# Supplementary material for: SNP Discovery in European Anchovy (Engraulis encrasicolus, L) by High-Throughput Transcriptome and Genome Sequencing
Source: PLoS One. 2013 Aug 1;8(8):e70051. doi: 10.1371/journal.pone.0070051 (PMC3731364; doi:10.1371/journal.pone.0070051)
Supplement: Table S1 — 530 genotyped SNPs sequences and their descriptive statistics. For each marker following information is provided: NCBI Submitter SNP (ss) accession numbers, reference and alternative alleles, flanking sequence, category, genotyping percentage, HWE, linkage disequilibrium (LD), expected and observed heterozygosities (He and Ho, respectively), minor allele frequency (MAF) and natural selection state. (XLSX) [file pone.0070051.s004.xlsx]

## Sheet: about
Table S1
530 validated SNPs sequences and descriptives
SNP names follow the format
contig[A]_[B]
	where
	[A] indicates the contig number
	[B] indicates the SNP position in that contig
target SNP is encoded in the sequence as [REF/ALT]
	where
	REF indicates the reference allele
	ALT indicates the alternative allele

## Sheet: Table S1
SNP name	NCBI_ss#	Reference allele	Alternative allele	Flanking sequence	Category	Genotyping %	HWE	LD	He	Ho	MAF	Selection
01597_544	748770973	C	A	CCTNCTCCAGNnACTTTCCTTTCCATCCTCCTCTCCCCCACTATCNNAGGGAGGNnGTnnNnTTATGCTTGGTATTGCAGTGTGAAGAnNNTCAGTCCTTTCCAAGCGnCTNTTTTGAnnAGCAGGGTGCGNCACATTTTGTTTGTCGTCTGTTACGTCTNTnTGGTTATCCATTGCACTGTCACTCTTGTGTCCTGTGNnATnNTGTGTCTGTGTTGNTGAANTATTCAGCACAGAGGNGAAGTACTGTGAAGCNTCACAATCCAGTTCACAAGCTTGCnGTTGTCTTGTGCGAGCACNANTTTTnNnTCCTGGCTGGANNTTGGTnnCTGTCAGTAGTAGCAGTAGGCCTATGTGTTAGTTCTTTnTGNTTCTCCTCGGCACTGTCGTTCTCTTTTn…	polymorphic	0.809249	yes		0.462	0.325	0.413
01639_78	748770974	C	T	AAACAGAAGGGCTCTTCTATTTGGAAGCTTACCACCTGTCCAGAGTTTAACTGGGCTAGATAAGTGACTCACCTTGC[C/T]TCAACNCCCCAGAGGTTTAGCAATAACACNAnGCnTTATTAGTTAAAGAGTAATACTGTTCATAAACGTGAGATTATAAGGACAAGCTGAAGGnATCATGCAGCNATNTAGACCTGTATAAAAGGGTGnTTTGAATnNNCAANTTTTCGTAACnAAAATnTAACnAACACnAAAAAnnCGAGAAAACAAAACAGATTTCAGTCTGTAGCGACACCCACCACTGTCTATCCACCnNGATGNCATTGNCAAAATCTTTTCAATTGTTGCGAGACAAATATTAGnTTTTGACnNAAATCCACnAGCNCAACTCATCAANG…	polymorphic	0.884393	no		0.372	0.054	0.257
03047_470	748770975	A	C	TGGAAnGTTNTTTTTTnnCTTTTCACTCnGGCTAAGAACTGTACNATTTTCNGCAAACAGTTTAACACNGAGGATTAATGTGCCACnnTATGAAGGAAGCAGGATGTnnGTTTTnCGTCTCTTTTACGAGACTTTnTNCnGCTGACTTnCTTTTnGCTCTTTnCGTTTnAnCTCATCTGTCCCCCAGCTATGTCACTCTACGAGACTAnNGTATCTACAACATGCATCTTTTTGAGCTGTAGCTTATCCCNTCnNACTAGCCAGCCCATAATCCAACGCTTTACTGCAGTCAGTATAANATTTTTGTATGACATTNTTGnACTAGATCCACCACCCNTCTTGTCAAGTGCTCTTGTGTGCCCCTTGTGGCCTGTACCAAAATGACATGAACTGTATCNT…	polymorphic	0.843931	yes		0.395	0.323	0.352
03273_425	748770976	T	A	CCATTnCCTCTGCAAnCAGCTCCTTCTCTTCCTCCnTCTTCTCGTnNnCTGCACTCAGCAGGTCTGAAnCCAGCTCCTGCACAGTCTTATAGTTTTCnCCACTGGCCAGGATNTTGCTTTGCACNnTCTGCTTAACCAGATTGCGGTCAAAGCCCATCTCAAGGGC[T/A]GACTTCACCACAGGTGTGTTCATCATGATGGCATCCTCTGAGCGGTCCTCTCCTGGACCCAGAAGCACA	polymorphic	0.930636	yes		0.368	0.348	0.323
03345_524	748770977	C	G	TTTACTCGCTCGCTCACTCNCTCTCATTTTGCTGTCTTAGTTCTCCAACAACTTTCACAAGCCAAGTTTTnAGAGGGTGGTCTTTCTCAGGCAGCTAAGANGAGCTTTTTACTGTGTAGGTCAGGAGAACCTTATTTTTGGGACCTTAACTACTGAGATGAAGTCTCTTAAANCCGCCTTTTATGTTTTGTCCnNAAAATGAAAATGTGCATTTCTGTTnNNTTTTTTNCCnTCCnTCCCCTCCATTTGTGCCCCAGATGTTTTnAAAACNTGGCAATGGTATGGAATCTTCATAGGCCATTAGATATTTACCTAAAGCTCATGTTTTAGGTTGTATCCTAAACTTGGGATGTGTTGCTGTGAAAATGACTTGTGATGGnAGATGATTTTCCTGCATAT…	polymorphic	0.872832	yes		0.345	0.297	0.466
03543_182	748770978	A	G	TGGTTGAGTCATCCTGATTGTCNGTCGTCTCCTTCTCCTCTCCGTGCTTTTCATCAAACTTATCNCCAAACATGTCCAGTTCATCCTCCTCCTCCCC[A/G]TCCCCGTTCTTAGCCGCCTGCTGAGCCCCnTTGCCCTTGCCCTGGCTCATGCTCTTCACCTTGTA	polymorphic	0.907514	yes		0.154	0.149	0.087
03581_48	748770979	C	T	AAnnnGGTTCCCCANCCnTGTTTTAAGTCTTAATCCACCCCTGCCTG[C/T]ACTGCTCCATCGGTTAATCTGGCTAAnNACNCCAGNCACACATCAACATGATTATCATTGTTCAGCACTCATTTCnTTCTTGCGTACAGACATTNATGNTTTCCAGTGCTATCTnCAAAAAnGACATCTCAAnCTCAATGATAGCGTGAGAGGACAATAGAGTAAATAAACATGTCAGTGATGCAAACNnTGACTCAGCANTCTGATGTAATCCTCTCTGGGCTGGCTGATTGGCATGTGCCTGGGGGTnTGAAAACNCCTGGGTCACTGATGCCTGGNAACAGATCAAAAAnCCGTGTNGATGTGGTCACGCTGCTGTTCTTTGTGTACGTCTCCTGCACAGGnTA…	polymorphic	0.942197	yes		0.209	0.184	0.122
04911_237	748770980	C	T	AGAAGCCCCCnGTANCCACAGCCAATGTCAGCGAACTCCACTTTGCCCTT[C/T]CGCCGGTCTGGTTCGTCCTCGTGACGCTCATNGGGTGNCnTGCAAAACTCTGGATACAGCTTTGACCAGTNCATTTCCTCGGGACAAACGG	polymorphic	0.878613	yes		0.429	0.423	0.329
05056_415	748770981	C	G	CCGGTTCCACATATACATCCAAAGAGGCCGTTGACCATCTGTAATCCGCACAA[C/G]GCCAACTGCAGCGCAGCGCACACCAGGAGGACAGAGAAGAGGGCGATGTTAAACTCCACCACATTCTCAGGCTCAGTACACAAGTTCCAGAGAT	polymorphic	0.919075	yes		0.34	0.369	0.404
05339_649	748770982	C	A	TATTATACACCANAACTGCATCAATTTCTTCGAAAACCACCCAGTCTTCAAAGGTGCCAGTCCTCTGTTCATCGANnAGGTTCTGGAAnTGNTAAnGTTnGAGTTCTACATGGCTGG[C/A]GATCTCATCATCAGGAAAGGGGACATTGGGGACTGCATGTACTTCATCGAGAAGGGCGACGTGCAAGTGGAGACTGGCACCTCTGCAGAAGTTCTGTCAGACGGGTCTTnCTTnGG	polymorphic	0.936416	yes		0.338	0.33	0.225
05505_71	748770983	C	G	TTTTNATTTCACATTTACnCACAAnCATTnCCCTGATTCATCAGCTTTATTAACCGATGGGGTTCCACTT[C/G]ATCTGCATTACAAAATTGAGAAGAAAAAATGCAACATTCAGAGTACAGACANATACAGTTTGGTATTGCCAAACACTAAACTCATCCATCAGTAAATGCACTTTGAAAAGTTAGACTCCCCATGAACAAAGAGCAGCAGAANAGAATGCAGGAGTCAATGCTCTATGNCATGTATNAAGAGTTGGTTACAGTAACTCATTAGTGNCTGCTGCnCAGAAGTGGTTTTGTnAACAGGAATANAAGATNAACAATATTACTTCTGCTTCAGCGTCCGTTCTTGCTCTTAATTTTATTTAAAAATATTTAACCACTTGAGATGGATTT…	polymorphic	0.907514	no		0.231	0.047	0.202	diversifying
05521_139	748770984	G	A	TnAGGATTGTAGCATGACTGACAAATGTTTATTGTTTTGNTANAGCAACANAATACAAACTCTTGCCTAAAGCATCAGAAAATACAACATGGTTGTCTTTGTGACATATTGACATAATAAATGAAAGANnATNACATT[G/A]TGCAACGATATATAGATTATTAGTCAATTGCAATCCTGGAACATCTTTGTATTTTTTACCAGATATTTTCAGAATTCAGTCATTNATTTTCAATGGCATCATCAAAAAnTACATTAAAAGCCTTTCCTCAACAGCCACTCTTTCAGTTCTTGATCNACATGNCCCTTCACTCTAATTGATCCGGTGACTTCATTAACTTGTGTAGGGACCTGTTTTCCTGTAACTTGCAGCATGTAGTCTTTGATATCC	polymorphic	0.959538	yes		0.472	0.529	0.432
05840_191	748770985	C	T	ATTTTTGCTCATCACTGTGAGAATACTNCAATCGGCTACCACAGAGAGGAATGCTNTCCCCATCCGTNACAATGTCATGCATAATCAGGACGGCAACGCTTCTANAGCAGTCAGCNCTATTATGGATTGAACAGAACTATGCTGCTAAAGAAGTGGCTGTCTGATGGCGTTCAGTTTTGAGTGCAGTGTT[C/T]AGCCTCACTGANCAATCTCGGATAGGCAAGTGTGGAAACCATGCANTTTGGTTACTTTGTAACTCATACATGTTGGTGTTTAAGGGACATTTGTTGGTCTCATANATATAATGAGATAANAAGNAAAAnGAGAATTTGANATAGTTGTAATGGTANGGGTGGATGNTTnGTGCTTGTGTCCACTTCCNTGANGAGTTTTCATGT…	polymorphic	0.895954	yes		0.378	0.418	0.45
06034_518	748770986	A	G	CGCAATGTCCGCTGCATTAAATGCCACAANTGGGGCCATGTGAACAC[A/G]GACAGGGAGTGTCCNCTCTTTGGCCTCTCTGGGATCAANGCCAGCGCAGCACCCACTGAGGAA	polymorphic	0.913295	yes		0.341	0.309	0.25
06078_113	748770987	T	A	ACTCCAACnAAGAGCTCCAGCCCCTCCATTGATCTTTCTTTAAGATTCCTCCCCTTGNAGTTnNTnCCAGTCCAATGTCAGTTGCTGACACACNGCnAACNGAGAGGATTTC[T/A]TTGTGCACCAAACATGGGCAAGCTGATCAGCACTTCACAATCTTGTGTGTAACCTCGTAGATTCCAACAGATTCACTGGCCTTCTCATCnTAGCTGTCCAA	polymorphic	0.942197	yes		0.278	0.295	0.171
06125_38	748770988	G	A	GGATGACCAATGGAGGGAAGAnCACNCTCAGCAGAGC[G/A]CTGCAGnAACACCTGCCnAACTGCTGCATCATAGCTCAGGACNCCTTTTTCAA	polymorphic	0.843931	yes		0.291	0.297	0.18
07202_225	748770989	C	A	ACCAGGAGCACGCNGAGATCCGCCTCTCCGCGTTCCACATGGTGGCCGAGCTCTTCAGCCG[C/A]TCACATGACTTCCGCCTGCTCATCGTCGCCAACATGnnAGGAGTTCCTGGAGCTCACCGTGGAGA	polymorphic	0.907514	yes		0.367	0.36	0.275
08546_104	748770990	T	G	AGTATTANTGGACAGANGAGAAGAGCATTGTTGGGCTTAGGCGTTGCACTTAAATACCATTTACNTATGTGTAGNTGCCACNATTCCTGTCAGTCTTAGATTT[T/G]AAAAGGGCGTNTGCTANGGAGATTCACCAAGAGCTTCnTGCTTTTACCAGNGTANTGGGTTTGATTTnnGGTGGnATGCTnnACTAnnCTTACTGTACAGTGAACC	polymorphic	0.878613	yes		0.351	0.373	0.408
08788_1119	748770991	T	G	CTTCCAATTTTATTGTGGACATATCGAAAACAAACTTGACAACTCCGTAAACATTnGAGTTAATGAACACNGGGTTnATGAGTAGAGACTGTTCACCAAATTTGAAATCAACCGTTTTCAGAAATGTGTAAAAAAAAnnTGCATTTNCACAAACACACACATTAAATTGAACGACTGANCCCAAAAnCACACGGACCGTACATCATTGACCACACTTATCAACACAACAAnnCAACAnGnnGGANAGGATACNATACCAAGATGATGTCCTCTTTGGCAGAGGCCAGANTTGGGAGTGGACAACAAGAGATCTAACTCAAACATGCCCTAAATTCCnCAAAGTAATTCAAAATTAGTTNAnTATTTGTTGTTACGCTGCCTGCTAGCCTCTGTATAAAA…	polymorphic	0.867052	yes		0.334	0.263	0.21
08793_874	748770992	T	G	TAGGATCAGACTGCAGTTTCGAGGAGGAAGGGGAAGAGCGAAGACTCCAACTTGACCTGATCCGTCNAATTGAGAGCTGTTTGTCCTGNGCCAAGACATCCAGTCTCAGGTGTCGTNAGCTGTTACTTCCCCGGCGAATGATCCCTTCCATCGCACAAGACATCCTCGCCGCTTCCANCGACGAACCGTGCGGGCTCCGNGGCGCACTAATCCATNTGTTCCTTGAGGCCAAAGGCACTCTTCAGAAAGTTGGCACCGTCATCCCTGCCGATAGNnTCACGCCGACATTTGAGCTTTCTGTTGTTCTCAGACCAGACCAGGAGGGATGGCCACCTCTCAGGAACCTATTCGGGACCAACAACGTTATGCGNCTCCGACCAGACTACCGACTCGTCAAGC…	polymorphic	0.83815	no		0.241	0.129	0.14
08794_814	748770993	C	T	TTTTAGTTTCAAAAnTGGCATTTATTTTAAAAAnGAAATCACCATGTTGACTTGAGCCCCTTTTAAACACACAAAGTTATAGATATAAAACAGCATCAGACATCAACGTAAAGCGTCCGGTTAAATGGAATAGATTAGACGCCGAGCTCACNCGNNGGCAAGAGGGCACATTTACGGTCTTCCACGAGGCAGGCCAAGCAGTGTTTTTATTCAATTTCATATCTGGGCCGGCAAAACTTCTGATTCATGCAATTCAGATTGACAAGTTCTCCCAAAGAGAGTATAGTTGTTTTTAATATAAATNATCTCTATGAAAGCTGATGATCTACTTGCTAAGGTATACATTTGCTTTTTCAAGGACACAAAACGCTGTGTGTATTTACATGTGCATGACAGTAG…	polymorphic	0.884393	yes		0.464	0.411	0.402
08799_2280	748770994	C	G	ATGTGGGTGTGGGGACTCCAGTTGGCCTGTTCTGGTCAGGCCGTGGAGAGGCGGGAAGATTTTCGCTCATCTGATGGCCAGCAAGCCAGTCCTTGGAGTTTTGACAATCCAACGGTTGCGACTTTCTATCAGGTGACATCATTTGAGTCGGAAGNCCAACATCCTTCTTTTTCnCTTTCAATGTAGATTCTAGAGAGCTnGACTTTTnAGAGGACAGGnCACTGCGATTTTTCTnCACTTCTnCACnCGTTTnGCTTTTCTCCTTGAACTTGAAATCACCTGATTTATGTCTGAGTTTATCCATTTGTTnCATCTTCTCTTTGTGTTTCTTATGACGCTCTTCCACTTCTTGATCTTTTAAGCTGAGCATTTTTCCAAnGCTTGTCATCCTGAGATCTC…	polymorphic	0.942197	yes		0.261	0.265	0.191
08815_1644	748770995	G	C	AAGCAGATTTTTCCAGTTCGAAGAGAACTGCTGTGTGTCCTTTGGAGGTCCCCAAGTCATNTTCTGTTTCTCCATGG[G/C]CGTTTTCTTTTGGGCNTTCATGANCTTCTTCCTTTTGTCTTTACCTGTCTTTTTCTTATTAGCCCCCGCAGAGTTAACAGCACCCTGGGACGCTTTAGANGGCGCTTGAGACATTTTGTGAGTAGTGTCAGTCTTGCTAAGTTTTCAGATAGGCCTACTACTTTACTATNNTGTCNCGTACNGCAGAATAAAACAGTCTCNGCCTTCAGCCTAAGTGTAATCNACTCTCAACAATNGCAGTTCTGTAAAATACACGTGTCCAAGAATGGGAAACAAAAnTAAAGACNGTATTCCGACTGACAGACATAAGNCACGTA…	polymorphic	0.930636	yes		0.429	0.434	0.301	balancing/purifying
08816_261	748770996	T	C	GGGCATGnnTCnnAATnnCCCAGGGTTTGGGCGAGTGCGCGAGnAGTTnGATGGCCCAGCCAAGAAGCCACGATTTTAAAAACGGTGTCCCTGTCTTTTnCGGAAAAATTGTGCTGTTGCGTnnATTCTGATACCTTGAGTCTAACTTTGATNTACCTAAGGACTATATTGCATTTTAAGCTTCAAGTCTTATCTGTTTTTTTGnGGCAGCGCTCTTTATTTTTGCATTTTATGTTNTATATGGAATAGCTGGGAATTTG[T/C]TATTGCTGGTCCCTTGACCAGNCTCTTTCCATTTCGTCATACTCCCTCCCCTGTTCNTCTCCATTTATCATGTTCTGTGATGTGACGTGACACAATGGTAAACTTATNnGCCTTTCTTTGGCTCCTTATTTTGT…	polymorphic	0.843931	yes		0.408	0.369	0.351
08817_1665	748770997	A	G	GGTCAAAGGTGACCGAATCACTATGTAAAGCTTCTGTTGTCCGCnATCTCTCTCTCCAACCATTGCCGATGGTTATAAATGTACAGCCTTAGCTTTTTAAAGACGTGATCATCTGTGCATTAGTTTTAATCAGAGTGGnTATACAAAAAnGAATCTCATTTACGAATACAGAGCGAAACGCCATATCTTTTGAATATTTTTACTGTTTCCAAGTCTCGCGGTACTCTCGGTTNGTCGATTCTGAAATGACCTCCTGTAAATATGAGTATCGGACTTGCACGCAAACACAGCGTTGTACTCGAGCTGTTTCCTTTCCTGTCTTGTCACCGCTTTGTTTGCACAATAAAGAAACTTGACTAACGTTGCAAGCGTTACTAACCAAGCACATGTTTTATCACA…	polymorphic	0.878613	yes		0.451	0.427	0.389
08829_1958	748770998	C	A	TAACGATACCACGGCTAGGAGCAAGCCCGAACACAGCAAGAGGTGGNGnNCGGTTCAAGCACTGAAGTGGAAAGCAGCTNnCTTTGGAAACCANACGCTGGGCATTTGAAAATGATGACAGTAC[C/A]GACTTCAAAACACCATGTACTGCCATNTTnGCCGTGCATGACCTCTCCAnNTACnNNTGCTGTTTTGACGGTnTCGAGCGCTnnnnnnnnnCTCATTACTGCCCCCCTCT	polymorphic	0.962	yes		0.176	0.186	0.104
08841_1676	748770999	C	A	TTTGGTTAGAACGGGGAAAAAACACCACCACCACCACCACCACACAGGACCTAGGACTGGACTTTTTTCCCTTCCAATTTTTNGTTCTTGGNCTGGATTTAATCTTTAATTGATTCAAAAGACTTTTGCATAAAAGGACAATCTTATGTGATCGTGTTTATCATTTTGGACACTTATTATTTATCGTTAGACTCGTTAGGTCCTTTCTTCAAATGGAAGAAGCACTATATTCCCCGACACTGGGAGGAAAATGAAAGAAGAAGAAAAAGAATGTCATATTGGATTCCATTTTCCTTTTTnGTGAAGTCTTCACTTTTTCTGCGAAGGTGGAGCGTGANTAGGGGACAACACGGTTCGTCGCTGTAAAAAGTTTAGTAGGCTATGTTTTTTTGTCAGATC…	polymorphic	0.867052	yes		0.355	0.251	0.255
08846_648	748771000	C	T	TGAAGAGGCCTTTGATGCCACCCATCTTCTTCACCATCTGGGCGAACTTGGTGTA[C/T]TGGGTGAGCAGCTCCTGGACGTCCCTGGTGGCCACTCCGGCGCCGCGGGCAACTCTCGCGATCCTGTTGGGCTGTTnACTGAAGAGCTTGGCACCGTCCTTGTTGTCCAGC	polymorphic	0.907514	yes		0.446	0.415	0.401
08852_1221	748771001	T	C	TTTTAAGTCAGACCATTGGGGCAAGCTGGCATAATGACTGCAAAGTCTAACTAGNTCAGAAGAAAGGGAAACACATGAGAAAACANnGGACCTGGAATGGGAGATTGAGCATGCAAGCAA[T/C]ATTGCATTAAGTAATCTCAACTTGCATTTTCTAGCCCANnGAAATTTGATTTCACNATGTATTTGNTGACTTNAANTNTnATTCACnAGAATTTGCAGTGACAGTTGCATATCAGGACAGAGATGTACTAGGTGTGTGATTCCTTTANGCACACATAAAGCTGGTGTATATGTAAGCCTGTGACTTTCAGCCAAAGANTTAAGAGAAGAAACAGATGCAGAACAGGATCCACTNNCTGCTTNAGATATTTAGACTGCCATTCTATCNTTGAAGA…	polymorphic	0.843931	yes		0.319	0.308	0.398	diversifying
08861_947	748771002	G	A	nnnnnnnnTTnnnAnNNnnnnnnnnnAnnnAnnnnnnnnnnnnnnnTTTTTnnTTTnnnnnnTTTnTCAGATGAATCAGAGATTTATTTTGTGAAGGCTTTTTATTTTACTGAAACATATACNAATAAATATTAAATATCTTTGTGTGCTATATTTTGAnnGTTnGAnGCAGTAnGCAATTTTTTTnGGAAnGCATAAATGTATCCCTCCnTGAACCGCTGCAATGCAGCGTCAGAAATGGATCATGTAAAGANGGATAGCACATTGAATGGATTTTAATTTCATTTTCAAGTGCTACAGTGnnnNNNnnnnnnGTGTTAGACCTTGTCTTTGTGTGCTTAAACTTCAGTATTGTCCTGACCACCCAAGGCTCCATTACCGTTTTATTATGGGTTGTTT…	polymorphic	0.849711	yes		0.394	0.372	0.482
08875_1272	748771003	T	A	CCTCACAATCAAAnTGCTATGGAATTGATGNATGTGTGAAGGAGnNTTGTNTGGGAAnnAGGTTGAnNCNTGGTTCAATAATTGTACATATTATACATATCGGTTTTGCCTCTTTTTATTACATAGTTGAATTCCCATTGTTATTTATTTGTGTTTTTAATATTAGCnnNNAGGGTGTGTGTGnnTTTTTTnAGCAAGTTCATTAAACTnnGGnGTTTAAACTTGGGTTTTCATGCTGAACACTTACGCTTGAAnGAGTTATGAGTTGCATTCTGGCTAAGTAACAAGTGTCNCTGTATAGATACTCTTGANGTGTTAATGCAACACTTGATAGAACCNCACAGTATCAGCAATTGAGATNGAAGAATATAACATCACTACTNTAGATCnTAACGAGTA…	polymorphic	0.859	yes		0.316	0.291	0.202
08898_1484	748771004	T	C	TCCGTTGATCTTGTCTTCCTTTGCGTAGTCATTAATCCACTTCNNNTCATC[T/C]GTCAGAGTTTGAACAGGGTCCATGCTNGATACAGAACTGGCACAGGCAGTACTGCCAGNATTATCACTGCTGTCNTCATTCCAAGCAACTTTCCTTGCGCTTCGNGGCCTAGGTTGTGTTCTAGCTGATTTGACAGTATAGCCGCTGGGACTCGTGAATTCTNTTCTCTGGTCTTCAATAGANTCGTCCATCnTTCTTTTGC	polymorphic	0.901734	yes		0.359	0.352	0.234
08906_470	748771005	C	T	nCCAAGTGGAnGCGATCGCAGAGCACAGCGGCCCCTnAGCAACCACGAGTAATGGCCCGAGCANCAAAGGNGGAGACGCCGGGAAGCCTCAGCGGTCCTCCACTGACAGGGCAGCAAAAGTCAGTTACCAGGACAACGGAAnGAAGCAGGCNnTCATGAACGGnATCTCCTAAAGTGNNTGTCATCGTCTTTGTCCGTTTCCTTCTTCTTTTCTTTCTTTTTGAAAATAACAACTNCTCTCTAACCGTAACATTTTTACAATAGTGCTTGTACAAGCTTGCCAAAGATAGACATATGGACTTCCAGATTTCTCTACTGCACTTTTCAGTTNCTTCACCATGGAACACAAAANAAACATGGAACATAAAAAGAAGGGTTGGGAAGGTTTTGATTATGAAC…	polymorphic	0.913295	yes		0.317	0.277	0.245
08911_1337	748771006	T	C	GGGGTGAAGGATGGATGGAGGGGGGGAGGGTTCnGAGTTAGGTTAGGAATATCTGGAAGGAnGGnAAAnNnTGCAGTTGGAATTGCATAATTTTNCCnCTTGAAACAAGATAnnnnnnnnCACAAGATAAGANAATGTGAGGACTTAAATGATGATGAAAATTGAAAATGAAAATCCCTCTTTCACTGTCAGCAAGTAAAACATGAGCTNnGATGACTTTTCTTGGTTTAGTAACAAAATGACAAAATCTACCAGGTCTATAGGAAATACAANnAGTAACATGGAnTAGAACACCAAAnNCGCTCCCAACTTACTGATATCTACATGTCTCACTGGTTACACAGACATTTTAnGTTnAAnTTnCTTTGATTTCTCTTGANGTACTGAAGCTGAAGATCG…	polymorphic	0.919075	yes		0.443	0.374	0.34
08912_590	748771007	C	T	GATTAAAnTTCATAAAAGGTTnATTGTAATAAAACTGCCCAAAAACTGTACAGATCTATATATATGCACAAGGTCATTTTTnAAAAAGAATGTACATTTAGAAAGCATACTGTGCTTAAAATAGCTTACAAACTACATTTATCTCCATCTAGAAnAAAnGGTAAnCAAGAACAGAGCTGCTCAACAGCCCTGTTGGAGAAAATGCTACAGAGAATGAGAACATCTCACACTGGCAGTGAAAACAGGCGCATTGGCAACCAACCACCTCACAGCATTAGTTCACTTGACAATAACAGCAACTTAGTCTGGGGGGAGAGAATAATTCAATCCTCCCTTAAAAACATTCAATTTGTTTCCAAAAGGAAACAAGAGAGAAACCCATCACCTTCCAACAAAGCC…	polymorphic	0.913295	yes		0.153	0.126	0.083
08914_377	748771008	G	C	TTnCGnAGTTGTTnAGTTTTATTGGGGTCTTGGGGAGGAAAATAGCAATGAGGTTGCTGTTGTCCCAACACAAAGGCAATATGGnCACCCAGAGAAGTGGGCGTGCTTTTCGNAGTACTAATAAACAGAAAACCATCTTCGTCACACATACCCCATCATGGAGnGCTTCTGAGAAnCCCTTCAAATGGCTTATTTAAATACAGACATCACATCACATGAAGGACACTCTGAAGNGAGCCTCACACCAACTTGGTAATTCTCAAAATGCCTTCATTCGGTTAAAAAAAAnnGCAGCAAGTCTGCAAGCAGCNnTGGAAnGCTAAGTTTTnGANACAGTCCCGCCATACCACAGCCCAGTCTATTCAGGnAnCCAGCA[G/C]ACTCCTCTCCCTGGTGGA…	polymorphic	0.83815	yes		0.38	0.373	0.372
08932_629	748771009	A	G	AAGATGCCCCCAATGATGCCACAGAGGCGCACCAGGAACTGCCACAGGGGCATGTGCTGCTC[A/G]GTGACCGTCACCATGAGAGAACTGATGTCATACTTCATGAAGATTCCAGAAACACCATGACTACCAGCAGCGTGGTTTATCACTCGT	polymorphic	0.942197	yes		0.333	0.342	0.388
08961_916	748771010	G	A	CAGCAAnGNnGGCAGGAACTGGAACAGGTTTTGGGAATCAGGCTTACCTGAGCCACATATGGAGAATAGCCAACCCCAGTGCANACACnnANTnnACTTTCNnAGCTCCnGnATGTTATTTTnCCCGTCnGnATTTCCTTCTGACATGCAAANATCAAACAGCAACTTCAGTTGAAGTGCCACCNTAAnGTGTGCCTGTCTGTTTCATTTCAAAACATGTTTCNGTCTGTTCCTTTTAGnNTTTTNNTAGNnCTTTGAATGTGGGGnTTGAAGCTGTTTTATTGAACGTTGTCTGTGAATAATGGTGGACCAAnGGTTTTCCTTNTATCAGCAAATGAGGAAACCAAGAGTAATACTnnnnnnnCCTTCCAGTAAGCAnTTATTGTGTAGTGNnnnnnn…	polymorphic	0.855491	yes		0.457	0.426	0.461
08984_532	748771011	C	T	nAnGATGATACATTTTATTGCCATAAnCAGTGTAGGAAATAATGAAAACAACAACAAAAAAnGAAAGAATAAAAnCnGCTGTTCTTTCTATAATACAGTAAGAAAAGGGTGTCACTTTCTCCATTTCATGTCGAATAAAATGTAAnTAAAATGGTTGCGGCACATGGGTATCCCAAGAGATTTCTACGCTAATCTTCTAGTGGGCAGGCAAAGTGCCTGTCACCTTAGTTTTGTCGTGTGAGCAGTTGTTTTnGTTTTnGTTCAACAAGCTTCCTATGTATTAAGCATTTGACTGTTAAGTGAGCGCTGTTTATTATTTCACCNTCTTGAATTAAGTACATAACCATCAAGCCATGAAAAGTTGAATGTTGGTTGACAAAGACATAGNTTCNTTTTTTT…	polymorphic	0.849711	yes		0.363	0.334	0.383	diversifying
08985_993	748771012	C	A	TTCCTCAAGCATAATGACTTCAGCACTAGATCTTCATATGCTTCnCAAAAAnCCTGCAAAGCC[C/A]TGCAACCCGTCTCTTCCTCTGAAAACTTTTnCTTTTCTTCTGCCACTGCAAAAAGCCTGGCAGCCATTTGTTCGGGAAAGCCAACGAGAGATTCAATGCATTCAACATTCTCACCAACGTAAAGTAAACACAGATCAAGTAAGGACTTTGCAGTATGTCTGATGTTCCCCTCGCTGTCCAGAGTGTTGATGAAGTGGTCTTTCCTCTGGCCGTGAACAGCTCTCGTTCGCAAnnNTACATCATTAGAAGTNAGCCTTAGAGGCCTTTTCCCAAATGACTTGACANCCTTGTGTGGATAGTTTGNACnGCGTAAAACnCCTTGCTCCTGAAC…	polymorphic	0.936416	yes		0.274	0.269	0.176
08993_795	748771013	C	A	NCAAAGGGAATATGTGTCGTTTNGTTGTTCATTGAAGTATCCGTCTCTGCAGTC[C/A]AGGCAGAATTCTCCTTTGTATTCTTTGTTGCAGCTGCACTTGCCATTGCCNCCTCTAGTCCCGTCACCNTCACATAGNCCGTTACCATGGCAAGGTTTCTCAGATCCTCCATCACAA	polymorphic	0.942197	yes		0.467	0.413	0.424
09004_1419	748771014	G	T	AGAGAGnnnNAGGGNANCGTCAAAGGTTCTTGGGTCAGANTAGAACCCAGGTTGCNGGTGNAATAGTATGGCATCTTACCTTTTTTnAGCCACCATGCCCCAGCCTACTGTATGTATCATTTAATGACACATAGCTAAAATCCTAATTAATAACATAGTGGTTGTACAGTAGAGTTGTTCNGTATTGTGTTGTTTTGGTGTTCCCTTTAGTTTTTGAGCAGTATGCNGTATAGCNGTGGCTGNGGAAGGTAGCCNTTGCTATTTTGTATTTNAAAAANTGGGTATGTACnnTGTATACCCTNTGTGATCGTATTGCCATGAACTGTGAAGATAACCATGTTTGAAATTGCACGTCAAGAGATTGAACGCACAAAAGAAATAAGACTATTTTCCAGCATA…	polymorphic	0.919075	yes		0.451	0.427	0.461
09006_1435	748771015	G	A	GGCATTGTGCTTTGAGAGGAANGTTTGAGTTGAAATCATTTnTTATTTGGGATGACAGTGTGAGATGnnGTGGGAATGTGTGTTTGAGAGTGGGGAAACTTNGTCCTTTATATGGCCAACAAACTATTTGGTGCCAGGACACTAACTAGCnGTTACACTAACATAGTTGTAGGGCCAAGCTGTnnnGTTTCAGAATGGGTATAAAGCAAGCCTTGAAnTGATTTTnnATGTACTTnCTGATTTTnACAGTTnGTCTATACAGTGCAGAGGTTATGTTACCAAGTCANCATAAGAGCCAACTAATGGCAACTGTCTANGAAnCGAAGCAATCTCTGACACTTTTGACATTTATTTTnnATTnATGTCAGACAAGGTnnTGTTACTTAATGCCTTTGCTAT…	polymorphic	0.821	yes		0.398	0.3	0.39
09028_254	748771016	T	C	CCATGCATCATAAAACTGCACCTTnGTTTTGGNCTTTACATCACCATCTCCA[T/C]GTTGACCGTCCTGACTGGGTCTCTTCCGCCAGTCATAATCGGCTGGTGCNTTCNGAACCCTTGCAAAATCCCTTTCCGCAGTGGCTTTTGTCTCTTGTTCGACGACAGCCTCTGGTTTTCTCCTCAGCNNNGAGGCAAACTTTTGTTTCANCAAGCCATTAATTTGGGTGTTTCCATCATATAGCTCAACCAATAACTTCCCATTTGGTTCCTTTGCCACAATGACTGCTTTCAGNAGGTGGTCGACGACATAATTATTGAACCAGGCAnnAACCTCACTTGGGACATNGTCAGGnnCATCAGAAnGNCCACATTCAATGGATTGGACAGGTATAGCCATGA…	polymorphic	0.901734	yes		0.353	0.277	0.46
09029_1054	748771017	C	T	TGTTGGTCGATCTGGCTGGCTCTCTCCTTTnGCTTCNTTnCCCGCTCACT[C/T]GCCTCCCTnNCNTCCTGGTCTTGCCTCTCTTTTnCCAAACGNTGTCGTTCCTCGTTTGCCCTCTTGCGTTCCTCAANCCTCCGGTTCTTCTCnTCTT	polymorphic	0.878613	yes		0.442	0.42	0.343
09043_1099	748771018	G	A	TTCCTTATGACTACTATNCAAGAGTTTTCAAGAGGAGCGTTGAATTGCTGAGTACCACACAATCTAGTGCACAGTGCNATTTTATTTTATTTTTTTAAACCTTTTTNTTTTnGTnCCTnnNNNTTTTTTnnGTTnGCTTGnnTGTAAACTTGTAGANnTGATAATTTGGNCTCCTCnNGCTGTNTGTAAAGAAACAAAAGCTATATAATATTTGTGTGTATTACTCCAACCCATTGTGCTGCCAGCNAACCTGTATGAAGGCCTCNGATGGNTNTTTGCATGTTTTGCGGTAATCAAAAGTGTGCTCATACTTNGTGACAAACCATTTGTAAATGTGGGAATGATAAnTAGTTGGTTGGTTAATTTCCCCCnTCCCCnATTTTnCCCCTnCCTGGTTTA…	polymorphic	0.83237	yes		0.309	0.313	0.429	diversifying
09045_299	748771019	G	A	TCTTAAnTTCCAGTTTATTTGGCAATTAATAATAATATCACTGnGGnCCTTTTnAAAAAGATAATTnNACACTTACATTnGTTNTTnACAGCCAGGTTGATTACAACACTAGGTAAGAGAGCATAGACTGTAGAAAGAAATAGAGGAGACGCTACGGAATGAAACAGGCATGATTAGAAATGCATTTTGACCTAGAGAATTTGACATGANGCAAAGCATTCAAAATGCAGAAAAGAAAAGAGAAAATCAAnTAGGTTGATGCTTGGCATCAGAGATCAAAAACAGTGCNGGTACATTT[G/A]TACAAGGAGATACAGGGATACGCAATNCCAACAGAACTATACATCTTCTGAACATGTTTACCAGGGTAAACAAGGCCACACTGCTTGTACACTACC…	polymorphic	0.936416	yes		0.263	0.263	0.201
09058_237	748771020	A	G	GGCCGCTCTTTTTTATTTGTnnNnGCGANCACCGGCGGCGGGAGGATTTTCTTTTTCAACGCTGGCAAGANAGAAGAACGGGGATTTTGTCAGTTAATGCCGANTCTGTACGACTTGACGGGTCTGTGTCGGGGAAACCGTAGTGTATTTANGAATTAGACACGCTGCAGAACAGCCGCTTCACCTNACAAGTCCCATCNTCTTGCTCAGTGCTAACAAGCTAACCGAACTGCTTG[A/G]CAAACAATATTTTTAACTnCACCCTTAGGACACGTTTGACTCTCTACATCACCAGNTATTTCGTTGCATTTGTTCCAACAGTGTCATTTTACNTTTCCGTTTGTACGTGAAAAACAAACATNnCGGTTAGCTGACTTCAGCAGAATANAATGGCAAAG…	polymorphic	0.901734	yes		0.197	0.16	0.185	diversifying
09095_1129	748771021	C	T	nnnnnGTAATGTGTTTTCATTGTCTTTACTGTTAGNAATATTTAATCTCAAACAATAATAGTGGAAAAACTCAACACCAAATTTGTTTTATCGTTAACATTTCAAAGCCCTTAATNAACCACTTTCTTATTTGTTGCATACACATCAAGCCAACACATTGTTGNnGATGCTTGNTACAGTAGTnnnnnnnnnnnnnnnATTnCACAACATTTGATGTCATATTTCAAGACAACAACAAAAGAGATCAAACAAACAAAAACCTGAAGGAAATATGTTGTACGGTGGTGTACACACAAGGGCACATTTNATCTCCCAAGTNATNAGGCCCCACACGTCTTTACAGATTTGTGCCTTATTATGCCATAATCATCATCNAAATTGGTTGNTnAAACAAAACAA…	polymorphic	0.942197	yes		0.421	0.405	0.45
09096_722	748771022	C	G	TnACTCATNAAAAnAAAGGTTTTTATTTNNTCAGAAAATATATATATTTTTnCTNTTTTTCTCTATAGCTTNTTTTCTTGCTGCTGANTTGTTAAAATTTAAGGCATNATTAGAATCCTTCNATTCTTTTAATAAATACTAGAACTAATGCAGACAAACGCACCGACTCNCTATGCGGTCnNTGCTGCTTCTCCCCCTCCACATTCCTTAATTGGACATAAGCTGGCTTGTGTGCTGTGGTGTGGTGTGAATGACTGTGCAGTACAGAGCCGNTGTGACTCAGGCTGAAANNGCAAGTGAACATGTCCTTGTATGTGCGCTGGATTTCATGGAGTTACANCAAGCTCTACTGGGAGACGTTGTGCCTCCTGTTTCAANGGTGAAGGnCNATGATGATGG…	polymorphic	0.83815	yes		0.491	0.493	0.442
09107_368	748771023	T	C	GGGGGGGGGTCnnTTTCnACTNTCACACAATCCATGAAACGTGGATACCATAGTAAGGAAACGGnnTGATAACTCAACATGTTCACATACGTCTTCACACAANnATCACTGTACNGTCGTGTnCAGCATTTGAAATnGTGAAATGGAAnGACCCCCnTNNAGGTACACTGGAAGAGTTGAATCTGTCACTTnTAAAATGGAATATCAAGTGCAGCAGCAGTATAAGAATCTGAGTTAAGAATTAATANGTTGCTATTCANCTGATTCAAAGACAGTTTTnGnNGnNTGTGAGGAGAGATGACTTGTTTGCAAGTGGTCCAAATAAACCAACTGTnnnnnnnnNNAAATCAATGAGACGAGAATGGTT[T/C]GTAAGAAGGAAAAAAACAACACAGGTG…	polymorphic	0.913295	yes		0.072	0.055	0.04
09111_1359	748771024	A	T	GGGATGACTTCCACTCTTGTGCCACGACAGCACTTGCTGACTGCCCGGAGTCCGCATCCGAGGTCTGGGAGCAGCTGAAACATCAGTCCAGGAGCTTGAACTTTGAGGGAAGTCTGTTTGAACTCTGTGGCGGGGGCAGTGGGGCACTTAGACACAGCTCATCTTATGGAGTGACAACAATTCTAACAGCTCTTTCCACGCTTGTAATCTGGCTTTTATACTAAGGAGGAAGCACAAAAAACNAAGTCAAGGACCAACATGAAGCAACCAAGCCCAATTGCCAACTACATCACATGAAGCAGGACATGTAATTATGGAAATATGGCATGTGGCAGGCCATTATCGCAAACAAGTATGCTGTAGTGTGCCAGTTCCTCAAATGCATGAAACGATTNGCTG…	polymorphic	0.890173	yes		0.104	0.101	0.056
09128_141	748771025	C	T	AATTTCACTCCAGTATGTTTAATTCTTAGNAAGAAAATNATTGNNATGAAAATGTCTTAAATNGTACAAAAACAAnGGTGACTGAGAANGAGATNGTTAACTTGAGATAAACAGGNGTGCATCATGTGTAGCnTATATTG[C/T]AGCAACATCAAnCCAAACACTTTTCAAACCTTTTCCAGGTAATCAGTGCAAGTCAACACATTTGGTAGGGATGGTGGGAACTGAAGATGTANnTTCTAAAATGGCCACGANCCTCTCCATATTAGTCAAATnCGCNCTTGCATTATTGGCTTTGAAGTACAGAAAGTCAAACACTTCGTAGGGCnCCTAAGATATATGTAGGTAGGTCCnTTTTGTGNTCAGAAGTCCAACAACACnTANACAGCAATGTGATA…	polymorphic	0.815029	yes		0.357	0.298	0.242
09138_376	748771026	T	A	TAGGAATTAAGGTTTTATTGACTTATGTATGAGGCTGAAGTCTTCCAGCTTCACAAACATTTTCAACAGTTCAANAGTCAAACTGACGTGAAAAGCATGCCTCAACATTTAAGTGANCTTCNAGAATGAACTCCATGATCTTGTAGCCAACATCCTCCTTACAAAATTAAATAATACAGTTCCCTCAGAGTACACATGGCCAATCCAAATAAAAGNGATTNGTACATTNAAAAAnCACGACCTACATTAAGGGAAATGTTAGCAATTTGACGTTTTAGGAATTAGGnCATCATTTGGAAATGTATTAAAATGTATTAACGGCACAATTCATTCAAAACGAGGACTnNAGAGTTCCCCAGNCTGTTAAnTACAGAT[T/A]GTATCAAACTTCACATTTT…	polymorphic	0.867052	yes		0.156	0.131	0.085
09153_640	748771027	A	G	nTnnnnnnnnnAnnnTTTTnnnnnnnTnnTnnnnAnnnnnAnnnnnTTTnnnnnnnnnnnnnnnTnnnnnnTTTTnnnnnnnNnnnnnnTnnnnnnnATCTTCAAGCAGCGATGCCTTACNTGTTTCANAGCTGCCTTATCACCATAGTTACNNTTTTTTTTNNNTnGGTCGCTCCAATGTCCGGTTTCAGATAAGGCCAAGTGCTCACTACACACAGCATCCnTGTCAGTTCCnAGGTTGTGATGGnnGCTGAnCNTTTAGGCTnnGCTATGAGTTAACTCCTGTATAGTAAGCAATAATGTGACAATGAGAGGCAGGGTCTCGAGAGCTATGACCTTGNGCCAGGGAATNTTCATCTGTGACCAGGTCCGAAAACAAAATCCTGATGTGTACAAATG…	polymorphic	0.913295	yes		0.421	0.41	0.354
09160_940	748771028	A	G	TGGCGTGATGGGGGTTCAGATCAGATGGGACTGTGATCTGGACCT[A/G]CCACATACCTGGTGTGTGCCACGCTACAACTTCCGGCGCCTAGACAACAAGGACCCCACCAACACTGTCTCCCCTGGTTACAACT	polymorphic	0.907514	yes		0.444	0.482	0.326
09178_827	748771029	G	A	TTTGTGTTNTTCACATCnnCATGAGCAGCCAAAGCAATCAAATTGTGATGAACAAAATGTAAGTTTAGATGTATCACCACCACATTAATCnTGGnAAAnCTGACTTnnGACNGAACTAGAGTATGCTCTGTANGNGACGCAGTNnAACATGCCCAAATATAGATCACAAAGCAnGTCACACTGGTGGCCCAGTGTCNGGGCACAGTCATGAAGGTTAGTACACAGATAAATACTTCATANTnTAGGGACACTANATTTCTATANATCAGANATTTGNAAGTGCCAACCCAAATAAACATGTCAAGACACTAAAATCATATTAAnTACTTTTAATAGTAGTGAAGACCGCCTGTATCCCANnGTGTCCANCGTCACTCCACAGAAGCAGCAGGACTGTTN…	polymorphic	0.878613	yes		0.376	0.306	0.421
09192_804	748771030	C	T	GATGAGGNACTACAATACTCTTnAATCAGGTGACNGGANAATNACAGCAGANGCAGCAGAAnGGGACGTTANAGACGGTGATCAGAGGCAGGGATGGCCACCCTGGTACCAAGCAACATGGGCAGTTTTGGCTCTACCCGCCTGGCATTTTTGGCCTTGTACGCAAGTTTATTACTGCTGTGATGTCTCACAGGTGTTCTTGGCAGCTCCTCTGGCTGCGGGTACCTTCTGAGACGGTAGGTNnCCCTGGGCACTCCGTCGTCCAAGGTGGGNATGTTCTGGCAGATTCGCTTGGTGATGATGGGAATAGTGAATGCAGTCAGCAGGCGATGGCTGTTCCTATACTCCCAGTGTCTGGACGGATGGATGGACCTGTGAAGGCTGACCTCAGCAGNTCTG…	polymorphic	0.924855	yes		0.487	0.509	0.471
09207_399	748771031	C	T	AAGGAGTGATGTAATGTCATCATTTAGTGTCATCGTTATGTAATCATATCTACTGACNGATTTCCTGATAACAGCACAACAAGAAAAATCATATCCAAAATAAATNAATGATTACGTCATTGTTAACTGATAGGCCTACATTGTTTACAACAAGCGTAAACNnGGGTAAAATCATGCACATCCCCTCAGCTTTAAAGATACAATCAAGAAAGTTNTCTGCCCACCGACGANTATTATACTNTGCATAATATCACATCTCAAAAGCCAGGTAGGATGGAGATTAAATCGTGTCAGGTATACACNTGTAGTCTATATGTGGATGACAACTTTATCTGGGGTGCATGAGTAAGCTTAGCAACTAAACTTCAGTCTTGATGCCAGCTTCAATGTCACATTTCA…	polymorphic	0.82659	yes		0.219	0.225	0.257	diversifying
09207_789	748771032	C	T	AAGGAGTGATGTAATGTCATCATTTAGTGTCATCGTTATGTAATCATATCTACTGACNGATTTCCTGATAACAGCACAACAAGAAAAATCATATCCAAAATAAATNAATGATTACGTCATTGTTAACTGATAGGCCTACATTGTTTACAACAAGCGTAAACNnGGGTAAAATCATGCACATCCCCTCAGCTTTAAAGATACAATCAAGAAAGTTNTCTGCCCACCGACGANTATTATACTNTGCATAATATCACATCTCAAAAGCCAGGTAGGATGGAGATTAAATCGTGTCAGGTATACACNTGTAGTCTATATGTGGATGACAACTTTATCTGGGGTGCATGAGTAAGCTTAGCAACTAAACTTCAGTCTTGATGCCAGCTTCAATGTCACATTTCA…	polymorphic	0.895954	yes		0.326	0.337	0.323
09226_650	748771033	G	A	TTTGCAGATGTCTGTNAAGTTGACAAANGAGGTCTTCTTGGTTCCCACCCTGACGACCTGAGGAGGCTTCATCAC[G/A]AACTTCCTCTTCTCTCCGGCAACCATGTCAGGGTTCTTCTCCCGCATGATATTGAAGACCCGATTGAGGA	polymorphic	0.919075	yes		0.366	0.4	0.303
09227_165	748771034	C	T	GGGGAGTTGCGGAACCTACTGCTAGTTATTACAGCTCAGCTGTATATTTCTTCAAATCAATTTGCCTNTTTACACTTGTTTTTnNTTCTTCTTCAGGAATACATGCAAnCACCTTTCATTAGAAAACAAGGCAACATATACAAACCAAATAACAAAGACATGGA[C/T]AACGACAGCATCAATGAAAAAGCGGCATTGGATGTCCATACTAAGGAGATAGATTTGGTAAATCGGnATCCTAAACATGTAAnCGACGAAGTTGTA	polymorphic	0.913295	yes		0.076	0.082	0.041
09234_836	748771035	T	C	CAAACACTGGTAACCTCCAGCTCNGTTTGACCAACCCCTGCACTACTTTTAAnTGATGCTAGATATGCGAACACTGNTTTTCAGAGTAnCTTTTTCTGTGTAAGGAACTCTATGGTAAATGTAATTATAACAAGCAATTnCAGTTCAGCCCTTTCCAGTAGANGCTTTAATGTGTAGAGCACAGTCATCTCAGCTGAGCTTnCTGnAAGGGGGTGCTGCTTTTGACAACnTTAAAAGTTCTTTTGTGTTTTCTATATAGGTATAATAAAGGATACTCGTCATnTAAATGTGTTTAAnTAAnTGTCnAAACTTTTTnAATCTTGTACAGTTAAAAATGGAAGnGCTTTTGTnATTTTTnACAnTTTTGGAGTTGAATATCCTCTCTCCANNTGTCGTTTG…	polymorphic	0.867052	yes		0.217	0.137	0.214	diversifying
09236_194	748771036	T	C	AACAAnnTGCAAACAATGCTAAACAGAAAATTCnnATTGCTGATTnATTTCAAACTGCAAAATAAAAAAnGTATGACTCCATTAGTCCAACCTTTCCATAAATTATAATnCAGATGCAGAATTTGATATTTTATTCTTTAAAACAGCCTTATATTTTACAAGAAATGGATAACTAGTTGGAACTTTCAAGACA[T/C]GTCCTTAAAACAGGACAGTGGTGAAGTACATCCTTAGGTCCTATAACACCATCGTCCACGAACAACCGTCAGCCAATGGGGAGAATGAAGAGGGTGANGCATAGGCTGGGGGAAAATAATAAATATGGTATACATCTCTTTATAAAACTTAATCTTTTATAAATGCATGACCCTCATCATGTCAATTTTGAAAAGAAAAAA…	polymorphic	0.936416	yes		0.105	0.11	0.055
09264_907	748771037	G	C	AAAAAAAAnTCATAnnnnnnnnCTAAAAATAnnTANTAnTAAAAnTAGTACTAGTAATATTTTTAAGGCCCTTGTGCATGCTCTGGCANCATGATCATGACCTCTCCCTCCAGCACAACTTTATCTTTCACAGAGCATAGAACCGAAATGAAAGCAAATGACATTTTGATCTTCTTCACCTCTGCCTCGGCCACCACTTCCTCTCCGACNTACAGGGGGGCTGGGAAGCGAATTTCCTGGTAGAGAAATATGCAACCCTTTCCTGGCATTTTAGTCCCCAGAACTGCTGAGATGAGCCCATTGATGAGGACACCATGGACAATGGGGGTCTCAAAAGAGGTGGTTTTGGCGTAGTCTCGATCAAGGTGTAGAGGGTTCGTGTCCCCGGTGAGTTCCGCG…	polymorphic	0.878613	yes		0.255	0.212	0.148
09279_638	748771038	C	T	TGCATCTTGTTGCTCTCGATAAANnTTTCATCTTCCTTCAGTCTGGNGCTGGGNTTTCTGATGTGGGTTTTGATGTTCTCGTCCAGGTACCAGGACTGGTTCTCATCNAACACCATGAAGAGAAGNGCAAACTCCTCAATCTC[C/T]TTCTTCAGGCCAAATGTCCTCGCCCAGCTCGTTTTGCATATCACCAGTGGACCGATCAAACCACTGTAAAGG	polymorphic	0.872832	yes		0.409	0.413	0.313
09281_860	748771039	C	T	CAGAAGGTTAATCAGATGGTCATATACGGATTAGAGCCGGTGCCGCATCAGTTGCAAACGGnnGAACCTTCAGCCAGTGCCAGGCGTTGTTCAACCnATCAGGTTnGACCTGACACAGACNGGnTCCTCGAAGCTGGTGGCGGATGGCATnAAGACCTTAAATnCAGAGCAAGCCGAGCAACAGGTTAACCTCACCACCGCACCAACGTTAAATGGGGGAGTAGGCnNGTCAGCTGAGAATACTCNATCAAGnGAACAAACCCCGGGCCATACANGnACTTCAACAGGGGAGTTCCAACAAATTCCTGTTGGTGAAGAAnNGNCGGTCACAATGGAnnAAACTTGTGCAGCAGTGAAAACAATAnGTGAATCCATGTCTATCAATGAGGnnGATGAGAT…	polymorphic	0.820809	yes		0.393	0.55	0.275
09282_621	748771040	A	C	nTTTNNCTTTTCCCNGTTTATTGAAGATAATAGATTACAATGCACTTAATAAAAGGCAAAAAACACGATACTAGAGAAAGAAGTAGCTGGGGTGATGTGATGCTTGTTGAACCTGCCCACCTGCAAAACCACAAGGGAACACGNAAAGCAGTAGTTACGTTGGTGAGAAACAGCCTAATGCTAACACAGNTTAGGTTAAGGAGGATTTCAATTCCAGTGCAAAACTGTAACNCACAAAAGAACAAAANCAATAGCTTCACTAGTTNAATAAACTTAAAATCATTGGTAATCATACATTTACCTAANnTGTGCAAGTTGCAAAAATGGTTAGCACTGTGACATCGACATCGGTCCACATACACCCAATCTNCCCNCCCNAAAANAnCNTGNCCNATCAAC…	polymorphic	0.843931	yes		0.322	0.21	0.379	diversifying
09321_825	748771041	C	A	CACGAGAGTTCTCGGCCTGTCCTTTGCTAACGGAGGA[C/A]GACGTTAACGGTTGGTTGAAGCACTTTGAGGTCAGCGCTCCTTTCATCTGCCAGACAGTGATGGTGTCCAGGGATCC	polymorphic	0.919075	yes		0.063	0.065	0.032
09327_303	748771042	A	G	TACAAATACAATTGAAAGTATTGTAGCCATTCACCTGTTCTATTATTGCTTAATTACAATAGCATCAACAAGATCTGAAGGGGAAATAAGTTCTAACTATTTAATTAATTATGGACATAAAAGANTTTCAAACAAGTTTCAGCAAGACACANTGGnACTTATNAATGACANCTCAGTCAATTTATTACCCAAACGCAACNCATAGACAATGAGATAGAGACGAANGTTGACACTNTTANTAAGTGCAATATAAGCCTTGGAAAAGCAATACAGTGAGTGTNCACAGGGTCCGAATTGGATGT[A/G]GTCTGGGCCTACACGTGAGGCCAACTCATTCCTTCACCGGGAAGTCCAATTTCTCGAACTCTGAGAAGCGAAGAGGGAGGTACTGGGCAATC…	polymorphic	0.942197	yes		0.107	0.092	0.059
09355_71	748771043	C	T	GGAAACACGAGGAAATCAACTTCCGGGGTTTTCAACATGGCGTCGCCCATGGANGAACGCGTGAAAGATT[C/T]ACCACnTGAAAAAAnGGCAAAGAAGTCAAAAAAGC	polymorphic	0.901734	yes		0.436	0.414	0.44
09372_271	748771044	A	G	TTAGTTCGACCAAnGCTTTATTGAATCATTTGTGTTTTGATGGAACTATCAAGAGCTGTAACATTCCTTGAAAGGCATATAGATGANGGTAGGTAGGGGAAAATGAGGCGTGTGAATGTGTGGCTCCATCTTGGTACAAAACNCCTTGTAAGANTGGTAGCCCATATAGCACANNTATGGGNACTGTGACAAAGGCCTCATTTTTAGACATTCCCTGCAGTGCTGTCATGCATGTAATTTAGATAAGTTCTTTGGCAGTCAATGAACTGA[A/G]GAGCTTGTGCAAACCATCTTTTGTCCGAGTAATCACTCAAAGCTGAGCATCAGAAGGCCTCAAAGATAGTGTTCTGGTGTGTAATGATCAGTGCTGTTACTGCTGAGGAGGAGTGCAGTGCAGT…	polymorphic	0.959538	yes		0.138	0.114	0.075
09380_1036	748771045	G	T	GTCAAnGGCAAGGCTATGCACTCNCACATATTCACGGCACTGTGCAGTGAAATGGGCAGCGACCACCAAATCTCCTGCTGTACACNGAGGAGCGCTGGCTNTCAAGGGGCAACGTCTTNACnCGCGTCTTnGAATTGAAGGATGAATTCAAAATGTTCTTCAACGACCACAAnTTnCGNCTCTCTGGCAAGTTGCATGACGCAGAGTTTCTCACACGANTGGCTTATCTTGGGGATATTTTCTCTCGTCTGAATGAACTGGGGTTGATGAACCTGGGATTACAGGGACTCTCTGCAACCATCTTTGACGTGCGAGACAAAATCGAGGCAATGATCAAGAAACTGACTCTCTGGATCCACTGCATGAACAGCAANAACACAGAGGTCTTTCCATCGCTGC…	polymorphic	0.957	yes		0.186	0.167	0.109
09383_316	748771046	T	G	GAGGTGAGnGTTTGTTTAAAGTCAAGTAGTTGAAATCATACTTCTAACATCCCTAGTGCAATCTGTAGCTCTGAAGGAGAGAGANAGNnGnCCATGACTTGAGACnNATTAGATAAGnGCAATGCCCTTGAAAAGCTTGAAAAGGCNAGATCTTGGnNCCTAACNTAAACCAAATTATTnNGAGGATGACGTCCTAAnTATTAATGTGTTCCTAAnTTTAAAAAGCNnGNGGTTTGTGTTGACCACTAANCTTGTTGCTTCCCTTATTTTCAGTTGAAGGCTCAAATTCAGTGGTTCAATAGANTAAGATAACAT[T/G]AATTTAACTCTATGTATGACTGATGAGAANGATTGTGCTTTCTGATTGACAAAGCAATTCATACNNATTnCTCATTnAT…	polymorphic	0.936416	yes		0.446	0.407	0.371
09390_450	748771047	C	T	GTTTCCTTGCTCGCAACGACATTGGGATCATCCTCATCAACCAGTTTGTTGCCGAGATGATCCGTCATGCAATCGACCAGCACATGGAGTCAATCCCAGCTGTTTTGGAGATCCCCTCCAAAGAGCACCCTTACGACGCATCCAAAGATTCCATCCTGCGCAGAGC[C/T]AAGGGTATGTTCTCTGCGGAGGACTTCCGATAAACTCCAAATCTTNTGGTCCAGAGGCAGTGGCTAAAGGCAATGGGTGGGGTGTCGCATTGAGATATGCAGCACACGACATCCTGAATCTGTGCTGCACGAGCTGTGTAAATTnGCTTCACTTCATCTTGTNAnNTnTTAACTCCnCTCTGTTTAAGTAATGTGAAGAAGGTCTGTTGTAGTTNTAGGAATCCACTT…	polymorphic	0.924855	yes		0.403	0.373	0.284
09408_895	748771048	A	T	AATTGAAAGTGTGGTTACATGAAATGTGGAGnTCNTTTnnAGTGCAGATGTGATTTTAAAAnnTACAAAANnCTTGGTCTGGTGTAGACATANAGTANGATAGACATNNAGACTTTTCATTCNTTCTGTTACAGCTTGAAGTCATGGTGAATGAATNAAGACAATTGCACATGAAnTAAAAnGATANATTTTTnAAANAGTTCTCTATGCATATGCACAANCTGNCTTAAGTTATGGAGTGCTACAACAAGANGTCATTTTACCACCACTTTGTAAACTNGCATACCTAGCTTGCATCACACAATACTANATCAGACTGAAAACGTGTTGGTCACCGGTGTGTCATAAACGTACATAGACAGCATGTTCCACATATNACTGCTACAGTAGAATTGCACA…	polymorphic	0.919075	yes		0.313	0.301	0.335
09419_427	748771049	C	T	GAGAACCATAGCAGAAGAGGTCAATGCCCAACTCGTAGCCCATGCCGTAATCACATTCATCATTAGCAAACTGGACAAAAGTGATCATCTCTTGAATGGGGnCAAAAGCCTTCATCCTCTC[C/T]TCGTCATTTTTGGCCTCGGCTATGGCCTTGCATATCCTCTTGAGACCA	polymorphic	0.959538	yes		0.224	0.192	0.188	diversifying
09433_333	748771050	G	A	TTTGCnATTTTGATTTTnATGTCATCCTAAATCACTNATTCTGAACAATGTCATCTGAATACnNGATNTGTAACAATGTACATGAAACATATTnCACACTTnGTANCAATGnATTAATTGCCATGGCTCATGTnAAnGACAATAATATAAAnGTCTCnnTACCCACCACGTCTGTAACCAAAACTTCATAGAGATCATTAGTATACGTCANGCAGACTGGAAGAAnTCATGAAGAAATGCCAACTATAnNnTCAnAAnGTTTAACATCAAGGAAGAATTACATTNGTATTACATTGCGCATTGAAATTAATGTATTGACAACGNCCAGATGA[G/A]CACTGAAGGNTGAAGGCGATGGCACTGCCTCTTAANTAAAGAACTGAAACAAGACCATGCCT…	polymorphic	0.930636	yes		0.404	0.38	0.29
09438_135	748771051	G	A	GGGGGAGATCTACAACCTGGCCACGTGCAACAACAGAGCTCAGGTGGGCAACGTCTTCGCCTGGTCAGAGACGAGCATCGAGGTGTnCGGTGGAGCCACAAAnTGGACATTNGnGCCTTGCCGTCAGCTCAACT[G/A]AACTGTTnCACACCATCCATCTTGGCGAAnGCAGAAAAnGCCAGTATGAGAGAGGCTACGTGTCTTCTGAGCTTGTCTTTCTTCTTGTCTTCATTnCGACGTTGATTAAAAAnGAnCAGAAAACCTAACANTGATTTAAAAAGGTAAGnGAAAAnGCnGGnATTTCTAnACATAATTACGTATTnATGTGCAAAAnnAAACAnCTGTTTTnGGTCTTGnGAAAAAAAnGnTATTTTCCTGTCATATGTCTTGGGAACATC…	polymorphic	0.953757	yes		0.147	0.109	0.081
09443_722	748771052	G	C	GAAGTGGCTCCGTCTGTGCCTCTCGGTGTGCNCAGCCAGACGCCAACCTCTTGTCCTTGTTACCCAACCCCCAnTCTCCACCCCCGAATGTTTCNGCAGCAAGAGATCATAACATTCCGTCAATTTGCCTAATTGACCGTGATGGCAGACGAGAACTTAATCCTTCCATGACAAATGACAATCGCAGAACGTTATTGAGGCnnNnnnnnnnnnnnnCNnnNnnnnnnCTTGGCGTTAGCTTnGCAAAGAATGTGNNNGTGATnAAAGTGATGTGAGATGTGCnNCCACATNTGACGNGGATGCTGACAATACTATNGAGAAAAnCnGCAAAAAAnGGnTTCATTGAAATCTCAGACNnTGCTTTTATAACTTACTGATTTTGAGTGGTACCnGANTCCT…	polymorphic	0.805696	yes		0.352	0.337	0.41
09456_504	748771053	C	A	TTTCNnAACAAGTGANGGTTTATTTACGATTGACAGACGTCTTCATGAAACAACCACTCTTTGATAAACTTTAAAATTGTGTAAACGCTTGTGTTGCATTTTTTTTnACTGTAGTAGGCCATTTTATGGAGTCAGGAAACAGCAAAACAAAACAAAATGTCAGAAGTGAATANGTTGTTCTAATGTGTTTCACATTGTAAGAACTACACACATTAGGGTAGGTACATTTCCTTCTCGGTTTCAAATTGCTATACCAACAGCTAACAGCTGACAGCTTACCAACAGCTTAACAGCTCTCACTGAAAATGCAGATTTTTAGNACCTAGCCCCATGCACTAACCAGATGTCTTAACTGACTTCTTCCTGGACTTTGAAGGACCCTTACTTTTGCCTCTTTTT…	polymorphic	0.947977	yes		0.113	0.089	0.062
09461_83	748771054	T	A	TnnnnTGGTCAAAAGTTAAATTTATTGAAGGCCAACAAAATACTGTACTGTATGTAAATATTGATGCACATGGTCTTGCGAG[T/A]ATCCACACACATCACCATAATACAAATTTANTTGGGCNnCACAGTGACAACACAATANGTCAGTGGGAGTGGGGAGAATGTCAGTGGGATNTGTTTTATGTTTTTACATGGTGGTCATGACGATGGGTCTTCAAAACACATCCAGTATCTATAAAAAAAnNGTCAATACCAGATATTACCACACATTTNTACTCAACAACATCCGGTATATATAAAGAAAGCAAGGAAACTCTCTCAGTCTCTCTTAACAACAGCNGANACNTGCTTATCGCATCCCCTTGCGCTTCAGCCGGGTCTTCCTCCTGAGCTCGG…	polymorphic	0.924855	yes		0.167	0.16	0.092
09481_410	748771055	T	C	TTGGnAAnGATTTTAATAGTTATTGAATGTTCTACATCTTACAGTAAATATTATACAATTACAAACTTGGCTTAATTATGTCACAGGGATCACTAACTGATCCTCAAAAAATAAAACAAAAAATGAAACAAAAACATTNAAAAAAAnnCCAAAACAGATTTACACTTCATATCACAAGCCTGACATGGGTCTCCCACTCTCTCTCTCCCTGCTCCACAAGACCATTAGCTGAAACTGGACATTCGACAGTTCTCAAAACATTGGTGAAAAACATGCCCAGATTGAACCACAACATTGTNGGAACATTACCAGAACACAGTGTCAGTTGGGTTACAGTTTCTTCTTGGGGGTGGGGGAGAGGTCCCTATAAATGCTCAGGAGATTTCTTGGAAGACAAGG…	polymorphic	0.890173	yes		0.224	0.219	0.127
09490_1093	748771056	T	G	TACACACAGGCACTAGCCTTTCTTTTCAAAATACCAAAATGGAGCCnTCTTGTGGTTAGTGAAACACAGAACAAAATACAGATTGGTACAATATTATTATAATTATTTTTAGTTATGTTGCTATTGGTGTCACTACACCATTCTCAAACACCATTnGCCACNAAGTATGTCGTGCCTTnCACAGGTTTTGTnNAGCnCAAAGCCAGATATNCTGTACAAnGGATCTCANTTTTAGGGTACTANAGAAGATTTTnGACTAAAACTAAAAGGCATAGAAAGCATGAATTACACTTTGCAGAATGTCAAnGAAnCTGGATTTTTTTTTnnnAAAGGCGAGTAGGTCATCAAATTGAAAnTCACACTGGAAAGAATGTTNTCACNGCTGTCATGAGATTTTGA…	polymorphic	0.924855	yes		0.427	0.486	0.375
09492_287	748771057	A	T	TTGCTCATATATTGGTTTTATTTTTGCGTTCTCAACATCGTCACAGTCGAANTTTTACATTGATGANNTTTTTTTTnnGnCTTAGACCACTTACAAACAGAATGCAGATAACGATGAGAGCACTTTTGAACTTNCTCTGTCCTTNGTGTAATGTGTGAAGATGTGGTGTCCAGAGCGAGAACAGTAGCAGCTTGTGTGCATGAAACTGAGCGAGGCAGTGATCCCAATCAACAGTNnGTTTTTnNATATAATCCACAATGGCATATNGTCCnNnnCANATGGAAGC[A/T]GAGACAGGCTAGATTTTnGTTTCTCCCTCTTCAGAGAAGACAGAAATACACTCTTTGATATGACTGTGCACNnAACGTAATGCTTACTGATATATTnNTTTTTTnAAT…	polymorphic	0.83815	yes		0.401	0.256	0.35
09494_827	748771058	G	T	CCTCACACTCCAGTTnACTGNGGAGGAGAnnTCACTTGCCGTGGACTGCCTCAAGTGAACACGTTTGCCTTAGGACTGATGAATTnnGATGAATTTACAGATTCGGTGGAATGGGCTACAGTGTAATCTCTCTCCCTGTCTAGACATTGACCNCCTGCTCTCACACNTGTGTGTATGTGTACCTTTCAAGAGAGGCATTGGCAGAGCTTTGATNTTTAAAATTNGATTTCTTnGCATTTTGCCATCTTGCATTCGCCGTTGTATTGGTCGTTACATTTTTGTTTNCCCCTCCATAACGGCTATCCACAGTTANGCTTGTTCATTGTAGAATAGTANAATTTCTATCCACATGTACAATAACATGGGNAATAGCCCGTTCTCCAAATAGGACATANGAAA…	polymorphic	0.815	yes		0.45	0.333	0.368
09503_988	748771059	A	C	GATTTCACATACATAACACACTCTCTGATGAATTTATTnGAACATCATTGTTCAAATAGTTTTACTTAATAATnnnAACTCATTnAACACAGTAATNTCAGCCTTATTATTGTACTTACCATTGnnATCTGTTGTAGGTTTTAGGTGTATAAACCATTCAGAAAATGTCATGCCATAATCATCATGTTTCAATATTTTGCATCAGTTnGAACATTnATTTTCATCTATAGCTTAATGTCnATTTTTCTTCTTCAATCTCATTATTAGGACTTTTGTTGTTATGTCTGAATATTAGACATTTCTCCTTGTCTGTTTCAATTTGTTGAACAAAGAGTTTTTGATATTGACATCTTAAAACAAGGAAAACAATGAATTGACCTGTTGCTGTGGCAACAAnTT…	polymorphic	0.82659	yes		0.429	0.425	0.414
09508_148	748771060	T	A	AATGTCAGTGGnAGGAAGTACAGAACTGCGGGTTACATCCAAATCCAAATCTGCNTCCCTTGACCTTTTCAAAAAATCACGGCATCGCTCCTCNTCTTTCAGTGACGAAGGGGACCTTGCCTCTCCCACATCTGnNTCTGGTCACCT[T/A]GAAGCAGGTAGTGGnGACATATCGATAGATnnAGGTGGGGCCAAGGTCAAnGGnAAAAAGGGAAAGTTAAAATTCGGAACATTTGGTGGTTTTGGAGCTAAGTCCAAGGGTTCGTACGAGGTGTCATTGGGAGAGCAGGGTGAAGGAAAGTTAGAGGGAGGTAGTGATGTGGCACTGTCCGCAAAAAAGTCAAGAATGTCTTCTTCTTCCAGTAGTGATAGTGGATCAAAGAGTGGGTTTCATTTTC…	polymorphic	0.878613	yes		0.335	0.285	0.353
09513_880	748771061	G	C	GCCCAACATCATGAAGAGAACCAGCGCCCTCAAGGCCATCACCATGGGNGCCTAATNAACAGATTTGTAGTTTTTAGAAGGAGACACGGACNCGCACCAGTGGGGTTTTGTAnNGTGCTGGTCACAGGATACATGCTTGTnNATCGTTTGAGAGAGGTACAACCANTGGCATCATAAACAAGGnnGTGTGCnCCTCTTTCAGTTTGTTTACGAACTAATGAGCATAACNGACANGCTGTAGCNCAATATCATGTCATCATTNGANNTAACACCCTNCTGTTTTGTGCTCTACCTANACCATnCGAGAACCNnTnnnnnCCAAGCCAATAATCATGGCCTTCTCATGATGAGAACNAACACCCTACnGGTAnATAACCACGGANGNCTTAGAAAATGAAC…	polymorphic	0.878613	yes		0.486	0.464	0.438
09538_502	748771062	A	G	TTCCTCTAAAGTGTCAATTACAACCAAGTGGGCACCAATCGANTTGCAGTG[A/G]TTTTGACTGCTCTCCCAGTTNGGCCAGTCAGANGAGATGAATTGGTAACAGCTTGATTGNTAGTANACCCACCTCTCTTTNCAAGGTTTATAACACTTCCTT	polymorphic	0.878613	yes		0.495	0.482	0.437
09543_535	748771063	T	A	TTTGGTTTTCTTTTTTAATGTAAAAAGACCTGTCCATTCACCAACAGACAAnCGGTTAGCAANTATGGCAGTTGACACGTTnGTTCCTTnGAAGATACCGNAACTTCTTTTTTTTTnCAGTTAGTCCGTTACACCCTCATGTTCATTACAATCAAGAGATATAAnTTAAAATAGATTATGGAAATGTACACACATGATTCGGAAANGACAnnAAAAAAnnGAANAnCAACATAAAAAGAAGTTACTTCTTGTGGCACGTGCAGGTGAAGATTTCANTGTTTTNAAGAAGATGATCCCAAGANGATCCCAGATCCCATCGGGTTCAACACATTCAACTTGGACATGGCCCGTTAACAGTCNGTCTGTCTGTACGCAACCAACCGTCAAACTGGTCTCTCC…	polymorphic	0.907514	yes		0.473	0.416	0.433
09554_757	748771064	T	A	ATTCTCTCCAAAGCTCATTGGTTTAACGGGAGC[T/A]ACTGAGCAAATTGATAAGGTGTCTCGAGCATACCGGGTATACTACAGCCAAGGACCTAAGGACGAAGACAACGACTACAT	polymorphic	0.907514	yes		0.127	0.136	0.068
09560_634	748771065	G	A	TTnGTGAGAAnTCTTGTGCAACTTAGCATTCTTTATTATTNTTATTTTCTCCAAAATTGCAGTTnAACTGCATCTGCAGCATTnNCnAAACAATGTGCATTNTTTCACAATCCAAACTGCAGTACAAAAANTCAAAAGAACTTACATTCAAGAATTTNTTTTTTTAAACACTTTCAACCCAAAAGGTATCAAATATTTNGTCATNGAACAACACAAAACAAAATGATAAATAATTTCACAAAATAAGTTACCACTATTTTTGGTACTTCTGTAAGCATTTTAAATNTTTAAATCACAAAATAAACTGATCNCACCCTCTCAAAAGAATGTAGATACTGTGCCTNTGAACCACACTCACTGATCAGGCAACCAGAAAACAGCAGAGGTTAGNATTTAACA…	polymorphic	0.936416	yes		0.037	0.039	0.02
09565_199	748771066	G	A	CAACTGTCTGTGCCTCCCTCGATGTTTCCGGCGCACATTTCATGGTCCTTCACTCTGCCGTTCAAATAGGCAGGTCG[G/A]TTACAAATTTTGTTTTCAATGACGGGGAACCCTGTTTCTTTCAGCATGCCCTCCC	polymorphic	0.936416	yes		0.16	0.185	0.112
09567_523	748771067	C	T	TGAGCCCCTTGGGTCCGGTGGCTTTGGGTCTGTCTACAAGGGTCAGTACTTCGACGAAACCGTTGCCGTGAAAAAGGTGAAGAGATGCGCCAAGAACAAGCTTGCATGCCGACAAAGCTTTTGGGCGGAACTGAACGCGGCGCATCTGCGCCACAAAAACCTTGTCAGAGTAATTGCGGCCACCACATGCATACCTGA[C/T]AATGAAGATAACGCCGATAACATTGGTACAATAATTATGGAACTGGCTGGAACCAGGAATCTGCAACAGNTTATCTACGGAGTTGAGCCNCTTCCGGGGGACAGGTGTTTGAAGTTCTCCAAAGACATCGCACGAGGTCTGCAATATCTGCACGCGCACAAGATAGGACACCTTGACGTGAAGCCTGCCAACGTTA…	polymorphic	0.924855	yes		0.146	0.065	0.079
09571_518	748771068	A	G	TCATTCCCTTTATAGAAATATATNTATTATTCTTCCAGGAGATCCTACAAGGGGCATTTATANATCACTTnAACACNTAATGCCAATACCTCTCTGGTCATGTGCCnTTCNnGTGTTGTCANCAGCTGATTCCACTGCCTACGTGCGTGAGGTGTCTGGTTACTACAnCnGATAGGGCAATGTATACCACCGCAATGCAACTTGTTGNACACCACTCTTNATGTTCTTATCTACTGCTTnATCANTANAAGCATAGCCAGATGTNATTNTCTTCACCAAATCACAACAGGGTGGTTTTTAAACCTNAGTTNAnGTGNAnCTTTTANCCACTGAGGTTTAAGAGTTGGAGAAGACCGGGCACATTNGGCCACTAATACATACACAAACATTCTTACTCCT…	polymorphic	0.861272	yes		0.385	0.362	0.393
09602_685	748771069	C	T	ATAGGCCTAnnNTTNTTTTTTnNAAnTATCCTCGTCCAATGCTTCATTTTTGTCTGAGATATCGGCACACACAAAGACTTATGAGGTCGATAACACACCTACAAATGACAGGTCGATTTGATGCTACAAGTGATAGAGGACATCACAAAATAAATAGTGCCATTGTGCTGCCATAAACACGTTCCAATTCAAGATCCTCAATTTTAAAACAATTTGGGATCTAATTTATCANAATATAGTGCAAAAGTGGCGGAGAAGAAAAACTGTANAAAGGTCGGGTATTTTTTCAAGTCCGNACAAGACCATACAAAAATAATTACAGATACCAAAACCTCCTCAAAAAGTCTATGTACACTGGTATGTTTTGTCAAATGTCCGTCAGTGTTTTGCTTCTGTCAT…	polymorphic	0.930636	yes		0.137	0.126	0.074
09602_1063	748771070	G	A	CTTCAACTCAACNTGACCAGnnGAGAGACGGTTCAGAACAGAACAGTGATGGCACAC[G/A]TGTCAATGGGATGAACAATGTGATTGACTTCTTCCTTGTTGTTATnACTCTTTTTTnCATGCTTTTATCATGTCATTTATGTTTCAGTCTTCTTACTCATGTGACAAAAnGCAAAAAGACGAGnGANAAAAAAnCCTTCGACACTGTAAGTGTGCTGNnATNGGAGACCCCAAGGCCCTTTCATGGATGCTAGAAGATTGTACATTTTCTATGTGGATAGAAACATATGTCAAAGAGCCCAGCAGTCNNATGGTCTTGTATAGGTGGANAGGANGGGCCATGACAGCATTTTGTAnCTTTTTTnCCTCTCTTTACTGTCGAGTGAAAATTAGCAATG…	polymorphic	0.884393	yes		0.479	0.472	0.417
09615_166	748771071	A	G	GTTTTATGTGTNTTTTNTnAATTAANGGAAAGGTTTGATAAACCAGAAACAAGNTCACATGGCAACAAGCTGTTTTGACTGTCAAGTGTGTGTCTTAAANCTTTTGAATGCNTGCAGGTTGCANTTNCTTAAGNGGATAGGNCNNAGNAAGACAGAATTAAGTAC[A/G]TGTGCTCCGATNTTGTTGTCAAGTAGTATGGTGTTTGTTGCCAAGGTGACNnCTTGGGACACTTGNGTTTGCACNANGGACTTGGAGCCCTGCGACCGAGATCTGNATGAAGTTGCTCAGCTTTGTAGAGTGTCAAACAGGAACAGCAAGTGAAAGCCTGGTGCTNCCAGAAGAAATNAGCACNGGCTGACAANAGAGGATGTCACATCACNGAGAATCAAGCTGAAGT…	polymorphic	0.809249	yes		0.488	0.397	0.442
09632_809	748771072	G	T	TAGGGACGAAGCGCAGCGAGCTGCTGAATATTCAAAA[G/T]CGTGACTGGCCATTTCTTGGGCCGTCGTTTATGAATTCATGTCCCAGTCCATTCCCACATTTCCCACAGCG	polymorphic	0.930636	yes		0.332	0.293	0.298
09651_845	748771073	G	T	GGTGTCTGGTTGGTCTTCTCTTTGCTGTTCTTNTCCTTGGTGTCTTnnGTGGAGCCTCTGANGTGTCTTCCGTTGNCCTGGGCTTCTTCNCCTTCCCACTGCTCTTGTCCTTTTCTnCnATCTCTGnCTGTTTTTGCTGGTNGNCGTnNnTTTTTnATTnGCGTCCTTCTTTTnnnnGCCTTCTTnCACGGCTTCATCCTTCTTCTGTGGCAGTGAATGGCTTGCGAACTTGACCACTTnCTTCTTCTCTGGCTTCTTTTCACTGGGGTTGTCTTCTTTGGGGGCAATCTCAGGCCTGGGCTCCTCACCTTTCGCATTTCCNTCTGCTTCGCCTTGGCCTTGGTCTGCTTTTTGGCTTTTACCATCTTGTTTTTCCACCTTTTCATTCTTTTCTTTGAN…	polymorphic	0.946	yes		0.22	0.228	0.143
09665_799	748771074	G	T	GGTGTCTGGTTGGTCTTCTCTTTGCTGTTCTTNTCCTTGGTGTCTTnnGTGGAGCCTCTGANGTGTCTTCCGTTGNCCTGGGCTTCTTCNCCTTCCCACTGCTCTTGTCCTTTTCTnCnATCTCTGnCTGTTTTTGCTGGTNGNCGTnNnTTTTTnATTnGCGTCCTTCTTTTnnnnGCCTTCTTnCACGGCTTCATCCTTCTTCTGTGGCAGTGAATGGCTTGCGAACTTGACCACTTnCTTCTTCTCTGGCTTCTTTTCACTGGGGTTGTCTTCTTTGGGGGCAATCTCAGGCCTGGGCTCCTCACCTTTCGCATTTCCNTCTGCTTCGCCTTGGCCTTGGTCTGCTTTTTGGCTTTTACCATCTTGTTTTTCCACCTTTTCATTCTTTTCTTTGAN…	polymorphic	0.913295	yes		0.462	0.45	0.492
09677_82	748771075	T	C	TAGACATGTGATTnNnTCCAGTGGTCACACATTGCTACTACAACTTTACTCAATAATGCTCAATAATNnGGTATTTTCAGTCCCCNCTCTCTTAGTATCCATCATCNAGATCTACTGTCTTGGAAGAACATCCTGCAACTGAGTTGAANCNnNTATAAACATCACATTAACATTTAAATCCAGAGATGGCAAAGCGGNGTACCACAACATATTATGATTTCATCAAACATGGTGATTATTTGGGTTGAACTNTACCTTNTGACGTTCCCAGTCTTCAACTGACATTTCANAGANATTACAGGTCATnnNnnnnnnnnnGAAGCAGGCTCAAAAATGTTGCTGATGGCNCCGNATCATTTTGAGNTGTGTTAAGTGAAAGGTTTTGTTGTNCnAGACTGC…	polymorphic	0.907514	yes		0.253	0.218	0.157
09683_347	748771076	C	A	GAGTGANNATCAACCAGACGTTGTGCTAACTTCTCNTTGAACGGTnNnnAnnTTGACTTGTTNCGGAGACATGGCTTTTGT[C/A]ACTCGTCAAATAATNnGGACACTAACAACGTCTGCGACCCGTAATGCAGCAATAAAAnCCGTAACAATTATTGGAGGCGGACAAATGGGCGCAGGTATC	polymorphic	0.924855	yes		0.375	0.402	0.25
09696_245	748771077	T	G	TGGCATCACCTTCCCATCTTTAATATAATTAATATACAGTTAGGTATACAGAACATTATCATAAAATGAAGACAAAAAnGnTGAAAAGTTGAAAACCGTTTACATATATAATATATATAAAAATAATAAGAAACAAAACAAAAAnCAATAGCTnnNnTCATGATCAGGTNTAGCATTAAAACAGGATTCCTGGCTCTGTTCTCGAAGTGGTTAATTAAATNGTGCCCTATATGTGAAAGGCCCC[T/G]ACCTCCnTTGTTGCCTGGCAACAAGNCACNACCTTTGACTCCAAGCCTTCACCTTTNACTTTCCCCCTCACAATNCAACCCAACGCAGCCTTCCATCACAACAACAACAAAAANCACCCAATAAAAnTATTCTACTGTGTATANNTGTAC…	polymorphic	0.886	yes		0.081	0.053	0.044
09709_113	748771078	C	T	TTTTCAAAnTAAAGGCATGATTTATTGTAGAAAGTACTAGATTGTNGAAGGCAGCATAGTCGGCGAAGTGCTTTGAGGAAGAGTGCACACTAGCAATTGCAATTGACCTTTCTTGTCTAACAAGAGCATCTCTATACAAAACAAAGAAACNCTTCCCTTNTNTTTAGANATGTTAGTATTACTATATTATAAAGGACAAAACACATTAACCGCAATATTGTTATTTACCTNCCAATGGCTTTTAGAAGGAACNTTAAGAACTNAACAAAANTANAGAAAGTATAAANGACTNGACAAGnCAAAAAAATCCTCAATCTCATTCTGAAGGCAAGTGGCATATCAACTG[C/T]AAGTTNATGCCGCAGGTCTGTGTTAAGAGTGGTTGCTCTTTTTTnGCT…	polymorphic	0.942197	yes		0.04	0.041	0.02
09711_508	748771079	T	C	TTTTGGGTnAnNCTTATTCTTnACTGTTTCTCATATCAAAATGCTnGTGTTGACATAAAATCAGGCATCAAATTAATATACTGCCNTCTATGTTTAAGNGAGCAGGGTCCAA[T/C]GAATGCTCGGACTTGATTTGATTTGACATCTGGGGATANAGnGTGCTGCTGTTGGTCACATANTGNCTGnCGTTTTGAGTCAGCTTGGAATAGTCACTTGTGATGATGCCAGACGGCTCCGnTCTCCTCT	polymorphic	0.930636	yes		0.19	0.134	0.158	diversifying
09712_527	748771080	G	A	TCAAAGAnGGGATCATGCCAGGGCTGATGTGCAGGCACTTTGGTGTCTTGACACCCGCAA[G/A]CATGAACGATTGAGGAGTCTTGGGGGTCATGGGCAGACTCAGAGGGTGGTCTTCATCATCGGCCATGGACA	polymorphic	0.919075	yes		0.221	0.212	0.161
09738_452	748771081	C	G	TTGAAAGTTATTACAAAAnGTTTTATTGCAATTCACATCAAGTTATGCACAAAAATGAAAATCCGGAGANANAAAAAnGACCCTGCCATCTGTCCCATGTGAGGGTGTGTGGTAGTACAGAATGGATTGTGTGGCCACAGCATNTTATCTGTCAAGTGCATTTGTTGGGACAAAAATCCAAACCANCCTCGAAACCCACTTCCGCTCAACTAAATCAAAAGACAAACAAAAAGCCTGACTGGGGGTGTTCCACTGTTTTCAAAATATCTTTTNCCCTGGATACGTTCACTTTTACANAAAGGTAGACCNAATAGCTTAATCTATGGCTTGGTGTCCAGAAGGGGNAAANATNCCATTTTTAAAATGTNCACTTAATTACTCAATTGGGCAAGTTGCACT…	polymorphic	0.930636	yes		0.203	0.178	0.115
09743_231	748771082	T	C	ATTCAAAACTCATAAATTCAATATAATTTTTCAGATCATTGAATNTTACAAANAGAAnGCACAGCGATAGAAAAnTCATAACAATTTTATGAAAAAGGTTNAAnTAAAAGCATNAGAATGANATTnnGTTCAAnCATTACAGATCATAAnnnnnnNCCATACGTnTAAnTCTTnNTCAGGAAnTAATGGAATTGAATGACATGGAAGATTTCCCAGCAAGATAACCCACA[T/C]ATTTAATCTnTTTTGCGTACACACATCTTCAAACACAAAATCTCTCTTTCATGACTGAAACGAGCCCTTAGGAGGCTGCAGnCTTTTGCAGTTnNTTTTTNnGnCTTTTTTGTTnNTTCATGTGCTCTTTTCTCCAAAGANTGCTTGGAAAGGCTGCAAGGNnA…	polymorphic	0.901734	yes		0.437	0.337	0.359
09748_471	748771083	A	C	TGAAGATGCATGAACAGAGAAAGAGCAAACAGAAGGATGATGAGAAGACACCNGAGGGAGCCGTGCCAGCGTACNnGCTGGACAGAGAGGGTCAGTCNCGGGCCAAGGTCCTCTC[A/C]AACATGATCAAACAGAAGAGGAAGGAGAAAGC	polymorphic	0.919075	yes		0.248	0.246	0.149
09763_294	748771084	C	T	AGATGACCATTCAGCTCCAGGACTTTACCTCAAAACAAGTGCCTTATATCATACCATTCTTAATTnGAAAAAAAnnnGNnGAAGCCCTAACCACCATGCAATGACTGTCGAGGAGACGCGTTTTCCTTTTTCCATATATAGTCTTTGTTGTGTACAAACATCTCGTTCCTGAGGTTGGAAAGGCAATACAGATCTTAAATAAAGTCCTCTGTGCTCTACTGGGCCGTCGTAACGGAGTTGGTTTTTGTGCAACGCACAGATGCTCTTGGGGGGnAAAAAAGGNCTTGGAGATC[C/T]TCACACCGCTGTGCTCTTGGTCCCGATGTATGGTCGCGCAAACTCCACAAAGTCGTCAATAAGAACTGGCCAAGC	polymorphic	0.924855	yes		0.181	0.176	0.1
09780_701	748771085	T	C	TGGTAAGTGTAGCACAAACCCTTGGGGTCAAGTGCCACCCAAAGGGGACCATGATTACCATTGANGGGCCACGCTTCTCCTCACGGGCGGAGAGTGTCATGTTCCAGCAGTGGGGTGCAGATGT[T/C]ATCAACATGACGACAGTTCCTGAAGTGGTGCTAGCCAAGGAGGCTGGCCTGTGCTATGCCAGTATTGCCATGGCAACAGACTATGACTGTTGGAGAGAGAACACTGAGG	polymorphic	0.959538	yes		0.044	0.047	0.023
09807_413	748771086	T	C	nAAGATGATTACATTGTTAAGAAAAAnTGAAGGTTTTATTGnATATCGTGGCTGCAGTCACAGAGAGCAGTGAGTGAGAAATGGnAAGCCnACNGnTCTGAGCAGATAGGnTTTGGGTGATGACCATTTCAACTTGTCTTTGGATAACTAGAGCAACCTGACATTACACAGAAAAGAAAAAGTTAGACAGGAATAATAAATCAGTTTCTAAAGCAGGATGAAAACACAATGTATGAATGAACTAAAGCAAAAAAnTGTATTATGGAAAGTCAATTTAATAACTAAAACATGACCNAACAGCAACTGCTGGGTTAATACATCCTTCCCCGTCCnATTGTCCAGCGGTCCCCnTGGTGGCGTAACGTCGCATCTTCATGCAGGTTGGCATAGGGTGAGGGT…	polymorphic	0.947977	yes		0.159	0.162	0.093
09809_63	748771087	T	C	TAAACACAATTTTATTTACAGGTATTTAGATTTAGAATTTGAGAGCCAACATTGACACACCA[T/C]AGTCAAnCCTNTGATAAnCnGAGAAAATGAACAAnCCAAGGnCGCGGTGCTCNAAnnnnAnnCATGAAGGTGAACTGAACAAAACnCTCATTnGGCAGAGGnAATTGACAAAGTGTTTAACTCANTAAGGTCAAAATGTGTTGCAACTGACCAAGACTTTAACANNATCTTACATTCTAAAGCCTTACTTTTTCCATACGAAAGGGAGTGTCAGATTANTTTGCTCAGAATGGGCAACGCTTACACAAAACAGCAACAGACCAGTGATTAGTTAAGTTATAAGAAAATGACACTCCTTTTCATTGGAGGAAATCAAACCTCAGGAATGACAG…	polymorphic	0.919075	no		0.221	0.146	0.156
09813_652	748771088	C	T	CACTGTTAAAATTATATCTTnATTTTTCCCCATACAAATTTCCATTTCATGTCCTCATTTTGGCTCCnAAANGTCTCTTCAACTGAGAGCAAATCTATCTGAAAGAGAAAAAAnCAGGTTCTCTGGACAATATATTTACAGGCACATATACATAATTGTTAGCAAACTATACACAATAAAAATACAAAAAGAGTCAAACATCACTATGGTCTCACTTTTCCTTTCCCTCCGCTTACTTTATTAAGCCCCCTnACATTTCAGACATGTTCCCTTGTCAAACATGGAGATTTGGCAAGACGTTTTTTAGGTTACNTCATTTGTAAATGTTACAGAATAAAACTTTGCCGTTTAGGGCAGATAATAGTTAATATTAAACTTCAAATAACTGCACAGGTTGCA…	polymorphic	0.872832	yes		0.352	0.398	0.418
09832_505	748771089	T	C	TTnGnAAAATTnGnCATTnAAnGCAACACATTnATGACTGAATTACACTCATCAATCTGAAAGGAATAACTCACCAAACTGACAGACAAGATGTTTAATACATGTATTATATTACAATGTGCCACTTACAGTCANGTCTGCATCAATAAAAATAGGGACATGTGGAGAGTGCAACTGCAATTTCNTGATGAACCGAAAGAACATTTNGTGACAAATGACTCGTTAACTAAGNATTTCACTAAAACTGCCAGAAACATGAGGTGTGAGAGGGATGGTCNTGATTAACGGTAGGATGCATCTGTCATTATATAACACATANAANTCTTTGACATTGGGAGACAGAGAGACANCCAAGTCATCAAGCAAAACGGTGTGCAAAAGATGAATATAACCAAAAAC…	polymorphic	0.884393	yes		0.161	0.133	0.091
09834_192	748771090	T	C	AGCCAATCCATNTATGACAATCGTGCCAnnTGGGTTGCCAAGACAnnAGAGACGACAACNCAGGGCTGAATGTGTAGAGCTTTTTAACGANAGGGnnGCATCACGCTACATACACGACTTTTCCACCCTNGCCTCGGGCTTATGACNnGGTTTTnGNnnnnnTTTTGTTTTAAAGAAGATCTGTTCCCTTG[T/C]GAGTATGTAAATAGATTGTTTCNTTACAAAGTTTATGAGGCGGTATTGGTCGATTTCTATAAACNAGAATTGATGTCCACTTTTTCTGGGATTTACTGNAGGGCAANAAAAATCTTGACCTTTTGTTnGGTCAGATTGGGGTTGGGTGGGTATGTATAACTTGTCTTGTTGGGTACAGTATGCTGCGCCCTAAGGTCAGTGAT…	polymorphic	0.918	yes		0.361	0.324	0.269
09841_948	748771091	C	T	nnAGAGAGAGAGACTnnnnGANnGAGAGTGAAGAAAGCGTGAAGAAAGAGTGTNATGCGGTTTTATAGCTTGGAAAGTGTTGGGTTCAGGAGAAGTCGTGACCTCAACAGTGAAGGTTGATCAGGTGACAGTGCTATGCATATTnCAGAGAGCAGAAnGAAAGNTATCCAAGATATGTTGGAAAAGGAGGAATAGAAGTGCTAACGATTCAAAAGCGCCTCCTTnAGCATGTANGTGAAAGAGTAGGnTTGATGAGAAnGTAAnGCNGGGTTGAAGCCNAGGAAGATGCACCCCnATTCCAAGTTCNTTAGCTGGGCAAGAATATCCCGAATAGCCCGCTGTCTTAAAGTGTTCCTTNACGATTTTGCGTTAAGTGTTCCTGATTCTCCTCAGTAGCAT…	polymorphic	0.878613	yes		0.483	0.407	0.494
09845_779	748771092	T	G	ATAGAGCGGnTGCGTGGATGGAAGGTTCCTCAAAGTGGCCATGGAGAACACNTCACCCAGGAGGTAAGTCCTCAACCAGAGGGTGACCATTAGGTGCACGCTGTCAGCGAGGCGNACNAACGTCTTGGCCAGGAGCCAGTCATACTTGCCGTCAGTGGGGAGGAAGATGGGGCTCTGCTTCAGC[T/G]CTCCCTTCACACACGCATCTGGAACGGTGACTTCCTGTGTGA	polymorphic	0.942197	yes		0.087	0.092	0.046
09849_297	748771093	C	T	CCTGGGATGTGCAnACCnTCCANNCTCAACAGCATTTTCTTTACNAACAGGTCAATTATTTTAACTGTCATTGTGAGTCATTCCAAnNGnnGTGGCTCNAAATGTGGCATCCAATGTGCCCCACCATGCTGTTTAGCGCAANCATTTTCCATAGATGnGCATACACTGTACACCTATGCAACCCATCTGACCTNGTTATGCAATCATAAACCGCAGA[C/T]TGAATGTGTCTNTAACTCAGNAAGGGCCGCNGTGNACCAGTGNNTCTATGAGAGCAGTCCAGTGCCAAAGCTGTGATACAAGACANACACATGCCTCTTCAGAGGGTCCACACAGAGGTAGGCAAAGCTCTGCTCGGAGTCCTGACTGTCAGGATAACACAAGCCAGAGGAA	polymorphic	0.907514	yes		0.438	0.394	0.342
09851_624	748771094	G	C	TCTCACGCGTCCTTTGATTTTAGAGTCGCTTTGTGTTCCACTTTGAGTCTTGGCCCTCTCCTCGTGGNTTGCATTCGTTTGCTCTTCTTTCTCGGGACTAAGCTTCTTCTTGNCCNGCTTCCTTGTNGGNTTCTCATCGTCGCCTTCNGCTTCG[G/C]AGCCCTCGGTTTTCAGTGTTGAGTCCAGTTCATCNCCAGACAGGCTNGATTTTCTNGTGNCACCCTTCATCCCAGACAGNATTGACGGCAGTCGTCTGGAATTTAGCGGNGAATATACGGCGAGGGTGCGGGGGTATCGCGGCGCGTCAACCCCnTTGCGCAAGGGAAGTGGACCTTGCTGACCTTTCCGCAAAACATTTCGGGTTCGAGTGAGCGTCCGCGGGCCCAGAGAACACTGTA…	polymorphic	0.901734	yes		0.315	0.255	0.253
09860_224	748771095	C	T	TTAnGGAGTCAGAAGTTATATATTTGAAATAGAAACATGTAAAACAAGAACCANAGGGAATTnCTGCTTCCTAAGTCGGTCAACAAAGCCATACTGGCTCACAGTCNTATCTAGGATCAAGGAGACGAGAAAAGAAAAnTnTTCATNTCTTGAAnTAAAAAnTNAAAnCGCAAAAGAAACGNGAAAATACCAAAACAAAAnTTAAGCACAATCTACAAGCAAA[C/T]GTCGCTGCTTTAACAATCAATTnATGCGGNnnNCAAnCATCACCTACATGTTTGATGGGAnATGNAATGGTCTCTTTTNAAAAAAnTAAnTACCATGGTATCAAAAGnNANGTGTGACAATGNATTTCTGAAATAGTTTNCCAATATAAAATGTATAGTGATGAATGGAAT…	polymorphic	0.803468	no		0.102	0.007	0.059
09864_268	748771096	G	A	CGCTCTGAAGATCATAGGCCTTCTTTGCACGGAGAATCTCGGGTGTGTCCCAGGC[G/A]TAGCAACCTACGCCCTTGATCCAGGTCAAATCCTCCTTGTAGATC	polymorphic	0.936416	yes		0.28	0.255	0.326	diversifying
09871_575	748771097	T	G	ACAGTGAAACAACTTGTGTCTCCAATGGTTTnAATAGCNGANAGAGGAAACTAGGCTTTCAATTGAGTAAGAAAAAGGCTTGGAATGTTAAnGTGAAGTTTGAAATTCACAATAAAAGACAnNnnnGTGTGTTTCACAAGGAACTAAAnTGAAATGAGTGTGTTTGCAGCATTTAGACnNANAAAnCAGTTTNACTAGAAATGTGCACnGAAGTGTTGGGTTAAGACTCTTCANTGAGAAAATCTGGCCAACCAAnCTCTGACAGTTACAACTGAAAATnTGCCAAnCCGACAGTGGTGGANAACAAAANNGGAAGGATTTGGTNTAAATCCAANACTGACTTCNCTACCTGCCTACTAGAGnNAGAAnTGNAAGGTACTGTTTCCAAAATGAACTGTT…	polymorphic	0.942197	yes		0.112	0.079	0.06
09896_551	748771098	A	T	AAAnnnGnTGGAAGCTGGACTTGGTGTGCAGGCTGTTATGTGGTGTCCATTAATTTTTTGnACATCACNGGAATAGAGGTCATTTGTGTGTAGATTAGAGATCCATAGTTGCGTATATGTCTAAAATATAGCTGTGATTTGGTACAAAACGTGGCTTTTCTTTGGGGACGATTAGTTTTTTCTGCCCTGAAATACTGTGTAAGAAGTTCAGAATNTATTNTTCCCATGGTCCATCAGACAAGGATGACTTCTGGNATGCCCCCTAAAGCATCACCATGGAGATTTTTTnGTAAACTAATACATCAGTGACCATGGCCTGTGTTGCATCTTnnNnTGAGAGCCACNTTTTGGTGCCTTTGTCCAAAATGAATGAAACAAAAAACCTGGGAAATGCTTGAA…	polymorphic	0.930636	yes		0.179	0.152	0.129
09921_169	748771099	G	T	TACAAATnnAATnnGATACTTTGAAAAANAANAAAAAGAAATAAAAGTAGAACTTGCAnnTCCATCACCCACnnAGTCATACACACANACGCACTNAAGTCTTTTCCAATAGATTTATTAGAACAAAGCGATTTGCCACACTCATTGAGCAGAGGCGCCTCAGTCGTC[G/T]TCCTGCTGCTGAGCCCGGAGATAGCTGGCCTTNTTCTGGGCCACGCGGTCTTTCCTCTGGGCAAGAGTGAGCTTGGCGCGGTT	polymorphic	0.83815	yes		0.349	0.279	0.48	diversifying
09950_363	748771100	A	T	AACTTGCAGTTGTCAnCGGnGTATTTAGATTGGATTAGACCCATTGGGATGTTCCANCCAGCAGTGnGACCnAGTCCAGTGTGNCAAGATTnCTTTCCCnnAAGAGTATCCCATGTGATACCACTTG[A/T]CTTCTTAACTACTGCCACAGAATAGTATGAAGACTGGGCA	polymorphic	0.930636	yes		0.427	0.375	0.311
09967_55	748771101	T	C	GCACAACACAGCAATCATTTGAnTTnCAGGACTTGNGAGCTGCCATCTCACCTT[T/C]GTAATGCAGGGGATTGCAAAATCAGGACGTTnATTGNnCGANTGCTCGTTATCGGTTCTTGGACCATCAAGGCAACGGCAATTATGTTTGAGTAACG	polymorphic	0.895954	yes		0.454	0.408	0.463
09983_850	748771102	T	C	GGnTTGGnAGTGGGGACGGCTTGATGAAAAnATTCCTAAnTCTGTATCGCTTGAAGCAGGAGGAGTTGGTCGTCTCTTCNGGCnCCTTGTG[T/C]GGCGTTTCNATGAGGACACAGGAGGnNCTGACCTCTCCTTCTGGCCACCGGT	polymorphic	0.959538	yes		0.357	0.301	0.233
10007_586	748771103	C	A	TnnGATAATTGGCACATTTCTTTATTTTGAAAACAGACATTGAAACCATTTTTTAATTCCACAATTTAACTCCTTAGATTCAAACTTGACATTGCACTCACTTNNAACATAGGAAAATGTTTTTnAATTGTTTGANTTTTCTTCTTTTTTnAACATCAGTGCAGGTATAATTCCAATTTATATCAAACGGTCATAACAACACCAAGGACATCAAAAAGAAGCCACACTTTTTTTCTCGTTTTTGTCATGGTGACTGCCAAAAGTTCTCCTCAATGGAGGAGTTCCCATGCAATTCCTCTTTTTNANTTTTTnCATATTTTTCTTTTAAATGGTTCAAGCTATTCATGAAATGTTGGCAAANAAAGAGCAGGATAGAGATGTTGGAGTTTGAATGAGAAT…	polymorphic	0.843931	yes		0.398	0.368	0.451
10008_124	748771104	T	C	ATTGTATAAAATCAAAAATAGTCTTTTAATTGACTAAATGGGCTAATGGGAAAAAGCACACCAGATACATTTCAAACACCNCTCATTCTTGAAAGCGGnTTTnGCAAATGATTATTTCAATAA[T/C]AATTATTTCAACAAGATATACAAGCAATTANATACATTGCATTTCCCATTGATGCACATTGTCAGCAGGTATGGCATCTTGCCACACCACNTTTTACATAAATAAGTCAACATAGTCCCTTTCATACTGATATCATGTCGGTCAGTCANTAAGTGAGTCAGTCAGTCAGTCAAATCAGTTCATTTCCATAGACGTGTGTGTATGTGATAAAACATACAAGCTCCCTTCAAACAAACCAAAAATGGTTTCTAAAAGGCATAGGACACATAGG…	polymorphic	0.849711	yes		0.17	0.172	0.129
10019_1019	748771105	A	G	GGGTTGnnTAGCATACTGTAGAGTAGGAGGGTTGCTTCAAAGATAAAACAGAACTCAAAAGGGAAATGTATGAAATCAGAAAGTGCCCCCATCTTCAGGNGGCTTGTCAGGACnnGTCTGGCTCGGTAGTGACTGGATGCTTGGCTnnAAGCAGnGCATTGTGGGCTTGAAAGGATGATGTTTTnGGANAATCTTCTCCGAATGACTGTTCACTGCATNGATnnnnAAGGACATTnGGTCCCACACAGCAnNGAGTGCATTNTTTTTTGCCAGCCACTAGTGACTCCNnTGATTTTGAACAAGCCCTATTTGTTGTGTGGGGACTGGTGANGAAGGTATTGGCCAGGTACAGGGTACAAGTTCTTNATTATTGGCAGAGAATTTGGGCAAAATGCCATT…	polymorphic	0.913295	yes		0.296	0.153	0.184
10032_732	748771106	A	T	TAGCAAATTTACAACCTCCAGGTTTCCTACTGAACCATCTnnTTGGACTACACCCCNnGNCCATTnCAATGAAnGCTTnGCCATTTTCACCTCTTNTTGCTGTCAAGTCACAAACCAACACACTTCAAnACTGCNTTNATGTGANnATAGCATAGGATTACNTNGTGGGTTTTnGCCCAAATGAGTGnnATCATTNTCCnGTGnCAAAAACnTGGNTGTTCTTTTGGnTTnAnCACTTGCTCTGAATCNGCATATACTTGCTGGAANACACCTCTNATGTACTnnTTTTGTTnATGCCATAGATCACTGTTAAGTTANNGGATGTATGTTnnTnTCCCCnGnTCAAAGTnTGTCATTATCTGAAATTNTAGCGCTTTTTTTTnNAnGACTGGGGTTGTC…	polymorphic	0.82659	yes		0.179	0.107	0.149
10043_585	748771107	G	C	TTTTGAGAAATGAGGCAGTTTGAGTTTTATTTTCAGTCATTTNATGAAAAGACAAACTTTACAGCAAAAGTACTGTATTGCTACAAAATTAGGCCNACACNnCTGACATTACCAGNTTGTGTTGGTACTGAAAAGCTTCCNGGGACTGATGCAAATCAGAAnGAAAAAGGAGATNTATGTACAAGAACACGTTTTAACATTTCACAGTTGCAGAAAGCCTTTAAAAAANGAAAAACCNCAGGAATGCNTTGGAAGTGTGCGCTTATCTAATCTAATCAATATGACCAACAAAAGTAAnCATCTTNAAGCACTGCATCAGACAGAGTATGNTTTGGGCCAACAAGGGAATGTGCTTTGTGAGGAAGGTTTCCAGTAGTACGTAAAATGTGTGATNTGTAA…	polymorphic	0.913295	yes		0.41	0.404	0.445
10058_1013	748771108	T	C	NTAAAGTGAGATCGTTCCGCTCCGCACTACAAGAAGAAGAACAAGCCAGTAAGCAGATCAACCCCAAGAGGCCCCnNnCTnnGTAGTAACNAGTGATTTGGAGAGACCCAGATTTGnGTnnTGAGCATGNGCATTGTCATGCCACGCTCAAGAACGCGGCACTAGATTAGGCAAGAACACACGGAGCTCAGTTTTTCAAACnNTAATGTAACAGAAACAGAAGACAGAAAAAAnNGAGANCCGTGATCCTTnCAGCCTTCTCGTAGTTTCGTTTTACCGATAGACAGTCAGTGTTCATTTTNTACATTCATGTGANNCGTATGAGCAGTTTGGTGGGGAGTTACAGTGNACACAGNGTGAAAGGCTTCCCTTGTNCAAGTNCGGATTCATGATNGTCGT…	polymorphic	0.815029	yes		0.361	0.279	0.432
10063_217	748771109	A	T	CAATTCACTGGACATTTTATTAGGACTGnCGAnCACNTTACACCTTGCAGTTGTTTNAAATGCATTTATTNAAACTCATANTAAACAGCCNANTCTTGAAGTGGCCTAATGCTGCTGTGNTGGACANGATGTATGAGCATCAAACCAGGTCNCTCTGATGAGTTTAAACACAGGCTTTCATAAATACACNTAGTCCnNGNACAGCATTAATAGGGC[A/T]CTTCAANnGACCTTTTCCCnGTAGTCTTAAnTGCAAAATNTACNTNAGTGGAGCAGTTCCACTCAAGTGAGATGTCTCTCTGTGCTANNTANAnnNGTAGGCTACnNCNTAGATATGTGTTGCAAGTNGTGTATAGTGCAANGNAGAGAGAAnCTTnnGTCTCTCTTTGTCAAAAGCC…	polymorphic	0.83815	yes		0.293	0.2	0.195
10068_758	748771110	A	G	CTTTCAnnGCACCTTCTGTGGCAAGACTGGAATGCGGATTAAACnnAGCGCTAGTGCCACAACTACAGCCCACCACACTCAACAGGCNGAGATGnAGGCACAACAGCnnGCACATCCTTACATCAGTnnCTGGACACCNCATACATCTAGACTTGTCTTAACCCACCACAATCTATTCTTGnACGATCTTAATTTATTTGTGTTCCCCAAAATCTATACTTGTGTnTTGTCNCCATTATCATTnAAACTTTTCGTGTATATCAAGTCTCGACTTTTTCTTGTGNAGGAGCAAAAGGGGGAACTGTGAAnTTGTTnGTGGTTTCnTTTGGTGACTATTATTTAAAATAATATATCTGTNTTCTTGTTGTATGCAAAACAATGGACTGTGGATCAAGTTCT…	polymorphic	0.867052	yes		0.358	0.318	0.381
10075_728	748771111	T	C	AACACACCACAGGACTCTCCATCCATCCACACATGTAGCCTACACGTCGTTCNAnGTCTACTACACTAACTGAAGGAAGNGGAAAAAAnNnATTTATGCTTCTTTGGTGCAGTGTTGTCCTGGCTGTTATTAGTGTAAATGCTGCTTGATTnGTTAGACCATCATTATCTGACTGAGCACCATTTGGTCACnnGTAAGTCTAGTTGnAnTACTGTCCTCATGTACTCTTnGTGGTGCCATTnCAATGCAGTTGTTTATTGTTAAATCTAAAAnCTGGTGTCATTGCTGTGCCTTNTCGAGAGGTAGACACATTCAGCAnCnAGTTTGTATTGCACAGCAGTGTCCGGGTCGnTACTTGTGACCTCAAGCGCAAAnACGATTnATTCAACATTATTTATT…	polymorphic	0.924855	yes		0.177	0.185	0.105
10080_692	748771112	C	A	GCTTTCANTTCCTTGACAAACTGCTCCTTTTCCTTCACAGTTGTCGnNAAnCTTnCNATTTGAGTTTGCAGAAGGGAANTTGCATCTGAAnGCTCTGAACTCTGTTCCTTCAAAGTCATAGCCTCATCCACTTnCTGCTTCAGTTGAGCATCCAGCTCTGCTATTCTCTCATCAAGTTTGTTAGAnCTTnCTTGAAGTATANTCTGCTGAGTNTTGAACTCNTCTnATTCTGACGCTAACCTGTCCTTCANTGAAGTNAAGTCTCTATCTTTTTCNAnCAGGAGTGTGTCTTnACTTnGAAGAGCTGCCTGCAGGCTCTGTAGTTCATTCTGCAGCTTCACnnTAGTCTCCATTCTCTGATTnATTnCCCnTCACCCTCAACAGAnTTNGATTGCAATT…	polymorphic	0.890173	yes		0.319	0.316	0.299
10102_462	748771113	T	C	GTTTCACATNTTCTGTTTTAAGnCACCTTTTGAAAATGGAAnTGANGGAAGTGCNCTNnGATTCTCTAAACTTTCAAGCACTTTGCAATTTGCATTCAGGTATATGAAGGTGTGCATTTTCTTTTCCTTTTTnAATTnGAGTTNTTGCGTATCATCANGTCAATNATAACATTAATAGCACTAATCTCTTGTTCAACAAAGGAGTGTTTnAAAAAAnTCATGTTANAATTATGTAATGAATGTGTCTATG[T/C]ATATAnCCCAGGCTTTGAAATNAGGTGACCAGTGTTTGTCTTTGAGCAGTTGGAGAAAACAGCTACATCACTACTATTTTTTCATCCCACATAAAGGGTGTAATTCCACCTCAGTGCTGACGGGGGCAGTGTAGGTTCAGGAGC…	polymorphic	0.861272	yes		0.3	0.198	0.265
10113_376	748771114	C	T	GnnnnnnnnnnnnNnnnnAnnnnnnnnGnnGAGCAATCACCTGNTGAATGACTTCACGGCCAACCGTTGTAAGGGTTAGGTGTCAAATTGCAATCATTGCNATCNTAACAGCGCnNnTCACCGTTATnAAAGCTTTAGATAAGCCACTTTGCCACTTTTATCCTCGTAnTGTTAAGAGTTTTTTnGnAGTGnnNnGCTTnGCGnTTCCTAACAATTTGGACACAGTTTGTGTGTTATGATACTCCATCTGTTTAACTGTTAAGATCAGAGCCAGCTGNTAGGCAGCCGCAGCAGTAGCAGCAATAGTAGTGGGCTAGGACATATGATTTAATATAGGNGCAGAGCGCTATTGGCATTTAATCAGACCCCGGCTGA[C/T]ATGGGTAACCCTAGATGAG…	polymorphic	0.913295	yes		0.333	0.284	0.267
10124_576	748771115	T	C	TTGAGGTGTTTGTCATCACTGGTTTAATTATGTGCAGTAGTTGTAGTGAACNTTAATTANTCNTCATTGCATCACCCCGGACATTATAGTCTTCATGCNGTTTACAGCTTTGCCTTGTTCAGAACCAAAAGGGCTCAAAATATTCGCATAAAATATGACAGCATGAAAACCTTAAAAAnCAAAACAAAAAAACATTACTGAAGAACTGAAAAGCACATTGGCCAATCAACCACCCCAAATGATCCAAAAGAACAGAGGACCAATGCTGAANGGGCAATTTTnAAACACCCTCTCTATGACTGGTTGTTGGCTCCATCCCATTGTACAGGACCACTCAAGNCCATCAANAAnCTCACAGGCAGTTANCGTGnCAAAAATAACCAACTTNTTTTTnnnnAA…	polymorphic	0.861272	yes		0.418	0.424	0.298
10128_444	748771116	T	G	TACATGTTCACACACTGGTTTTATTAAGCTGGNAGTTGCAAAATAATCTCTTTCCATGTTGTAAGGAACCACACACNAAACTGGGCGATGGTATAAAAACCATCAATAAGAATGCATTCTATGGCCATAGCACACTTnCACACGCACAACACAAGACAAANCCAACAACAACTAAGAATNTGCACACnNnnnnnnTTAAGCAACACATTTAGAAGCTCCTCACGGAATGTGCTGTCGCTTGATCTCTGTCTGTCTACTGTAGACAATTAAATACACTTGTTACAGAGGGCAGGCNTCTGACAAGTTNAAGTCAATGCAACTACAGNCATGCATTAAATAAGTAACCAGTATTCTTTTCCTNTTTTCAAAAAATGTTTTCGTGTCTTTTCTGCCANCAAA…	polymorphic	0.924855	yes		0.306	0.264	0.375	diversifying
10156_168	748771117	C	T	TAACGGnnAAACATACTCNAGGACAnCNCCACCAGAATGACTTnNGAACATTTTTACCAATGTCCATACGATGACGGAAAACGTACACGAGCTTAGAAACATTTCACCTCATNTTAAAGTCATTTGCACATTnCGnACATTACCNCAATGCACTTGAnCAATTAACT[C/T]ACAACTATTAAAGGAGACAAGTAAGGAAATAACAATATCTTTCCTCTTAGTATGCCACGGGCAAAATGTATTGCACACACATCTATGGGGCTTGCCCCTTAAnGTTTAAAATGATCCCAGTTTTGTTAAGGCGAGCACAAGGAANAGCACCAGTGTTATCACNACTCACAGACAAANGTTCCTGGAAnAGTTnAAGGCTATTTGAATCCATTACCCAAAGACTGGAC…	polymorphic	0.947977	yes		0.124	0.107	0.068
10182_173	748771118	A	G	TnnCAGGAAATACACAATCCAACTTTATTTTGGTAAACACAGACAAAAAnTnTTTATTAAAACAGTTATCTACANCTTTGTTGAGTTCATTAAAATGATTTTGTGAACCAATATTGTCTGGAATCATGGAGAGGAATGGAATNAANGTGAACACCGCTTTCACCACACGTAA[A/G]CACTTCTGTTCTGGACTCCAAATAGTAGTAAnnnnNnnnnnTCCCACCGCCTCNTTCCTCTTTCTTTACCGTCCCTTCTTGAACTTGCCAGGAGTAGCACCAGTCTTCTGTTTCTTCTTAGCGGAGCCATTCTGCTGTGGC	polymorphic	0.878613	yes		0.49	0.444	0.481
10205_544	748771119	G	A	TATTCATTCANAGAGCAGCAGGTGTCAGTATATATTCATAATTATTTCAGGTGAAGTNAAGATTGGTGCAGGnAATGGGTGCGTCGTTTCAAAAAAGTGCCAACTCTTACGCATTGGGGTAAAAAGCTCAATGNGTGATGCAAAAACCCTCCATTCGGTTTAGAANACCTAAACGCAAATGGCGTTTNCACATCACNCTCATGAGTAAAAACAACTACATAGCATTTTGCCTTGGCGAATCAGNGTTCNCCTTnNGCATCATCCCCACCCCATACTTTAGTGCCATTTCCATTTGTCTTTTTGGGGTCAAACATTACAAAGAAGAAGGGNGAGGATTANACCGGTGGNAATGTTGGGCAAGTTAACGGTACNGGCTAAAACCAnNnATGGTCACATTTT…	polymorphic	0.919075	yes		0.386	0.378	0.484
10218_333	748771120	T	G	AACTCATGGCGGCCAGAGGCACAAGTGAGGATAAGGA[T/G]GATGATGNTGAACNACTGCGTAAAATGGACACTGATGTAACAGATGAGGAAATGGCGATG	polymorphic	0.913295	no		0.112	0.055	0.064
10237_141	748771121	A	C	CTGTCCAATTTTTnnGTTTTnGTTTTnCTTTNTTCTGTTTGAGGAnATGCTGCTTCGAAAGCCACTCTGTCTTAAAAnGGTCATCCGCGATTCCAACTCAGCTGTAGTTATTCTGCACATCATCATCACACAATAACATC[A/C]TATCAGAAATCACTGACATGACATGTCCTTCACACACAnnCANnCAnnnn	polymorphic	0.957	yes		0.275	0.265	0.211
10239_215	748771122	G	A	ATCATTTGAGATTTTTTTnATTGCCAATAAnGTAGAACAACTTTTTAAAATAAAAAnTAAAATNCCAGTTTGAATACATGACATGACTATGACNTATGACAGATGGTCAGCAATGACGACCACAGCATCCCAATGTGTNTGnGnTGGTCGGAGGNTGGAGAAGCTACAATTTCGACATGCTACACAGCCCTTAGNCCnTGCNCTTCAGGGAACA[G/A]TTTCTCGTGGCACAAATGACACNAAAGAAGGCCACTCACTGGCACTGGCCNGGGGACAGTTTTnACNTTCACTTnGCCNTTCAACGCAACACAAAAATCGGCCATCAACAAAAGCTTNNAGATCCCAGACACTTAACAAAACGATTGANAGACCAGTNAANAGTTTTAAGACACTGTTCG…	polymorphic	0.973	yes		0.119	0.131	0.065
10298_235	748771123	T	G	TTnnAGATTTTGAAATTTTATTTATTAAGCTGTACACTGCATTAGACATACATTCCAAAGGCAAACATANATNAATAAACAGACACACAAACAAACATTGCCCCAGAGGACAGAAATGCTCAGTTCTATAATACAGTGAAAACAGGCATATGTTTAGACGGCCTTGTGTGCGATGACCNGGCATCAGGCATGTGTGTAGATGGCCTGCTTTCTGGGGGCCTGTNGGACCCCTGT[T/G]GTGGCATCCNTATGTGTACGTNTATAGTGCATGCGGAGGAGAACCATATGCnNNnTTCTGCATCCAGCGTTAGTCGATGGACACNAAGAAGTGATCCATGGCCCTCnGTACTTAGTCGATGGACACCAGCTCCACCTCAAATATGAGCTTAGCGTTCGGG	polymorphic	0.907514	yes		0.327	0.29	0.224
10334_161	748771124	G	A	nnTAACATCAnAACAGATCATTTCACTAATACCTGATGTCAGAATACATTnGTTGACGAAATCCTTGAGAAGnCAAACACTGAACAGATGCATACATTTACAGAAAAnCAGCCTTTATTTTCTAGCCATGANANCATTATAGAACCCGCTTCTCTCTACA[G/A]ATTCCATTGAATGTAATGAAGCTTNAACANACCATTTAGTTTAGTGCAAGGTGACATTNAnGAAAGAATGACTGCAACTGCCACTACTGTATGGCNTACAACACACTCACGTACATTATGTCTTTACATGCCTTTCTNACTCATGGCTGGCACAACCATGTCACTCAGTCTAGTTACANTNAACAAAACAAAAGCAGCATACCCATCTGATTATGTTTGATGATNACTCTCAAA…	polymorphic	0.919075	yes		0.381	0.335	0.271
10345_230	748771125	A	T	TAAAnTACACAGTATCTCCAGAATGCAACAGATGAATATCAAAAATAATATCAAATATATCTTAGTTCNCACATCCCCTGTACCCAAAGCATGGTAAATATCCAAGAGTTGATGCTAGCTTGACATGATTGATTTGACATGAGTTTAACTGGTCTGGAAAAATNAnTATAAAATnnnnnCACATAAAANNTTGTGATGGAACAGGGGACTTCTGCAATATAATGTAGAT[A/T]TAATATACCATCTGGTTGCGGTCAAAGATTCTAGATTCTTGAATCTTTGGTTACGGTCTTCAAAGCTGAAAANAATGTGTACCNCACATTTTnNTTGGGAGGGAATTGTTTGTTATTCANTTTGCGCAGGAAGAAGTTAGCGGnnNAACNGATGTnCATATCACT…	polymorphic	0.849711	yes		0.494	0.453	0.441
10366_160	748771126	A	C	AAAAAATCCATGTGCCTGnnGGTNnAGNnTCTGNACTGCCCTGGTCACAGCCTCTGCCATAATTCAGTCTNTTTTGTTCNCCTGATTCTCTGCCATAGCTCTGGGCCCTTTNnTGGCATGGTTGTTTTGTTTCAAGGTCAAAGGGTCAGTTTTCTGACT[A/C]CCTACACTAGNAAnCAGTTTAATATCGCACTCTCAATATGTTGGTTGGAGAACATCAACCATTTTAAGATGTGNTNTTNCTAAAGNACTTTTTGTACAAGGTTATGATNGTGTTGGATGCCTATGTGTGTCATGGTGTATTnGGCTnGGACTNTAAAATGGnATTTTGTTnGTTAGTGNTTTTTTTnnCNAAACTTAAGATTTCTGTCAAATGANTATAATTAATGTTTATATGG…	polymorphic	0.962	yes		0.207	0.182	0.128
10404_730	748771127	C	T	TTnnTGTNATTTTACATTnATTTAAAAACAAGAGNGTANCACCGGAAATAAATAGAAACTTAAATAATTCATATGTACAACATACAGAAATAAAACAnNNATTTTTTCCAGCACANCATTCATAGTCATGTATCAGCAGCATCCATTTCTTACTGAATTGGCNAACATCTTCAATATCTAAGCAACACAATGCTACACAACGCCAAAACGGTGCTTCTCATCACTATAATCATAGCCAATTCNTACAATGACCCATGTATTGGCTGCGCGTACAAAGCAANnATTTATTACACATACCGTGTATATGGCAGAAATGAGCNTAAnnCTTGCACGGAATATGNATATAATCAGAACTATTATACANAAAGGGGTAGAGGTGGnCCCTATTCACCTCAGCCT…	polymorphic	0.936416	yes		0.363	0.352	0.384
10421_445	748771128	T	C	CTCTCCGTCTCCGACTCCAGGCTGAAGAAGAGGCTCATAAGAAGACAGTTGCCCAGGAAGnGGCTGAAAAACAGAAAGANGATGCCGAACGAGAGGCCAAGAAGAGGGCCAAGGCAGAGGAATCTGCTCTGAAACAGAAGGACAnGGCTGAACAGGAGCTNGAGAGGCAAnGAAnGCTAGCTGAGACAACGGCACAGCAGAAGTTCTCAGCTGAGCAAGAGCTTnTCCGTTnGAGAGCTGATTTTGAnnATGCAGAACAACAnAGGTCTGTACTAGATGACGAACTTTACCGCCTCAAAATGAAGTCAGnGCTGCAGAACAnCAAAAGAAACATCTTCAAGATGAACTTTCCAAGGTGAAAAGTGAAnTGGACATTCTTCTAAAACAGAAAGCCAAGGC…	polymorphic	0.895954	yes		0.31	0.325	0.33
10450_563	748771129	G	T	TCCTCTCCCACCAACAGCCCAATGCCAAGAAGTTGCGGAGNAAAGAGGAGCATGAGNGGAAGCTGGCTGCCAAAGGTGTGTTGCCGCGGCGACAGAGGCTTCTGGAACTCCGAAGGGACGCTTTCNCAGCNGGNAGNATCGT[G/T]AAGCCTCTTGCCAACAACAACCCNGAGAGGGCCTTCTATGACCTTnGGGGAGAGCA	polymorphic	0.936416	yes		0.209	0.21	0.128
10457_564	748771130	G	A	CTTAAGCAATTnGCAGCAAGTTTTATTAATGCAGATAGGnAATAAAATAAATAATAAACAACTCTAAAAAnAnnnCAGGGATATTTTTTnGTTTGTTTGCNTGTGTCTGTCTGTGTATGTGTGTAAAATCTAGCCGCCATCTTnCCCACACTGTTGTTATTAAAAGATCAAATCACACACAAAGAAACTACATAAGAAAACAGTGATTCATAACATTnAATTAATGACAACAGATTATCTACTTTGAATATCGAGGGTTGATTTAGGTGTATCTACGTAACACAGAGACAAGCAACTACAnGTTTTTTTnNTnGTTnAGGATCTATGAGGTCTTTAATAAATAACATGAACAAGAGAGATNGCATGACATGATGTCATTTCCTGACAAAAAnCAAAACA…	polymorphic	0.935	yes		0.269	0.233	0.199
10461_739	748771131	T	C	GnnnAATGATTnCATAAGCAACTGTATnGTTTnAGAATnGTAAAAnTAAATNTGTTTAAGATAAAACAGTTGGTTCACTGGCAAGTGGGGnNAAAAnNTATATGAAATGATTTTGTGTnNnACACNGGTGACACAACTGTTACTGTGTGTACTANTAAAAAAnCTCTGTTTTAAATGTTTTATATCTATGAATAACGACTGCCTCGTGTAGCTTACCATTTCTATTCATGGCTTTAGCTGACTAGTTGAAGTGCnGCTCTCTCTAAGGAGGCGTTGAGCCAGAGGTGTCAATGCTGGTAAGAAAACAGTAAAAAAAAnNCCTTnGTnCTGTATGTCCAAAATGTTCACTTGTTAACTCGTTCACTAATTAGAGTTTACTGGTTTACTGTANTGCACTGT…	polymorphic	0.907514	yes		0.128	0.104	0.07
10478_384	748771132	G	A	ACATATATATATATACTCTTTATTCCAAAATCTTAAGTCATAAATGTACCTGCATAAnCAAGTGATGGTAGGTTTAAATTGGCTTAATTnAACACTTnAAATACAGCAGnCTTnATTTTCAGTTACATNTTnATGTAGATTnGTACAAAATGTAGACATGAATTCATTnCATACAAAAnGAAAATGTTTNACACATTnGTCAGATTGTTGAACAGAGCATGTTGGAGAAATACAACTGAAGTTGGTTGCTTCTTAACAAACTGAGGGAACATTNTTAGTTTANAAnNAAAATnCACAGCAGTCCACACANAACATCAGACATACCTGGAAGCAAGCATATCGATCAAATATGTAAATAAATAGCAAAGTCCTCAAGAGAGACA[G/A]TTGAGAAGATT…	polymorphic	0.930636	yes		0.155	0.139	0.084
10478_970	748771133	C	T	TGTGCTCTGAACnCCACTTGTATTTGCTTGGCTGAGAACCTGGGTCAAAGCTTTTGGACGTAACATCTTTCAAAATACTGACAAGTCGGGGTTTNGNCCACCCANnCAAAGAATTnCAAGnGGGAGTACTGCTATGTGCATTCATA[C/T]GTCCGTGAAAGTAGTCAGGTGATTTTGCATGT	polymorphic	0.843931	yes		0.342	0.266	0.229
10484_817	748771134	T	G	CACACCACGTTGTGTCATGTCCGTTGTGGTTTCTTAGCTTGCAGACTTnnTCCGATCACAAAnnGTCTnTTnACCTnCGATGCTAGCCTGAGAGTAAAGCCCAATCTGATTAnGTTTAGTTTCGGTCGTTTGACCAAAGAnTGGCCCCTCCGTCCCNTATCTTAGTGTCTGTTGCNANGNGAGNGGCAGANCNnATGAAGTGAGGNGCAGAGACTAGCAGnAANGCANGAGGTCTTGTGCTAGTAGTGCAAAGTGAGGATAGCTTATCGCCAGATCATGGCTTnnnGATGCTTTTAATCAAnnACAGTTATTTTATAAATCAAAAANnNTAGTTGCATATTTAGCTTAGTCTTTCTTGTGACTTCANTGTGAGGAAACGGGNTGCGTGGCCnGGCGANn…	polymorphic	0.890173	yes		0.228	0.242	0.149
10500_423	748771135	C	A	AGCTGAATAAGTAGGGNATGAGAAGGTnNnGTATGCAGATGTT[C/A]TGCACTTCGTGGAAGACNTTNTAGGTTGTAGTATTGTACAGCANATAAGACGTATAGCAAAATGGTGGCCACTGCACTCCTGAGGAGTCTGTTGnGTTTCAGAAGATGCTTCCTCTTTCCATACTCTGTTAATTTGCAGTAGCTGATTNnAAATGTTATTNTCACCCCATCTGCTCTTGCTTTGTGAANGCACCAGCTGCNGAGCTTTCCTCATCNACCNTAATGAGNAGGAGTGTGCTCAAGTCACGGGTGGGCAGACTTTTTGTGAAGGCCAATNAAACTACATTAGTGTAGATAACAGGGTATTTTTGGGTATATTTTTnGCACACTGTTAATGAAAGTCACATNTTC…	polymorphic	0.936416	yes		0.293	0.304	0.183
10539_125	748771136	G	C	ATGTnGTCCCTTTTGGTCAGTTTTATTTCTTCTTTTTTTCATCCACAGTTnACAGTTGTATTGAAGATTCATGTGCAGATGAACAGGCTNTAGCAATGACTTCACATTTATCAACATCATGTCT[G/C]AAAGCAATAGAAANGTGAAnGTAAAAAAAAnCAACAACAAATATTTGGGATATTTGAGGCACTTTACATCTATATGTAATATCATTTGTGAGGCATTTnnAnnnTAGAAnTGGCCATANnGCCATAACCTCTTTCAATACTTGTATNnAAGGANnTTGAATACCCAAGCCTCANATTTCATTTTnNCCCnTCAAnnnnCAnnGTGCTTGTACATTCAACAAGATAGTAAAGTCAGTTTTGNnCTTGGGANTGACTCATGGTACTGAATGA…	polymorphic	0.83815	yes		0.425	0.398	0.33
10546_166	748771137	G	C	AATTATCAAAGACATTNATTnATTTGCACAACACAAACACACTCNCCCATCATATTTTACACATACNNTCTCCAAGTACTACAAGACAGTGTTCATAGTTCCGCAGAGnGGACTGAGATTTTnGGCGTTTACACTTAACCAGCTTCATCAATGCACAGAGCGTGT[G/C]TACAGTACNCCACCNTCACAGCCTGACCTCNATGNGTTTTGnCTTCNCTTTTTCCCnCATGTCCAAACTTCAAATCCTNTCAAAAGGCGATTTGTTGTATTATCTCCATTTAGCAAnGCTGTGTATTCAAAACAACGTNGTCACCTTTCTTCAATCCCCTTCTAACCAAGATGGAGTGAAAnnTGTTCATAGNNATTTACACAGGCCCAGCGATGACAAGTCTGGGACA…	polymorphic	0.861272	no		0.443	0.288	0.375
10555_515	748771138	C	T	AATGAACAGCAGTTACTATGGCGGCAGCCGAGGATCCGTGGGCATGAACGGCATGGGGGGAGGATGGGGGATGTGAGGTGTTGTGAATTCAGCATGTCAGTGTTTTTGTTTTCCTTTTTGCCCnCTTTTTTnNAAGTTAGAGACTGTACAGACATCTGTATTG[C/T]TTGCAATGATTACAACAAGGCCAAGGTTGTTTTATATTTATCCTTCTGTTCTGTAACTTTGGTTACTAGAATCAGTGCATCCAGTTTTAATTCCTTCAATTTAAGTGACAGCACATGTGTTCCTGTCTGGCTTTAAAGTTGCACAGTTTGTAACCTGTCCCAGCCAAGTGTGTGTTTTGTATATACGGTGAAGACTGCCTGTGACCGAAGCTGCAAATGTTTCTAGCTTTC…	polymorphic	0.878613	yes		0.08	0.084	0.042
10572_547	748771139	T	G	GCTACTCCTCCTCCACCACCACCACnGTCnTGGANAAGAATGGTGACNCCACGGGCTCCTCCTCNCGGGGCTCCAANCGCACCATGTCNGATGACTTNTACTCCACCTTCAGNTCCCCCATGGCCTGGGTGCTGGTGCTGGC[T/G]CTCATCATCACCTGGTCAGGGGTGGCCATCATCATGTTTGACCTCCTGGACACCGACAGC	polymorphic	0.913295	yes		0.275	0.255	0.193
10584_740	748771140	A	G	AGGTCCAnnGGGTCAGTGATGTTTGCAnnTGAGATTTGACTTTTTTTTTNGAGGNATTTATTATTTATnnAGAGCTTTGnACGGTAATGACATCATGTGTCACATCATCNAACCnTGCTGAGGACCACAGGGATGNAGATCCAGTTGGTTGTTGATGTGAGGGATTTTATTTATTnATTTTTnAAACACNGTTnCNTTCTTAGTGTCATTCGTCCTTnAGGATCCTGCCACTTTTNNCnnnnAAGCAAATGGTGTATTAATGTCTNGACACTTnCCnAGTCTTTGTTGTGTTTCAATTnGAACGTACAATGAAGGAAGGCCnGTNTCACAGCTTAANCGNNAAATTTGNCTTnNTACCACAAGGTAGGCCTATGCCTACCAACCACAAGTTGTTGTATA…	polymorphic	0.978	yes		0.172	0.177	0.094
10601_603	748771141	A	G	GGCATTCCTCTGAGTGTGAGAACGACGAnTCCTnCnnnnCAAGACGnAGGAGGAAAnGAACGAGAAGAANnNGANTAAGGGGATGAGCGATTTTnGTTTnGGGAGAANGGACACAGGACGCCATAACAGAGGTGCGAATGACAACGNnGGAGACTCNAGCnnCAAGTTCTTGAGGAnnNNnnGTCNAATGGTCACAATCCCCGCCGACACTACTGGnACATTGATGGATGTCTACAAAGCATAGGGATGGATGACCAGATTATCTGTTnGTTTGTTCGGTTGGTTGTTTGTTTATTTTTTACTATnnTTAnnnTTGATGTTATTGNTATCCTTTTTnATGACTCNGAAAACAAAAnCAGTTCTTTCGTTCTTTTTTCCCCNNAAAACAGCGTNGACTGT…	polymorphic	0.890173	yes		0.36	0.282	0.306
10602_675	748771142	T	C	ACAGCAGAACANGAGCATTnATTTAGTCTTACAGTACAGGCAGCAAGTACnGTATGGGTTTTGAAGCAGAATGTTACAATAAATATGCAAAAGTAACAATGTTTCCTnAnCACATTGATCATTATGGATTTGGNGCAAGAGTTTAACATTTCATTGGCTACTAACTTGTGTGCATTTGACATTGTAATTTATGTAAGCTCAAGTCTGAACAGCCGTGTACGTAATTTTGACTAGAATGTCTGTCCACCCACATCACAGATGTGTCGCCTTCAGGAAAGGAAAGCTCATNNTGGAACTCATTnCCGTTCCACTTCCCGTTTTTTnNCCACACATATTCTATAAAATTGGTCTTTTGGATACAATGTTACTGTAGATTCCATTTTGGACACAACAGAATAC…	polymorphic	0.924855	yes		0.381	0.324	0.269
10620_734	748771143	C	T	AGGAAGTCCTCCAGGCTGTAAAGCCCTAAGGCGGAGTGAATGCGTTCGTGTGCATCAGTGTGTTGTGTCAnCATGTAGAATTnCATCAACGTCCCTTCAACAGCTCTGTAACACTCTTAGGAAAAnCTAAnTTTATTCAAAAGAAAAGAGAAAGAnNGnACATGnnnnnnnnnnnnnNAnGnTnnTGTnTAAATATATACCTCTGCATTAGCNnAACCTTAAGAGGCAGGCCCATGAAGAGAGGGAAGGAGTATGGAATATNAAACACTTnGAAnGAAAAGTGTAAAAnGAAAACCCAAGCGTGGCTGGCTGGCTGGTTCACTCCTTGGATACCGATGACCGAACNGGAGTCAACAACAGCNAAGCnGAGAACAGTCTCCTGTATGTACACANNGGCAG…	polymorphic	0.815029	yes		0.402	0.356	0.297
10647_337	748771144	A	G	TCGCCACTCCTCTAGGGGCAGTGTTGCATTGTCATGGCTATCATCATATGnCAGCGGTTCAGG[A/G]CAGTCNTCTGGATCCCGCAGTCCATCGAAATACGGGTGCTTnAGGnCCTCATCNGCACTGANACGGGCGTCCGCATCCAGCACAAGCATCTTTTCCAGCAGATCAACA	polymorphic	0.890173	yes		0.368	0.336	0.357
10662_571	748771145	C	T	TnnTTnCTGGTTCTGCTTCCTCTTGAGGTTTTGATTnCCTTTTCTTCnNAGGnTCTTCGAACAACACCnCCTGGACATTTGAATGNTTnGTCGCTGAGGATGAATTCTCAANCTTTGAGCTNGTTAAATCCAAnTCACGTTGACCACAGTCTT[C/T]AGCATTCAGAGGCTTCTCATCATCCGAGACATTACANATCTCAGAGTTTGTGGTGGTGTCATTGTTGTCNGATTCCGNGATTTCTTCTTnGTGTGACATNTTCTTCTTTTTCTTCTGCAATTTCTTATTCTTTCGANATTTCGCCCCA	polymorphic	0.936416	yes		0.106	0.107	0.066
10689_211	748771146	C	T	TnnnCTCTGTCTTCATCTCCNCCATAATGGTTACCATGTTCTCTGTCTCTTCTTnCAACATCAGTANCTTnGACTCGGTTTCTTCTTTTnGTNTCTGTATGTCCGATTTCAACACCTCCAATTCNTCTTTCTCAGCCnTACTTACAAACATTTCCTTCTCAAGTTCCAATTnANGNTTTTCAATTTCAGCACGGATNGCCTCCATATTTT[C/T]GATCTCTTTCCTGGTCTGTGCCNTTTTGTTATCAATTnCGTCCCTTTCTGCTCTGAGGTCGTCCTTGACNAGCTGAAGTTTCTCCATCTCTTTTnAAnCCCTCCATTTTTGAGTTCAGCTCCTCCTTTGCTTnGAGAAGTTGCTCAGTCTCAACAGAAGCGTCTGTAATTTTNNTTTTnAGGCC…	polymorphic	0.890173	yes		0.458	0.435	0.497
10710_180	748771147	C	T	CTCTAAGAAGAAGGTCTACATGCTATANAACCTACAGCCTGATCGCTCGGTGACNGGGGnAnCTTGGTACAGTGACCAGGACTTTGAGTC[C/T]GAGTTNGTAGAAGTTCTCAATCAGCAGTGCTTCAANTTCCTCCAAAGC	polymorphic	0.953757	yes		0.368	0.399	0.254
10719_256	748771148	G	A	TATCCAAAGCTGCCTCTCCAGGAAGGTCTCCTGCAGGTGGTCGTCCAGGCTGTCGAACTGCGCCTGGGACATCTTCATGTTCTTGCGGATGAGGTAGAGCTTCTCCTCCTCCCCNTACTCCTCCTTNTTCAGTGTGAAGCGGTACACCCACGAGCAGTACCACACCACGTACATGACNAGGTGATAGGGGAACAGTAGGAGTTTGCACAGCAGAATGTCCGAGATGTTGGGCTTCTGNTAGCCGCCCTTGATGTC[G/A]ATCTTATTCTTGATGATGTCTCGAATTATCTCCTCTTCCTCCTCCCGATCTCCTCTTTGGAGCGCCGGTTCTTGCCCTTCTCCTTGGGCCGATTGAGCAGGCCTTGNTTCTTGGCCATCTCAGTGGCCTGAATACGGTA…	polymorphic	0.919075	yes		0.261	0.223	0.173
10779_629	748771149	C	A	AATGTTTTCTTTTGCACCTTGCAAAAGGATTAAGATGACTCTTCCCATAAACAGTCTTCCTGTTAATTCCAAATCTGAGGTAAATTTCTCTATGGTTTTAATGTATTTGTTTTTCGCCCTCATGTGGTCTAAATGNAGTANTGCAACCCATGTGTTTTGGTCGTCTTGTTGTGATGATTGCACTGAGGGTGTTGGAGNAGTGATAAAGACGGAGAAGTTATCAACAAGCCATGACAGCAAGTCGTGTATCATTGGCTCTGGCNGTAATTCCGATGCNTTCTCCATCATTTTCTCCTTTATCGCTTGGCA[C/A]TGTTGTCGGGATAAGTGCTCTGAACCAACACTGATNTTTGGTAGACANnGCAGTGGATAATCTCGGGGCAAnTGGAAAGTTAAAA…	polymorphic	0.951	yes		0.176	0.111	0.103
10790_724	748771150	G	A	nnnnAnACATTTAGGAATTTATTGATTTCTTTAGTCTNAGAGTTGACAGATCATCAGACTGCACACATGCAGATGCAAGCGTTTGGCCCACCAGTAGTAAAAGCCGTTGCAATGGTTATTTCCCCNCACACCACATTGATNCAGAAAAAACAACNAATCATGACTGGGTGAGTATNNCATTTCAGTCACCTTGATGAAATCCAAAGCTATCCCAGCTATGCTCTACCAAGACTGTGCATTAACAATAGCAATAGGGGGCAGGAAATGGTATTAGCTGCGGCNAAGCCAACTTATTGAAAGTTTGGATTTTGACTNCCACTCTATGANGCCTAACAATTACATAATTGGTNATATCATTGTATTCTAAATCCACACCANAACAATAAAGCCATCATTATT…	polymorphic	0.947977	yes		0.174	0.166	0.136
10806_153	748771151	G	A	GTCAGGAGGGGACGCCTTCAAGTGAACTACCCACATCAACGATCAGTCGATCAANGATCAGTAGCTTACCGAAACACCAGGTTATACCTCAACGTNAGCTCTCACAGAGCCATTAGTGGTTGACTGTGACAGTGGCTGATTGTAGCATTGGC[G/A]TACGAGCGGGATTAACGCTTATCTTAGGTTnGGGCCTTTAACGTCCCCCnTnAAGGCTGCGCCAGGCAGGCAGTTCCnAACCTGCGCTCCACCGCACGCGNCAGTATTGCTGGnCTAGAGAGAGAGAACCCAACnTGCGCGCCACAAGCATATTGACCTCTTnATTnCAGAGCTGAGGAGGCTTCTAGAGTACANAGAACATAAACCCCCTCCCACTCCCCCAGGCTTCTCTCCTCTCTCAT…	polymorphic	0.901734	yes		0.275	0.197	0.168
10823_224	748771152	T	C	GCATGTGTATAAACATGTTTTTATTTTGAACACGAAACATTGCTNCACCATAGCATTnGnnGnAnnnnnnnnNTGATGATGAGTGAACTCAGTCATATAAANCTACNTTTTnACAATNACACATTnACAACTTTTTACAAACTTCTTAATGCTACCTNACTTCAATGTCTTCTTCAGAATCATTTCTACATNCACACATGAGGGTCNGTCATATAAAATGTCA[T/C]GCACGCCCAATAAATAGCAAAGAAAGNATTGTAAAAnTCNTTTTTCACAGTTCTTNTGCNTTGAAGCAGACTTTGCAAGNATGTCACCTTGCATGAACCCAACTCTACTTTCATTnGCTATGGCATTCATGGCTGTATGNNCACGTACTGTATGTCAATTAGAGAACTATT…	polymorphic	0.890173	yes		0.459	0.381	0.359
10837_384	748771153	G	A	GACATGGTAAACTTTTATTTTGGTGGGTCCCACCCACCATTTCAAGTTCTCAAGTTACAGTATCAGTTTGATnNnTACGATAAnGnTTnCAACACAAAAAGCnTCTGGAATGTAAATAAnTACAAAAAAnGCCATACACAACTCATTACAAAAAAAnGTTnCAAAGGAAGGGAAATGTGTGCCTGGACAGTNCCCACGCCAGTGTCAGGGGAATGGTACACACATTTCGTGTGTGTATGTGCATGTAGGTGTGTGTGTATCTGTGGCCAACAGGCATGTACAGTAATATTCGACTATGGAACAGACATTCCGGGAATGATTTGAACATCAAATCCTATAACCATTTACAGCACTAGAGACTTTAGAGCAAATGGCGAGCTGTG[G/A]TGAGCTCAGTC…	polymorphic	0.959538	yes		0.101	0.09	0.056
10884_599	748771154	T	C	GGAGACGGATGTGTGTNAATGAGAGCCTGGTAGAAGAAAnCCTTGAAGGGTCACATGTTTTAAGGCACNTCTCAGTNCGCTGACACAACCCTGGTGACGCAGNCTGTGNCGTGTnCCTGTGTGTGTCTGCATGCGTGGCCTGGTnGCCTGCTGTGTGGTACAGGTGGCAnnTGGNCAGCCCTGTGTGGTCTCATTAGTGGTCAGCAGCGCTCTCNTGTGCTGCATGCAGTTGATGCACACAGCAGTAGCAGTCCGGTCNTAGTCAAACATACTCGCCTTTCTATAGGTGTCGTGCACATTAAGGAGCACTCNTCTTTCTATAGGAATCGNACACATTCAGGATGGAGGnGGTTTGCACAGCTGAAGACAGTAGGnGTCACAGGTGCTAGTCAGACAAGG…	polymorphic	0.924	yes		0.353	0.213	0.258
10887_78	748771155	T	C	TTnGNnTTnGTTCTTNnTCNTTCAATTTTAATTTGCATTCAAGAGTTGAAANACAAAACAGTACTTATTGCACCGTA[T/C]ATATGGCAAATCGTGGAACTCAAGTAANTGGTTTTCACATTATAAAGCCAGCAGTCAAACTAACANTAAACATGACCATGTGGAAAACACAATCACAGTACAAAAAnGGGTANAAnTCCAAGACCTGTGTAAACNCTGCTGGACATNGNAGAATAATCTGGCTACTTAATACCATACAAAACAGAGTTTGTAAGATGGTAAANATGTTTAAACATCTGTTTTTATTTAAAATTAGTGATANGAAAAAAATTGGCACATCNAGTGTGCAAGAGGTAGCAACCTCAACACGTAGCAAAATAACCGACATGATTACACGA…	polymorphic	0.884393	yes		0.402	0.329	0.326
10899_540	748771156	A	C	TCTTCATCTTAATGGCGCCCCTCTTGGCCNTCCTCAGCTGCTTCTGCTCCTCGATGGCGCGNGAGCGTGA[A/C]GGCGTCAGCCCGGCCTTGTAGCGCTTCATCCTCAACTTGTACTTGGCCATCTnNnCCAnAGCTGCCGCCTGGAAG	polymorphic	0.82659	yes		0.424	0.383	0.318
10918_82	748771157	A	G	TTnGCGATTTCAAGTATTTATTTTTTTACCNTTnCATAATTnCACATCATAAATAGACATCCNTTnAAAAAGGGGnATGTT[A/G]CATTTTAGACCATATAATTCCAATGTAGCACACAATACCATTATAAAAAAnTATTnACAGATCATCCnNAACAAAGAAACATGAAGTCAACTGACTTGATATTTATTATATATAAAAnTACCCTGAAAACAAACTNGNAAAAAAnGAATAAnTGGCTAATGACACTGTTCAGANCTTANCGTCTGATCCCAAnNGTCTGNTTTCTAnnNANnNGTACATAAAACNnACAGNnCTGCATCCCAGCAATAGGAAnCTGTTGGAAATTGAGCCGTCTGCTGATTTNATAAGAAnTGTGTGCAAnTACGCATTTCNC…	polymorphic	0.878613	yes		0.386	0.303	0.396
10927_290	748771158	G	C	CTAGGGGAAnGAGGCNAATAAGGTATTACAGTAAGTGANTGTCCCCATTCTTGGGGATGATTTTGCGTTGATGATTnCAGTCAAGTnNCGAGGCCTCAANGGTCTTCCTCAGCAAACAGAATGTATCGTCAGACCAAAAAGGGAGTTTTCGTTTTGCTTTTGTTTCAAnGNGAGATTTTGTTTGTATGNATTCANGTGGTCCGATTGAATAGACACCCATGNAACTGATTGTACCCA[G/C]ACATTTGGGAGGAAAGTTGTTATTGTTTGTTTTTTnAAGGAGCATGATGAGTGTTATAGAAAACTGTTTACNTAAAACATTTGTTACATAATTGTGTGCAATATTTTTCTATTGTTTTTTnGTTTTTGGTATTGTTTTTCACTTTTATACATTTCGT…	polymorphic	0.951	yes		0.195	0.181	0.109
10932_78	748771159	C	T	GGGGTnTCTTnGAGACGGGAAACNGGTGTGAGCAAAGGGGTGTTCAAGAGGGAGAGACTNTCTGAGAGGTTGGTGCC[C/T]ACTTGGTTGACTGGTGTTTTGAGGTTGTCACTGCCCGNCAGAATAAAATCTCCGCTCTTAGGNGTTTGGGGAATGTTTGNTTCTAGGAGACCAGAAATGATGCTTTCATCAAAGTCNGCGTTGGGGTCACAGTTGGAGGGCTTGCTCTCAAAGCTTGGGTTGGCCAACGGGAGGGCGCAGTCTTCAAGAGTGGAAGTTCTCACAAGAGAGAACATGGACCGCCAGCCTCTACCACACACAGCATCGTTCTCAACCTTTAAAGTGCTTGTTGCAAAGTTCTCCACCCCNGCTGCATCAGGAGAGTTAAAGTCCAGACT…	polymorphic	0.94	yes		0.422	0.358	0.324
10977_388	748771160	G	A	CCAACCACAACACTCTCCAGGCCCTTAAAGCCGAGGAAAGGACGTCTGGTCTCCGGGTCGATTCGTCCAATCCCAGTTCCCGNTCCTCCTCTCCAAAACAGAAAGGACTTAGCTCAGGTAGAGnNAGCCCGTCATGTTCCAACTCACCTCGTTCCGTGTCCCCACAGGACAAGAATGTTCCCCTTAAAGGTCCGTGCTCAAnAGnTCnNCTGGACCCGCCTCGAGAGAGGTCnAAGTCTGACTCCTACACTNTGGATCCTGACACTCTTnGAAAnnGAAnGTACCACTCACAGAGCCNCTGAGAGGTAGATCCACCTCNCCCAAGCCAAAGATTGTnGCTAAnGATGGTNCCAAGGCTAGGGGCAATAnNGAGAACCGCACTCCCTC[G/A]CCCCATG…	polymorphic	0.855491	yes		0.318	0.264	0.195
11029_665	748771161	T	C	TTTTnnCTGATCAAGCAATTGTGGATGAGCTCAAGCAGATNGTTGnnnnAGTTGCCACTGGACTGAAAACAGCNGAGTTGGAATTCnnATCAATnnATGTCCCACTTACnnACCTGAACCTGCCTGCCTTCAAnGTCnNCCTTGCCAGCCTCCAGGACAGTCTCCCANCCCAGATTGATCTACCTGAGTTCACCATTCTGGGCTTCCATACTGTTCCCGCTATGACTATTACCTACGATGACATCAAGCAGAAGGTTTCACAGCTCATTGACTTTATTGTAAACTTTGACTTTACTTCTCTGGATGTGGATGCCTTCTTTGGTGAACTCACAATGAATTACCTTCCCGATCTGTCAGCTATTTCNCTGCCCGAGATCACACTTCCAGAAATCTCAGTAC…	polymorphic	0.901734	yes		0.345	0.36	0.326
11043_621	748771162	G	A	TCGCAGCGCTGGAGCCATTTTATTCGTTAGGnTCCCAGCAACGATCATGACATCAGCCTGGCGGGGGCTGGCTCTGAACACTATCCCAAAGCG[G/A]TCCATGTCATAACGAGGAGCAGCCATATGCATCATCTCCACAGCACAGCATGCCAGACCAAAGGTCATTGGCCACAAGGAGC	polymorphic	0.890173	yes		0.244	0.232	0.321	diversifying
11045_387	748771163	C	T	TTnnnCTGTTTCAnTTTTTTTnAATAAAGAAGAAAATATTTGAAAAnTCGAGCCATCTTTAAAAAACTACAACCATCTGTCTTTTTTnAACCTTTTCTAAAAnTGTACAATGTGACAANAAGAAACAACAGACAGACTCCTAANAATTACACTTGNCTGGATAATGGGTAATGTCCACTCCAATTCTCTTGATGGTCTCAATTnGTCCTGATNAAACGAGACAAATCAGGTTTGTAGAGATGGCCTTGCCCGATGGGGnANGACAAATAGGGTTTACTCGCAAGGTTTTAGCCATGGAGGAGGGAGAGACTGACAATCAGAAAGANGATGTACCCATCCAGCCCATGTNTGGAATAAAGTAGACTCACTCACTTGCAGGCAACTGG[C/T]CAGCCAGA…	polymorphic	0.901734	yes		0.425	0.284	0.307
11055_434	748771164	G	T	AGAAGTCAGACCCNTAGGAGCTTnCAGCTTTAATCAACACTGTGATCTCAGTACAAGCCATGGTGTTAAAATACCATCATCAAAATATCAATTTAATAAATAGTAATAATTTAATAAATGTGTATACTTCCATAAnTAAATCCACACACTCAGGNATTTTATGGGTCTCTAAGATGTACAGACACTTGTAAnTCATTTCTTTCCAGGATAGGATACATAATAGAGTCCATGTCNGAGAAGTCAAGAGTAGAAGATGTGATGGTCTGTAGATCGTTCTGCAGGTAAGCTTGTATCTCTCACAAGTAGGAGTGCTAAACATGCAATAAGGGTTCAATGTTCAGTTCAACAAAATGCCTGAGCATAAGAGCCCTGCTCTGCNnTCAGGCATCCTGAGTTCCT…	polymorphic	0.942197	yes		0.252	0.155	0.158
11061_716	748771165	C	T	GTGTGCAGNGCTGTGTANTGCnnTACAGTGGNnTnCACATTTGTTGCCCACNACAGGAGATCCCAGTCNGGGTAnnCAAGCAGATCATGGTGACATTCACCnCTAATCATGCTCATGATTATGATATTGATATATNTGATTNnGATATTTGATATATGATTGATNTATNTCATTATGANATTATTGGACAAGTGAnTGGGGnAGGGGnTAAAATGATNAAATAAnCAAnnGCGAGAAGnnnnnnnNnGGTTTGTGGAAACTGTGCCTATGATTnCAAGTAACTCCAAATTNATTTTnTGCTTnAGGAATGTTTTCTGACTTGCTTGnnTTGTGCCAATAGTGTTCCTTTTGTTTGTTTTnGCCAAGGTTCTGTANCAGTCAGGGGTCTTGCNTTTTTTT…	polymorphic	0.895954	yes		0.406	0.353	0.342
11095_384	748771166	A	T	CNTTnAAAAAGAGGGATnTTnTnNnnnnnnNAAAATGAGAAGAAAGTATGTAAATGCCCTGCTTTGTTTTGTTA[A/T]AATTGTTTTGNTTTGTTGGTTTGTGAGTAATGTnNTTTnTTnGTAATTTTCTGTAGAATAGTGTATTATAGACGAAGACAAAGAACAGTGTTATTCTATAAAACTGTAATTTAAGAGAAAnGAGAACAAAAANCCATGCATGGTCACAACACGAGTATATAAACATACTAATTATTNTTTTTTGCAAACAGCTTTCAGCCATATTTTNAATGGTTGGTTTAAAAAAAAnCnCTTTTATTGGCTTTTTATCAGAGTCTTGNNGGCTTGTACATTCATGTTTCAAACTGAATGAGTGAATGAATGAATGTTGTTGGTCACTT…	polymorphic	0.951	yes		0.281	0.269	0.171
11107_741	748771167	T	A	CACAATCTCCAGGACTTCATCAACATGAAGCTGAACACCCCTCTCATCCTGCCCGAAATGGAGGGCCTGTCCGAGTTnACCGAATACCTGTCAGAATCNGTGGAGATCCCAACNCCATTCGACATCCTCGAGCCNCCAACTTCGGGTGGCTTCCTGAAACTGTCCAAGCCTTGCTGCTACATCTTCCCCGGAGGCCATGGCGACGCNnCACnnTTTGCCGTGAATGGCTTCAACATGCTGGTGAATGGAGGCTCGGAAnGGAGATCCTGCTTCTGGAAnCTGGTGCGCCATCTTGACCGTGTGGACTCAATCCTCCTGACTCACGTCGGAGATGACAACCTGCCTGGCATCAACAGCATGCTTCAGAGGAAAATCTCAGAGATAGAGGAGGAGCAATCT…	polymorphic	0.919075	yes		0.446	0.494	0.348
11108_448	748771168	T	A	CATGAAAnTnGTTTAATCTTATGCATACATAGTTTNTAGACATnCAATATCACTGCCTAGTCNTTTANNCTTGnATGAACTCTTCACAGAANAAAGGTNAATCTACATTnGGTAnGGAAGTTnGAACATCTAAAACCACATGNGANAATATTTCCTGAAAAAAAAGAGCCTGAGAGAGAAGTTCATNnAAGTGTTATATAGTTTTGATTTTAATGATCTACAATATCTATACTATTTTCTGTnCATCTTCTATCTTATACCTATTTnTAAAAAGGATCACAGTGTCGATTACAGTTCATACATCACATTAGTATCTTTCACATCTCCCTCATTTCCAATTCATCACATCCATTTGCAATATTCCAAGTAAGGCTCAGGNGTAGGTNTTTTGAAnCTGAG…	polymorphic	0.884393	yes		0.381	0.339	0.261
11119_142	748771169	A	G	TTCTCNNTCAAnTCNAnGnCAnnnTTTCAGGAGCCnTGATCAAATTCACTGCCATTAAGGAATGTTGTGGCGAAnGTCATGAGAATGCAAATATTnGTCNnGGnGAAAAACACACAACNAACTNTACATCCTGNTGTGTAC[A/G]TTATGACAGATAACAATATTCTAAAAAAnTATTTCCTTCNTCATATTTGATTTTACANATCACTAAAAAnGCGTGTTGACATAAAGNCACACACATTATCCAAAAGAACAAAATTTACnTTCGTGAAnGAGGTCCAATAAACAGGAGCCAACCAnGTGTGAAGACGTAGAAGNAACNTCTGTGTGTAATGANACATTCGAGGACTTGGTGACCTAGGCTTCAATCCTGTNGAATGGGTTNTCTTCTGGCGTCT…	polymorphic	0.901734	yes		0.18	0.16	0.099
11214_334	748771170	C	T	AGCCCCATCAGGAACCTGTCTGATGGCCAGAAGTGTCGNGTGTGCTTCGCCTGGCTTGCCTGGCAGAACCCCCACTTGCTCTTCCTTGACGAGCCNACCAATCACTTGGACATCGAGACCATCGANGCCCTGGCAGACGCCATCAATGAGTT[C/T]GAGGGCGGCACGATGCTGGTTAGCCACGACTTCAGGCTA	polymorphic	0.872832	yes		0.43	0.394	0.362
11242_689	748771171	G	A	TGTGGGGGACACCTGGTGTTGTGAAGATGAAACGGACANTGCNGAGCTCANGGAGTTTGAGAAGGCAGCACTTCTGACTGGGCTGCCTCAGAAATACCTCACCTACCTGTCTAACCC[G/A]CGCTGGCTACAGCAGCCTCTCTACGCTCGAGGACGAAAGGACGTGTGGACTGTGGACATNCCCTTGCAGCTACTCCCTTGATTTGTTTNnCAATGTTTTnACACATTGTGAAAATAATGATGTGTGTTNTTTnCANTCTTCGTTAACGGCNCTCTTTTTGTTACCATTGCAATAAnCAATGTAGCAGTTTGCnAA	polymorphic	0.936416	yes		0.322	0.349	0.211
11302_466	748771172	A	C	CACACGTATACACTGnCTTTTnCCGATCCTGGCCCACACTCATAACTnnTTAAAAGGATCTCNTTCTGGTTCACTTTTGTGTTAATGTCAGCCATCTTGGCTTCTTAACnTGGGGnTGGTCACACAATCCCTTTTTTTACCGTCTCTGATAATCATCNTGTGGCAACTGTTTGATATGATATGTAGCTGATATNGNAAGGGAGAGAGGAAATGTGTnGCACATnTTCTTCAGTTGCTCTTTCTCCATNTTGTTTTTCTATTnATTTATTNATNTCACTAATCAAAGNTTAGGATATGTAACACGCCATATGGTTTTAACAAACCCATACTGTCAATGTCAAAGTATTATCTATGACTGTAAGATTATACTGTGGTTATGnnGAAAGGACTACTTTTACA…	polymorphic	0.918	yes		0.278	0.211	0.202
11303_506	748771173	A	G	GTAAAATTnAAAATATGCATTTTAATCATCTTTAAAAAnTAAATTACAGAATGAAACTTTTTAAAGGCCAGATGAAACCTGATCCTCTTAACCCACCAATAGGCTCCTCTCTATGCTCGTTAAAAAGCCANATCTGATTGGAGCTNTnGGGGGTGAGGGGTGGGGTCAGAGGTGGAGCTTAAACAGACAAGAAGANAAAATnNnnnCAAGACAACACTGGTCTCCACCTCCACCGAACCATTAAAAACAACCAGACCAACCTTTACACTCAATCTACAGTCATCTACAAAAAATNATACAAAAATTGTGTATTTGTACATTCATATACATGCTTCGTCATCTCTATGATACAAATTAACATGATTTCCTAAGAGCTGTACAACAGAGAGCTTTCGAGCT…	polymorphic	0.913295	yes		0.445	0.431	0.342
11305_145	748771174	T	C	TGGAATTTATCAAATTGCGTCCTGGTCCCACATCATCAATGCCCATGCAGTGCCGGGCTCAGGGnTGGTCAAAGGACTTCAGGCNGTGGGGAAANCACTGGACCGTGGTTGCCTTCTCAT[T/C]GCCGAAATGAGCTCCCAGGGTTCTCTGGCAACAGGGCCnTACACTCAAGCTGC	polymorphic	0.884393	yes		0.308	0.325	0.43	diversifying
11365_414	748771175	C	T	GTGTATGTGCTCTGAAACnnTnGGTGAGATATCTGCTTCTGCATGTTCCTCTCTACTGTCTAATATGTAGCCTAGCTGTTACGGTAGCGCTGTCATTGTTGCCTTTCGAGNnGCCTGTCTCGCCTTTGTTCGAACCTTGTTATGTTTCATnGTCATGTTTTCCCNTGCTGCTAAAAAnnAGANNGAATATATAAACACAGCATTCACTCGAGTGTGACTTTGCTGGGAGTACCGTGGTGAATGTGCATCTGTGCAAATGGTCTTGATGGAGAAACCCTTGTnnCATGAACTTGTACATGTTCCAACTGTGACAGACTTCCTCCTTCnTTCCCATACAAAAAAnCCCAGATATATGAAACTGACAAATTGATTCAANGGAAnGTCTTATAnGACCAAGAT…	polymorphic	0.849711	yes		0.423	0.382	0.424
11405_637	748771176	T	G	TATGCCACAGCCCTTGCnNGGACCGGCAGATGCATGAATGACCGCATCCAGGTCGCTGGCTTTGCTCCACTTCTCGAGCCCTGANCnNCACAC[T/G]GCACAGACAGGCTTCTGAGGCCGGAGACACTCCTGAAGACAGCTCATGCAA	polymorphic	0.930636	yes		0.13	0.141	0.076
11412_231	748771177	A	G	AnGATAATATCCCTTnATACATATCAGACATGGTNnTTnAAAAnTTTTnnnACATTCAGTATCCAGTCAGTCAAATAGTTGTGACAAACAATGTGCGACACCAGGCAGNnTGAGANGAAGAACnATTTTCATTGCNCAAAGCNGCAGCGTCTCTCTTTTGTGGTCTTCTACAGTATCTTGCATATCAAACTCATCCACANCGACANCTTNAGTTnACCATTCCCCATCAC[A/G]CCTGATTCAGAATCCANAATTCAGCAGTGTAGCAGACACCTGCTCATATAAATACNnTATGTGACTNnACTGTAGTAGCNCTGTGATGGCGTATGTAAAACGTGACTGCAGACAGCTGAGGTAAAATGTCCTCCTTCAGCGTTGAGTGTTTTGATGGGTCAGGT…	polymorphic	0.953757	yes		0.158	0.135	0.091
11416_126	748771178	T	C	ATGAAAACTAAAGCTGGAnnTTGTTTTGTTTTTGTTTTCTTTCCNAATTTTTATTnCnGCAGTCGnCCTnGTNTATTTTTTGAAGTGAAAnGAAGAGACCTGCTGGAACAATGGAAGAACTGTGA[T/C]GTACTGTATTTTGnCCTGTAAATTAGAGACTTGAGCGAAACGTGTGTTnGTTTACTATTTCGACTTGTAGCAACCATTTTTCCnCCnTTCAGTGTTAAAnnNAnCACTGGTAGTCTACCATTCTTCANTTnACCTTTTAGATGGATGTTGCATGGTTGTTTTAATTCCACAGANGAGAAAATATTTATGTACAGTATGACGCGTTCTTTTGAAGGAGAACTCCAAGACTTnGTGAGATGGCTTGTGTTCTGTTCAAGTAGTnATTCCTA…	polymorphic	0.942197	yes		0.389	0.357	0.394
11499_395	748771179	G	A	AAAnAATnnnnTGCTTnAAnAATAAAAnCnAACAAAACGGATCATAAAAnCAnTnATATACATCAAAAnGGTTTTAAAAGTTCCTTCAGTCGCTTTTAAGTGCTnATCGTCTNGGTTTCCTCCTCAGAAGCTTCTGAAGANTGGTTTTCGTGNACTTCAANACGGCTTTTGGGTTGGACTTCTTGACGTGGTTCACTGNTGAAGGCGACGTAGAGGAGGGTTGTTCAATANTAGATGGCACTGGCACGGCCTCGTGTCCATCCTTACnCCCAGAGCCAGTGCCGGGGCTGGCGGGTGGTTGGGTTCTGTTGCAACGGTCAGGCCCATGGAACAGCGATTCCCGTCTCCGAACGTGAGGGCTCTCTGCCAATGTACGAAAACCAAnGGGCGTCGA[G/A]…	polymorphic	0.971098	yes		0.271	0.216	0.162
11502_593	748771180	A	C	ATACAGGCAAAnCCTCCAGGCCACTCTGACGCCACACTCAAACTATGGTCATTATCCTGAGACCNGGGAACTTnGATTnGATTTTACCGTCTGTCTTTTTnnTTGGTGTCATTTTATTTGTTCATTACAAGAGTTTAATCACTATAATAAGTCNAGTGGAACTTGGTTTTnATTAACATGTTTTTTGTTTTGGGTTTTTnCGTGTTTTTTnCTTCTTTTTATTCTGTTTTnAAnNCATCCTGTTGATCTTCTTGAAGACATGACCAGCACCTGAAGAACAATATTTATGCCACTACAANATGAATATGAAACCCTTATCCAGGGTCACTATTCTGATCTCTGAAGCTTTAGACTTGCATTNTTTnAnAATAATGATTTTAnNnACTGTGAAAGTCCATG…	polymorphic	0.924855	yes		0.467	0.48	0.42
11510_530	748771181	A	G	TTGCTGGCATNATAAGCATTnAATAATTAACACAGAAnCGAACAACCAAAAATAGCACAGCCATTATCTTTTGTTCACGCTATATACAATCGGAACCCATNCNTGTNCCTCTNTGATTCATCGAAATGAAATATCTGGNATAGTGAGAAAATAAACCAGTTGTTCCCNTGTCCCANCNTTCCnAAAAAAAnCTGTGTTTGCTCATAACCTTCACAAAAATAAAAAnCACTGATAAAGAACAAACACACACANAACTCAACANNTTCNCNCACACCCCATGACCGATGCAAACTGCAACATCTTGACAAAAAAnCACTGTCTCTTTCAGTGCTGTAATGTAACCCCCACCAGGCTTGGTCATATACACAGAATTCACAGTTAGGTTTTAGCCAGTCCCAG…	polymorphic	0.884393	yes		0.335	0.368	0.452	diversifying
11585_270	748771182	A	C	TGTATACATGCNCTTTCCCCCTTCTTATCCATTGGnTTAGCCATGCTACAACACAGTGAGCANGACNACTCCATCCAGAATAGACCnACCCATGAANAnNTACATTGGTTGATTTTTATTNAACAATACCANAATTTTGGCAANGTATAAAANAGAAATNGCAAACATACCTTTACCTGCTTTGAACATGGATTTTTTnAACCnNCTTGTCTTGATAAATAGAAGTCCTGCCTGTGTGTTATGTTACATAATAGCCCAATATGTCAGTG[A/C]TTTAAAATGNANGTATACCCATTNnGCNGAACACTGAATTTTANCACACTACATTGTTTGTAGTTATTTCnTAGATTTCnNNTCCAAnATTTGAACAATGTTTGTGTTGTATACTTNAnTTGTAT…	polymorphic	0.907514	yes		0.344	0.307	0.357
11620_377	748771183	T	A	CTTTnnTTAGTGCTTTAACTCCNAAGTCAATGTAACATTnnAANAATTCAAAGANTCAGCAATATCGATTnGGTTNCATnnTTATATGCAACATCTGTAAnTAAAAAnGnCTTTGTTGAGGCTGCGNGGCAGCAATnNCATGATCCAGCTGACTGTCGCANGAGGATCTTAAAGAATTNGAATAGATGAGCTGCnNACCTATTCCCCTATGGCCTATGCATGTnNnnnTCACACCTGGTGGCATCCTTTAGAAACnnTCCTCAAAACAAnnnnATGANGGCnNCGTCTAGCNATCAGCTAACTGCAATCATTGACCTnNAGGGGGTACnCCANGGCATCTTTTCATTGGATATANAAAAAnGAAnTNTGTGGCTAC[T/A]GCCAGTTCGGTGCTTCAG…	polymorphic	0.890173	yes		0.285	0.3	0.201
11626_688	748771184	C	T	GAATTGGAAAGACAACAGACCAGACTGCTGCATTCAAACACAGTCAGGGAACCGAAACGCAnGnATACGGACAGGCTGAAGATnNnGAAAGTACCAAAGCAGGATCCGATTGACCGAGAGGACGAGGGAATGTCATGGATGACAGTCTACAnGGANTACTTGTCCTCTTGAAAGCAACACTTCAACAACCAGCAANCTCGnnAGCTGACCAGTTATCAAGTAAGAGNnGGTCTGCTnNTGAATTTAGCAACCAGCATTAATTnAACNGGATTCANGTTTCCTACATACTACAATCGCTCTTTTAGCTGTTCGGTCTGNNATGTCTGAGCTGGGAAACATCGTAGCGTTTTGANTACAGTTnAGTTCTGTGGCGTAATGGATANGAGGACAACTCACAGC…	polymorphic	0.890173	yes		0.428	0.433	0.493
11661_187	748771185	C	T	GTCGATGCAGAATGTTCCTATGTTGGATTCCCAACTGGnACAGGnAAGGGGAGGnATTGTGACCAAnnnACACACATACAGNACACACTACAGTAGCTTCATGTATGCCTGCTACTCCCTCCGTCAGACCTGCAAGATAGTCTGATGTCTAAGGAACTGTANCATTAGGGTAATTTACCTCTCCCCGGCAACAAGTATTTAATCTTCCAACTACAGTACCTTCNACTTCACCCCACACGGTTGGCAACTAATGACAAATGNCCTTGGATCTCCGTTTNNTTTATTTTAATAAAAGGAGTGATTCCATCACACCATGCAGCAGGTAGTCA[C/T]GTCTTTAGCGCCCTTNCAGAATGAATGAATTAAATAAGTAAAAATAAATAATAAATAAGTTGACT…	polymorphic	0.942197	yes		0.256	0.251	0.15
11672_330	748771186	T	G	GATNTCCCACTATGCATGAACTGCCCAACAAAACACACAANACATTACATTTAACAAATNGTGAnATTTTATNTCnAnAGGCCTACTGATAAGATTACTGATCCAACAGAATANCAATCCTCAGACACANCANCANACAGATATGNTTTAATATGTACATTGAGTTATGTCTNAAAAANGATGAATAAAANNAANAAATATACGGCTCTTAGTTTTTATGAGATAAGGAGAGGAAAATACCNANATCATCTTGCATAAGGTAAGCAAATATAAGAAATATGTATnNAAAATAATGTTTTNNCCNnnAAGAAATCTGCTAnNGTAAACAAGTGTAAATATTCTTTAGAATTNAAGAACAGTNAnGACTTGCCTAGAGCTNAGTAAGAGCATNTCTCTGAA…	polymorphic	0.878613	yes		0.434	0.415	0.327
11688_328	748771187	A	T	AGAGAGAGGAAGAGGANGAGAAAAnGAGGAAGAGGGGAGAGGAAGAAnGCGAGATGAAGAGGAAGAAAAGTGTAAGAGGGAAGCGCGGGAAGAAGACAAGATGAGTA[A/T]GAAGGCGAGCTGAACAGGGAGGAGGANAGATGAAGCGGGAAGATTGGGGCCGTTNAGAATTGAAGGTTACNGGGGTGGGGCATAAGCAGCCACAGCACAGGNAnTGCTGAGGAGATGAGCTGCCATTCACCTGGCACTGGNnAGNGTCNNnGTGTGnnTTCAnGnTNCAAGCCGTTGGCCACCAAAGTTGTTCAAGTGCCTTATTTCTTGGGCCGCNATACATNATTTGTGACTGATCAATGTTTATACTTnNNTTCCCAAAGTTnACTTTTATATAATTATTTACT…	polymorphic	0.957	yes		0.169	0.138	0.092
11711_568	748771188	C	T	GTANGTTTTGAGACAGTCCATTATAAGTGTACCTANCNTACACTGCNGAACTGANNGNGCCGACTGATCTAAGCATATCACGACCCATCTATGnTCCCnATCAGTGTTCAGATGAGTTGTAGGGGGTTnTGCAAnGTGCCCANnAATGACnnnTTGNTATTnGGnCCANGTGACTACAATATCAAGTGCTACATATCTTCCAATCTAATGATGTATGTGTGTGATTGAGTGCAGCACTGAATACGGTGTGGGAACTGCTGCATTTGGAGGTACGACTCGGTTGCCATTCANGTCATAAGGCCTATGTTTTCATGCCCCTTTTTTAAGTATTGTCAATGAAGTGCAACACACAAAAAnCTATATTAAGCCTGTTTGTCAGTCGTAAAATATATAAATTAG…	polymorphic	0.935	yes		0.012	0.012	0.006
11722_296	748771189	T	G	CTGCACTGGAATTANTGATTGCAGGTTAGGTATAGTGGAAAGGCTGNGACACAAAAAGGAATAGTTnGTnGNGGGCTACTTGTGGCATTAGGCCTACTATnACATTAACATTTACTTNATTAATAGTTTCCATGTATGTCAATANGGTNTTCTGTTCAATATTATGGTAAAATCACAATCATGCACAATTnGAATCAGATTnnNCCCCATCAGTTTCNGTTTATTTTAnGGAAAAGAANATTTAAAATGCAGCTANAGTCAGTGTTCACAATTCTATTTTCCATAAAACATATTC[T/G]CTCCCAATAACGAGGCTACTCAGAGTTACATAATAGTATGCATGCAGACTTGCATTGCNTGTTCTCATCGTTCACAAAAATAACAACACAACTTTATTn…	polymorphic	0.861272	yes		0.391	0.447	0.294
11777_324	748771190	C	T	CnTACnCAACTTCTCTCCnGTGnAAAAGGAATTAnNAAAAGATnTTTGACACNATGAATATATTATAGAAGAACTTGGAGCACAGANAATAAAAACAAGATAATACTCACACACTACATAAnTAGAAAAAnGAGGAATNCNGAGAGGGCTTTNCATAGGCCATTTATATAAATGATTTCAGTGTATAAATANnnAAGACTACACGAACACACATANACAAGACANACAAACTAATAAAATGCAATTTNAAAAAAnGCAAAAGAGAAGGAAATAATGGCCTATTNAACNTGACTCATTCCCCACTAATCCTGATCACATGGAAA[C/T]AAAAGTAAAANNTATAATAGCTTTATAAAAGCCGACAGATAAGGTAACCGAAACNAAACAGGCGTCTTTCC…	polymorphic	0.935	yes		0.378	0.359	0.411
11782_536	748771191	T	C	GGTGTATGACATCCCATATCCTGGTCCCCGnTCTCTAGCAATTAACAAGNTTACGGnTCACCTnATTCTAATCCCCAACCTnTGGCCCCnGCGACTCTCCATCANCCCCCTGTGACATGGACAAGGCCATTAACATGGCNnATACCCCTTCTCCATCCCCTCTNCTCTCTCTTCCCNTCTTTTCTCCCTCTTCATCTTCGGTCCCTCTCATTTCTCCTCTGTGnTCCCCCTCCTGAAGAGNGAnAGGTTTACTGTAAGTACTACAAGTGTAATAATCCATTTTCATTTCTTTTTTCTATTTTGTTTTAATTCTTTTNTTTTATTATATATATACTTTTTnGCCTTGTCACGTATGTGTGATGCCCTGGnATGTGCAACATGAAAAAACAAGATGAGCAG…	polymorphic	0.930636	yes		0.181	0.183	0.103
11784_175	748771192	G	A	GCGTTCCTTCTCCnTTTTAAnGAACATTTANATNGGTAGCCAGAAATGTGATNGAANNATCTTGCATGGACAATGNAATANAAATATTGCNATGCAATGCCnNnCATTAACATATTTAAGCTACCAAATTCAAnTGAACAGGACAAAAAnNTTGAACATGTAATTATACTGTGC[G/A]CAAGCTTGGTCTGAAGAGTTGAGAATGGnATTTATTTTNnATTAACACATGTTCTTCTGTACATTCTCANTGTGAATTCTCTNGAAATTACAAATCNTATNTGGTGTCNAnCAAGCAGACAAAAACTAGATCTTCTGAATTATAAAGTTACTCTAACCTTGTCNGTGTAAGCTTNAATATGTATGATCAAGAGAAANNNGNACATTTTTATAATAATCAA…	polymorphic	0.919075	yes		0.366	0.232	0.236
11791_524	748771193	T	A	TTTGnACAAAAGGCAANATTTTAATCACAAAAGTACAACTGGATTTGAATCAAGCAGAAAAnGGGAGGCACnTGAAGAGATAAnTTAGTTTTGnAAAAACnCTCATTAATAAAAATnTTAATAAAAAAGCTCATATCCnCTCTTCAAAGGATTACCTTAAGACACGGAGGGCGTTAAAACTCTCGTGTTTATANGCAATATACAGTAAACATACAGTAAAAGCCTACCACCTTAATCATTCCAAAACCAGTCTGAAGTATGAAAAGTGTCTGTAACATGTTGCTAACAAGGGCCCGCAGCGTTACGGATACGAAAGTACCACCGTTACATAATACCCTGGCTACTCTGTCAGTGTCAATCTACACAGCTCTGCTCAAGAGCTCAGGAGGGGGnCCGATG…	polymorphic	0.919075	yes		0.361	0.36	0.241
11804_261	748771194	A	T	TTTACTGGTTATTTTTTnATTGGTAAnTAAAAATGTATTGGTAATATAAACTACACCAAAAnCCAGCAAGCAAnCATTCAAGTACATTTAAGTTTTCCTTCACTCGTTATTTTATAACCATATGACTGATAATTTAAnTTCAGCGTGTGTGATCNGACATGCGATAAATACANCAAAAAACCCTnCTGNGTAACATATCCTAGCCTCACTACTTCATCTGCGNTTAACCATGTAGTGTAAGTNGnnnCCCCCTTGTTAAA[A/T]ATGCACAGGCTTAACAACGGAGTAAAGGnAGATGTGCAGCCACTGAACAGAAATNnAGGCAACCTTTTTTTCAGCGCGAAAAAGGCCAACAAACNAACACAACGGAACAGCCAACGTGATTGTACGCTGCATCC…	polymorphic	0.951	yes		0.444	0.418	0.348
11912_150	748771195	A	C	GAGATACTTGAAAATATTTTATTTCACACACATTNTTCATACAGTGNCACAGCCATAATTGAAnTAGAAATTGTACAAnNAAGACNNACANTTCTTCTCATTCAANATCGTGTCCACCAGTTTCAGCAATATGCTTNATCAAAGCATGT[A/C]GCTGTCCGTCAAGCTGATTGAAAATGnCATGAAACACTACTGCAGTGGTTGCTTCAAATCAAnGnGTCCTGTTCCTCCTTTGACGACTTTCCCGACAACGATACAAGnGGAGGGAGATCGCAGCTGGTCGTGAGA	polymorphic	0.924855	yes		0.413	0.289	0.318
11914_189	748771196	T	C	TTnnGTGTTGAGTAGCATTTTATATTCCAAAATGTGTGATCCCTTTAAACACAACTCATCGCAACTGTAATACATTTCTGTCTTCAGTTAAAAAAGGACATTTGTTCATCCAAAACAAAATAACTTTTGGTTGAAACGGCAATGTGCTCAATTTTGCATAGGCACATTAAAACATTTGCAATTAACTT[T/C]AATAAACTTCTTAACAGCATGACATGATCATCTTCAACAAGAAATATCAAGACATAAATGTNTCTGGGACAAATTAATNNAAAAAAnTGCAACAGTGATGGTATTGTGTGCCATTTGACACATTCCCTAATCCCATTCCAATAATGTCTGTTCGATTTACAGCAATGAATTGACTTTTTGATTCAGTCTTTGTGTTTTTnCCTTGT…	polymorphic	0.959538	yes		0.233	0.198	0.14
11918_468	748771197	A	C	CTTTGTGGATTTCCCAGATCCAGGAGCACCCCTCATTATTATCAACGACAGGGAGTCTGAAGAATAAGGGCTTGGACTGGnATGCTGTGGCACCTGCCAATGATGCTG[A/C]TGATGATGTTGTTCGTCTGCATAAGACCAGCNGGAAGAANTGGCCTGCTGGNnATACNTGTCAAnGCCAACAGGCGGCTCCATTCGAAATGAATGGGACCTATTTGGGATNAACCTGnNATGATGATGACnTCGAGACAGCTGGCCATCACAGGGCCAGNCATCGCCACCNCCACCNCCATATTCATTATGAACATATGAGTCTATTGGTCCCTGCTGCTCTAACCAAGAATAATCCTGGTTTGAATCCCTGAGGTCGTCGTACCTTGGTCTGTCATCAAANGTAC…	polymorphic	0.820809	no		0.317	0.303	0.286
11924_731	748771198	T	C	TCGNCTGCGATATCTGnAGTAGTTTnCATGTTGAGCnGATTGTTTTnCCTCGTCCATCTTCAACTCTnTTCATGGCTAGCCCGnCTTTTGGTTGNCACTTTTTTnnCnCAGTGGTTTAGGAAAATGATTGCCACTCACTTnCAATAAGTGGGCAGACACAGAGAATANGCACANTAATCTTGTCCTNGTCACAAAACAAATGTTAAGTATGGTATCACTAAAGCAGTCAAACATGGGGGGNATGTAAAATGGCATANGAACGACCAAGTCTGGACTNTGATGTTGTAAAATGGCTTGGGTGTTTCCCAGTCGAAGACAGAGGCGTGATATGGCTTGGCTGATCCCCAATACCATTTTGTTACACTATTCCCCCCTTCTTTTNGTTTGAGGGGTTTGGAT…	polymorphic	0.843931	yes		0.081	0.085	0.042
11938_83	748771199	T	G	TTTGAAATCACGATTTTATTCATAGAGATTACACATACCTACATACATTCTCATGATGTGAAAATACAGAAACATTTTATCA[T/G]AATTAAANTGATATCCCTCTGNCGTTANAGTCTTTATTGTTnGCAAnTCAATAGTCGANANGNAGTGGAAAAnATAGAAnGCAAGCATGTTGTAGCATGAGGATGTAAANGATGTGGATTGAAGGGGCTGCGAGATCAGCCACTGTGGCGCCANTGTCCAGGCATTCCCACAGTAGCATCATGAATCCGCACGANACGGAAnCAGCCCAAGGAGAAGGGAGGnAC	polymorphic	0.930636	yes		0.038	0.038	0.019
11939_264	748771200	A	G	TTGTCTGTCTCTACGCTTCTTTATTAACAGATGCATGGAGACAATACACACCAGTGTAAAAGCCACTGACANACGTTGGTGAGCACGCAACAGAATGGTTGCATTCCATAGTTAGCATATCCTGCGTCCCATANAGAACGATAGAGATACATACTTGAAGACAGCNGCnAGGGGCAGTAGCAGGCCATCGCTTTCCCTCAGGATTTGGAGAAAATTAAGGCGATCAACATTCTTNAGTCCGCTCCATAAATAATNAnTGGATC[A/G]GACTCGCACCAATACACAAACATAATTGACATCTCTCCTGCCATGCACTTGCATAAAAnTGTCCNTTGAATGACGCAGCAGTGGAGCGGCCCACGTATTnATCGTTTGGTCCGCTTnGCTTTGTTGTTCTC…	polymorphic	0.895954	yes		0.361	0.352	0.253
11967_202	748771201	A	G	TCAGGGGTCCAAACAGGCAGATCTGTTCACCAAGANnTTNCTGAAGAGAANCnTGCCCCAGAGCAAGA[A/G]TGACCnNnAGTTCTTGATCCACAAGGCAGTTGTGCTTGAGCACCATAAAGCGAAAAnGGCCAAGGAGAAGAGGAAGAANnCTAAGGnCCTCAANGCNAAGGAAAGGAGAGnAnTGAAGGTCTTnCAAnTCAAnCCAGAGCACCAG	polymorphic	0.878613	yes		0.405	0.502	0.277
11980_453	748771202	C	T	TGCTGCATCATGGGACTGCACACCCTCCGCCACGTCACTCGnGGCCCCAACATGnAATTGGCTAACAGCACCGCACCTCACCCCCTCGCCGCCCCTTGGCATGCACAATCNGACCCCAAnGAGCACTTnnnCATCnNCTAACAAANnAGGTTATTTGTTATTGTTTTCTATTNTTTTTnNTTTGTACAATnGTATATnNnnTCACNATATATTTTGCTGGCANTGTTTTCTTTTTTGTCTTTGCACTCnnnTTAAGTTGCCGTAGGTTTAGGCAAAATGTTAAAAAACAAAGGGATTTCTGTNTTTATTGTTTATTATTCATTGGACGTNAAGACTTTGTTTTTGATGATTTCTGGTACCTGATCACTAGGNTATATTATTTGTTGTAATTGTGCAGTT…	polymorphic	0.953757	yes		0.42	0.386	0.353
11993_334	748771203	T	C	GTTTTCTCTGGTTTTTATTCAAATATCAAGAGAAATTnCAGTCCCAGTCCCTTATTGTTnCAGAAnGCGNGCTTTGGTACTTCCCTCCTGTTGAGTTATGGGCACCCTGTAATGCTGAATTGGCAGCAGCGAGTCCTCNCGTCCCATCCCCTGCACTTCNGCAGCTCATCTGGCACATTCAACCCCAAGTGGTGGTGTGTACTTGCAACTCATAGTNnAAAACGATAGAATAAACTAAAATAAAAACACAGGTATCTTCAAATCCAAAAGGAAAGCCCNGTCACCATCATCGTCCCCCATGATCAGATCAGAGATCATGATGTAAGTGAACTC[T/C]GGGGAGCNTGAGGAGGAGTTTGAGCCATACACAAnTAGTGTTGAAATCACAGGTTAAACAT…	polymorphic	0.924855	yes		0.298	0.3	0.437	diversifying
12008_538	748771204	T	C	AAAAnCATCAGGGCnnTTGTATTCAAATAGACAAACAGGAAAGTCATTTTTCTTGGGGGAAAAnGGAACATTGTGGCATTGTGTAACTAAGANAGAGCAGGAATTAGAAAACTCAGTACAAAACAGATTNCTCAACCTTCAATTnCTTCTCAAAACAAAAAAnGAnCAGNAAAAGAATAACACANATGACAACTCATAAAAnTCCTACAGGACCATAGAACANTGAGCGTGGTTCTCAAGTTAACCGTGTGTGGATCTNCAGAACACATATAGTACACTATAAACCGTCAATTAAATATACAAGACAAGATATGACACATTnGACTGAGGATCGAAAAAGCTCTTCAGTGnNAnnnnNANAAAAAGnGCAACAGnCTAAGAATGTTCTTGTGTGTGCAC…	polymorphic	0.947977	yes		0.041	0.041	0.021
12019_326	748771205	T	C	GTATTCATTTTTTAGTGGTGACATTGNCAGAGATTTAACCGGCTTTNGTAGTTnAGCTGCNCGGCAGCCTNnCTTGTGCAATGGCTCCCCATAGAGTAGTAGAGGAATGTTGTTGCCATGGTTATGGGTTGAATCCCCACTTCCTGGCTCTTnnGATAGCAGTGGTTGAATGTCATGTGGAACTGCATTNCTTnAGTGCTAATAGTGGGAAGGAGCTTCAnANGAGGCAGTCAATATNCATAGGCCTANAATATACGNTATAGCACTGCAAAGACTGTGTGTTCCACnnNnATGAGTTTGATGTTCCATTTCATTnAGATACACA[T/C]GTGTGTTCTTTTTATTCAAAGATGTGNTTTCATGGGCCTGTTTCAGATGTAGATAAAAAAnTGAGGGGA…	polymorphic	0.820809	yes		0.483	0.382	0.482
12045_398	748771206	G	T	GGACAAGAGGAGGGCCTGCCTGNGNCCCAGAACAAAATATCAAAnTGGTGGAAGCTGATAAnCTGCAAAACAAGAACTAATTACATTTTTTGGGGGGGTTGTGAATTTCCAACCAGGCATTTTTTTnAGGAGTACACTNTnAAGGAATGAGCTGGTTGCCCTAAACTCCnGTTTTGCTTGCACTGACCTGCCCCCTACTGGCTCCTCTGTGCACTTCTACCCATnnAGGGAACCAAAATATTTGGTGAGGAGGACCAAnCATCCATGTCAGACTTAGATTATTAGGTTGTATAGAAATTCCTCAGACATCACCTCTGTTAANGTAGGAATCACAGATTATTCACGATGTTGAGTGAGCTGTGATAATAAGTAGACCAAAAGTTGGGCCATCAGGAAA[G…	polymorphic	0.87	no		0.261	0.129	0.225
12083_486	748771207	G	T	GCTGAAGCTTACAAAAAAGTTGCGnCCTCAGTTGTTCAGCGGCTGGAAGACAGTTCNAGCTGACGGGACGTCAANnTCTGCCATGACTGANnAGAAGAGAGGTGCTGGTCGTCCCCCTTGCANGAGAAGTCTTACCNNTCAGTGTACACCCCCNCCTCAGACAACCTCCCATACTCCAATCTNCAATAGCCAGAACTCCACTAC[G/T]TCTTTGTTATTAAGGGCTTATAGTAAGCTGANATGCTCTGCTNTGACNACNNCATGTAGCATTCACTGTNnTGGTCGAATTGTGCTTGGCCACACCGTGGCCACATCAGGNTGTCTTnGGGGAAGACAGTAGGGGCTAAAATAnnnnNnnnnnTGNCTTTCCNGTANCATTTTCGGNGCTCTTGCCATAT…	polymorphic	0.83815	yes		0.26	0.18	0.19
12098_190	748771208	C	T	TTTAnTCTTnCATAAAAGCCAGGTTTAATTTACAGTTTTACTAAATGTACAGTTCCTTTTCTTTAAAAAAGCATCATTATACACAATAAATACAATACAAAATTAATCTGTAGTACTATACTTCAAATTCTTACANTTTTATTTTTTTACATTATTATTGTTCTTCCCACATCATTGTTTCTGCCATGT[C/T]TATAAACTGTTTGAACATCAACCATCCGGAAACAAAGACAGAATTATTACTTTTGTAAGGGCAACATCGGGGCTTTAGCAAAATGGCCTTGTCAATGCTCACAGCGATATTGAACCTCCCACCCTCCGTTCAAAAAAAnGTAnCGTATTAGAAAAACAGTTTNCAGATAnnAGTTTGTTTTGTACTGACGACCTTGGACGACCAA…	polymorphic	0.946	no		0.293	0.326	0.215
12135_197	748771209	C	G	TTTGTCCATCTGTATTTTTAATGTTTAATTCATGGGAATCATGGTAATTCAGCCAATATATTTACAGTACATGTATGAAGGACCACATTCAnnnnTANGNAACAAGGGAGCCCCATTGNnTTGCCTAGATACANAAACATCCAGTCTGCAGAAAAGTAAAATAGANAAAGAAAATCCAAAAAGAAGTCAAGCTCTT[C/G]TGTCCNGAACTTGCTTTANCGNTGCTTTCCATAGCGGTTGAATCTGCGATAGAGNAAGCGGATACGCTTGTCCAGGTTGTGCATGTCATCCACCATCATNCTGTCTTTCACCATCTTCTTTTTACGAATACAGCGTTCCAACTCATTGCCACGGAAACCTTTAAGCCAGATGGGCCCTTTCACAGTGTCTTTGGGGTG…	polymorphic	0.890173	yes		0.483	0.41	0.44
12144_233	748771210	G	A	TTCATGTCTGTATGAAAAGAACATTTTATTTCGATGGTATCAAAAACATAAnTCACAAACAACTGTAAAAATATATAATCGTAAGAAATATATTACTTTAGTTCAATAAATATCAGACATACCAAACAATATCnAGACACACTTCCTTTCGGAAGTGCTTTCAAGAGGACTGTGTCAATAATGGAGACAGTACTGATGCATGAGGTATTTTGCGNTTGTAAGAACATAAAAT[G/A]ACAAATATAAAGAGAAAGGTGTCAATCGGATGGATGCTAAGCAATGTTGTCGTTTAAAGAAAGGCAGCTANGGATTTAGCATAAAATCTTCTCATCCACTTGTCAATGGCAAAAGAGAAGACNTACATTCATTCATTGTCCTTGANAAGAAGAANGNAAnTA…	polymorphic	0.907514	yes		0.399	0.349	0.326
12190_142	748771211	A	T	TTCnAGATTTTGAATTACTTnATTGATTnAAnGNATAAAACTACATACAAAATATTGATAAAAGACACTATTnACCATATGTACATAAACTTAGTCTGACAAATATNTGGCNAAGATGTTATCCATTCCAAGCATTCACAC[A/T]GGTCAGAATGTAAATAAGAAGTCACTTGAAGCTTTCTGTTAAAAGCnnnTCAACAAAAACAAAACATTTAGACATACTGACATATGCnCAAAAAANGCATTTCTGTCAAAGTATAAnTATANTCAGACAGGACAACAATNTGGTTTTTGACNGTTTCAATCCTGAGAAATNAGGTCCAGGTTnGCNAGGTGCCTCATGGTGGGCCGGCCATGTGGACAATTCCATGGCTGTTCAATTTCCCCCATGTGAGACA…	polymorphic	0.895954	yes		0.128	0.025	0.07
12229_222	748771212	A	C	GTATATCGGTGATGTGAGACACTnCATTTGCCAAGTTCTGTCTNGTGTCTTnCAACTTTCCTTCTCTGACCTTGTTGCTACTGTACACCAACTGAAGAGACATGTGAGGGTCTCTGGnGACAACTGGTTATTTCCTGTTGNTGnTTnTnnnNTTGGNAATAGGCCTCTGAAnGTGGGGGGCCTCNGTTCCNCTTCNnGGCCTCTTCTACTTnGTCNGCTGT[A/C]GTCAAACCGCAGTAGCAACTCCnCnATCTCCTTCAAACAAGCCAATGATTCTTGAGCAGTAGTAGGGCGCGACCTGCCGAGGTCACAAACATAGGGGCCGGTGCAACCTTCGAAGGGCACAAACACTCCTCCTTGANTTATGTTCGCATCAGTGTGTTTACATTGTAGCATGN…	polymorphic	0.861272	yes		0.332	0.254	0.332
12241_553	748771213	T	C	TTTTACACATTTTTTTTNCCGTTTGTATTTGTGAGGATGCACACTGAAGAGCAAAAGGGCAACAACTTCAATCATTTCAACATGATAAAnNGTTTCTTTTTTnGTAGTTTTTTTnCTCTTTTnGTCnATTTTTTTTCTTCCGACAGGCTTnATTTATTATTGTTCAANCACTGCAAnCCAGACTTCTCCATCTCTGGnCCCGTTATTCCGCACGTGAGAAAAAGGTTATTCCATGAATCAAAGGCCAGACAAGGnAATGGTAATGGTCTCTTTTTnAnCTTGCATGGCTTGTTGTTTTTGACAGTGCAGAATATTAGTTCAGTGGCAGGCNTGCGTTTTnCGTTnGACGGAGGACAGATGGCTTnGAGAGGAAnCTGGTCTTGCGGTCCGCGCTGGGAT…	polymorphic	0.843931	yes		0.159	0.151	0.1
12266_533	748771214	C	A	GGnGGnCGGATCTATGTGnGCTTTTGCAACGCAACACCTTGCGCTCGCTCCAAGTCCTTCCTCAACATTTCCACACAAAAAAnnCTnGTGTTGCAACCATGNACCTGANATTTCTCGGTGAATGTGTGCCATTATTNTCTTTTGCTATCATTATTGACGTTATAGGTCTGGTCATTCTTTTCATTGGGATATTCGCAGATTnGCGAGTGGACGGACAGTTTTACGGCGACTTNTTnATCTACAGTGGGGCnCTCATTCTGTTTTGCAGTTnGGnNTnATGGATTATGTGGTATGTGGGTAACnnTAAGGGTGNCCACATTGGGACCGAGGAGAGATTCGCTATTGAGTCAAAAGCACAGTTnCAAACAGCTTGCNnGAAAATTGACCGAGCGCCTCTCC…	polymorphic	0.867052	yes		0.459	0.37	0.409
12312_319	748771215	A	T	GGTGACTGCACTGCACAAAAACCnTCTCGATGACCCATAAGGnnATGGACTCAAGCATGCAGCTnNACACGCCTTGCGTTnCATTnCAGAAAAAGCAGCCACATCATCATAAACnNGCTCCAAAAnnTGAACGCATACATGGACTCNGTTGCAAATGTTACTnAAACTGNATGATAACAGCCAGGGTGTAATTGCTAGTGCCTCATTGGCTTTnCTnCTAnGCACCTGTTGTTGTCCNGTAGGCTGTGCCAGTTTGGGTACACATCAAGGATCCTAAATCATTACACAGGTACATTACTCTAGAATTCTTGGTACTAT[A/T]TACACACATTACCACAGTACCAATTTGTGGAACACTTCAGACTTACTAGTTTTCTTTCTGCGTTCTGTCCTTCTCG…	polymorphic	0.855491	yes		0.337	0.253	0.25
12317_510	748771216	G	A	GCCAGTCAGGAGGTGGATGATCTCGAAGGCGTGCTTNACNATGCGCACGGTCATGAGCTTCTTGCCNTTGTTGCGTCCGTGCATCATCATGGAGTTGGTCAGACGCTCCACGATGGGNCACTGGGCCTTGCGGAAACGCTTGGCAGCATAGCGCCCGCC[G/A]GAGTGGGGGAGGTACTTGGCGTACTTCTCCTTNACGGCAATGTAA	polymorphic	0.957	yes		0.341	0.339	0.216
12382_526	748771217	A	C	TAGCAATTCGGAGCTGTACACCATACAGTCCCTCAGAGGTGACAACAGGTGGCAGNCTTGGACTCATCACCAGGAT[A/C]CCAACACTGGCCATGACCTGGTCTGGATTGGCATTCTTGGGGTAACGGCACTCTACCAnGA	polymorphic	0.930636	yes		0.41	0.45	0.286
12437_210	748771218	C	A	GCCGTACCGGATACCGGAAGTCTCTGTAAACATCTCCTGCGGCCGTCTGTGGTGAATGGAANAATCAANACAGCGTTTTTAAGCGATGTTNNGCCCATTTTTACGGNAAAATATNTNGTTTGATTCTTACCCAGNGGNTTCTGTGTACTTTANnACCCGTNTATGCAAGTGAATACCAGCTTGTCTTCCTTTCGAAGTTTAAATTTGTG[C/A]GATAACGTGGATCGCTTCCTTGACGAANGAACAGCCCAATATCAGATGCTGTCAAAACCTTTACTGACAAAACAAGGAGACATAATTATTAAATAANTTGTATCTATTACAATGGCCAACGAGCGTCTTCGTGCTTnAGAGGATGTGGAAAAAGAGATTGCGATCATCCTTCACTGT	polymorphic	0.930636	yes		0.402	0.325	0.347
12446_189	748771219	T	G	AAAGTTACCCGAATGTAACTTGATATACTAAAGTACTGTACCnnCAAGTGCCnGnATnATTTTTnCTCTTCCTTTCTTTTTGACATGAAACCTCATAAGTAACACTACGATTATAATCAGTnNGCANGACACTTAGGGTGNTAAAATACAGAAATGGCACAGACTGCAAAAGCGTTTTCATCTGGCAT[T/G]GGTCTTATATTTGAATGCAGTGTTTGCCTGTTGGACTTAAGNGAAATGTGAGAANAAACCGTACAGAGAACAGAGGTCANACCTTAGTGTCAGTGAACTTTGNCAAACTTGCAGAATTAGAACTCAAATACTATCTATGACAAGATAAAGAGTTAAAAAGAATTGGAGTATTACAACCCATNTTGCACTTATTTGTTTGnnnnnnn…	polymorphic	0.895954	yes		0.379	0.383	0.366
12459_84	748771220	A	T	TCTTCCAACGACAAAAAnTNGTTTATTTTAAAGCATAATTTCTCATATTTTACATGCACAACCGTTATACAAACGTTTTCAGG[A/T]ATTTATATCTTATTTTTnCACTTTTTTTTAAACCnCATAGGGTACAGTTAGAAATCTCACACTTCAACAACGGACCAAACTCTCACACTCTTGCCATTAACAAAAATATTGCACTTAATACTGTGAGGAGACCGGACCTCTCTGTACCTCTTTCTCCGTCTTTAATATAGATCATCTGTCTTGCATTCATACAAGTTGTTTTGTTTCTTCCTTTAAACTTATATGCACATAAAACTCAACTCAAAAGGACACATCAGTAAGAAAGTTGTCTTAAAAAAGAAACGAGGGACTATAAATGAACCTAGAGCTAT…	polymorphic	0.942197	yes		0.251	0.216	0.151
12472_341	748771221	C	T	TGCAAAGAGGTTTNTTTTATTTTnTTCTATGATAAGAAATGGCAGACATGTAAAAAGACATTTCAGAATATATGAAGCTATACAATACATAAAACTGTACAAACTCAGCNTCACAGGAGnAGGGGNGGGGnnTAACAAATGTGTATCATGATTAGGCTGCTGTTGTACATCTTCCAATTGTTTCAAATTCAAGGTCAAAGTCCTTCGTCCGGCTGTGAGAGTTCATAATACATGCCATTAAATTATGCTGGTGGCTTGGTGAGAGGCCACACGCTCNATAACAAAACGGTCAATAACAAAnCnCTTCCCATTCAGAGACTCAAAAnTTnACATGGTTCTT[C/T]AGTTCCTTAATTTGTTnCATCATATCTGCAATCTGTCCGC	polymorphic	0.959538	yes		0.04	0.017	0.02
12532_591	748771222	C	T	TTAACATTTGTTTTTCTTTTTTCTTTAATACACCTGGTTCTTGTTAAAATAGACTACTGATGCTTTCCACGTTTACAGTGCAAACGCACGATAGCACAAGAGACACCATTCAATGACAGTGGGGATTANGCAGATGTGAGTTACAGTGATGTGGACCACCATNGCAnCNnnnnnnNnnnNTTTTTTATTnAAnGTATNTTTnnAGCTCCATTAGCTTCAnGTTTTGTTnAACTTCTTCTTGTTTTGTCTGGGAGGnCTGGCTGGCTGNCTGGCTGTGAGAGGGATTCTCTGTTnGTNTGTTCCCTCTTGTCAGTGATGAACANAGCCAGCATCAACACCAAAGCTGCGTGAATGTAACTCGTCTCTAAGGAAGCATCCAGGAAGAAGAGTCTTnGCTNC…	polymorphic	0.94	yes		0.349	0.287	0.229
12567_537	748771223	C	T	GGATTTTCACAAnGGnAAAACGCATGGTGTTGATGTAAnGAATCnnGTTGGTACTTATTCCCTACTTTGTAGCTCCCTCCGAAATATTCATTTTAAACTTTAAGATTTTGGTGAGTATTTTTATTCAAGGTTTTTACACATTTTnGTTTTTCTGGCTTGGCAATATCTTTGGGATCTTTTnATGCATnATTTTTTnNAAGAATGTGnNnCTGCGTTAGCTnCnATAAGnTAGCTGTnTCGTCGCGAGCAAGCCGCTATTCATATAATCCAATAACAGCACGCTGGTCTGTTCTAAATTTGCAGGCCnGTTTTTGTTGGTGTGATTTTnATACGTTTTnCGTGAGCTGGnACTNAGGTTTTTnGCATCTTGAATGACTGAACAGTGTGCATAGTTGGTGC…	polymorphic	0.907514	yes		0.416	0.366	0.479
12637_95	748771224	A	G	TGGACGATGGCATCTCTCCAGGGCACGCGTACACATACATGTGGAACNTGGAGGCGTCCCnCGCACCCAGCAGAGAnGACACCAACTGCCTGAC[A/G]CGCGTCTACCnCTCTCAnGTCAACGGCCCCAAnGATATnnCCTCTGGCCTCGTGGnCCCCnTCATCATATGCAAAAA	polymorphic	0.861272	yes		0.33	0.268	0.221
12646_317	748771225	C	A	AGCACAnGNTCCCTTCTCTCCGTGAnnCCCCCCnTCCCnATCCCCTCAGTTTGGGAGCCGCTACAGTACAGTGTCTGCTCTTGATCGCAGAGGTTGGTTGC[C/A]TACTGCCCTCTGGTGGCTGCTACTCNTTNTAGTTNGACACTTCGATGAGATTGTGATCCGGGTCNCTGAAGTACAGGGAGTTnATTGGTCCCACTGCACCAGTCCTCTCCACAGGGCCCTCCTCAATNGCCACACCACAG	polymorphic	0.861272	yes		0.234	0.287	0.144
12658_528	748771226	A	T	CTCGCCAAATCACCACTTAACTTATATAGACTAAGAACGCTGTTGTGTTTGTACnnnCTTTGACACTTTCTACTCTTCTNGGNCCCCCnGGGGCCnTCTCACTGGAACATGTGTTTTnGTATCGTTTGCACnCNnCCTCTAGCGGATACACCACTGCGTAGAAGTTGCACATGGCCTCTTATGTGGGTGAnCAAAANAAATACGTCTTTAGAAATTCTGTACACCNGAGANTGATGATAATTGTnNAAAAnTATTCATGTTTTTGTTCACNTNATTGTTTGGGCAGAAGAAAAATAAGATTGTCAGCNTCTGTGTTAGAGGTGGCCTTTATATATTATGTATAGTAAATTGGACGCTGTCAAATGGTATTAGCAAAAGCGTAGATTTGCTGTCTTCGAA…	polymorphic	0.820809	yes		0.252	0.178	0.149
12680_272	748771227	C	T	TnGnGANnAAAAGTAAATTTATAATTTGTGTCAATTCAATTnANCAGAAAGCAAGTACATTCCAGAAAAGTCAACATAATTTTACANAACTGACTGCAGACANTANTNAGACATACAGGAAAAAGAATACAAACATAAANATNAGAAACACTCTGTACAAAAGGGAATTGGTCCTCTCACAACCACCCAAGTCACCNTCATGAGTTTACAGTCCATTAACTCAGCTGAGTAGATGTTnCTTGCCAAGAAnCTGTACTTTCCTATCGAAGGC[C/T]GTTGAGCGTATTGGAGCATTTACTTCATAAAATGGGTTCATAGCAA	polymorphic	0.947977	yes		0.239	0.173	0.156
12690_257	748771228	C	T	AAAACTCCTACCAGCCAACCAGCAAAGGCAGATA[C/T]AAGGTTCTCTAGTGGGCNAGCGCTGCNAGAAGANGATGGnANCAAGCTGTCTTTTCTNCTGTTTTATTCAGTGTACATTTTTAGAATTTGGATTCATANGATTCCTACAGTACTTCTCTNnCCGACTTNGTGTGTTTTATnGAANATTAAnNCTAATTnNATGTCNATGTTTTTGCCATACAGTCTTATTGTTTCTGCTACGATTTGNGATGTGAATTAGGTTNGTCATTTAGAATGCAAAAGGCATTTATGAAAATGCAGTTNGTTCAAAACTCATCTGACAACAACGATCANGGAATnCAAAAAnTGAATGTTGGTTGNnTGTGTTGTTCCATGTGAAATTTTGTTnCTTCTTTTTTT…	polymorphic	0.901734	yes		0.435	0.407	0.39
12713_425	748771229	A	G	GTCGTTCTCAGTAAAACTTGTAGCGTTTTTATTTCTAAAAGGATNATTTTTGACACAGAAAGCCATNnTTTCTGACAGACACTTTTnCTTCGCAGTAGAAAAAAAnTCATCGCACACATACATACAGGCAAACAGAAANACACCAGGCCAACANTGAGGCCTGGnCNTTGGTTTTCTACATTCAATCCATAAAACACACATACTNTTGAATCTNTGTGGCTTNAACGGACCTTNGCCACACGCCACACCTGCTGCNCCANAGTCATCTTCCTTTTnCTTNAGGGTTTTCCAAACACATTANAGAGGCTGTGAAAAAGCTTAAGCACTGTNAATAAAGCAGCNGCTACTCTTTTGTNTTGACCCNTTTTCCNCTTAANNTAGCAGACACGCANGTGTAAA…	polymorphic	0.935	yes		0.416	0.395	0.302
12781_398	748771230	C	T	GGAACTCACATCCGCGCNAAGAGAAAGAGGGAAGAACTGAGCACCATCCTGGC[C/T]GCCATGAGAAAGGCNGCTGCCAAGAAGGAGTAAAGTGGAATAAAGGACNANTTGTATAATTGATGTCACGCTTGTAGTGTTTGTCTTTATTTAAANTCTTGATNCCTGTNTTCAAGCATGNNTGCANnGnnGTATTnAAnGTTCGGTCTACATAAGTGAAnTCTTnnAATTCAGGnATnnCANACATTCTAAnCATGNnTTAAnTNNnAAGGTGAATCTAnNNnCTTAACnnTTTCATCTAAnTATTCTGTCATCTACTNCTCATCTGNAAGTTCCAGGTGTAGTATCTGCAATATATTnGTAATTAAnTGTGCTGTGATA	polymorphic	0.913295	yes		0.3	0.304	0.23
12833_193	748771231	G	A	GGATTnnCTCGGGCCCnAGGGTCAATGTTGTACTGCGCATGCCTGATCNnTGCGGCTTTGGGGCGCTTCGACACCAATTTGAGGAGTCAGCAGTGCATTTTGTCTCTATTATCGTCTCTCACAGCACTCGGNCATATCCTGCACAnGCTTAAAAAGTGTGTTGCTCTGTTCACGAATTCAGCTATACCTAAC[G/A]ACAGTTCCAGAGAATGACGAACAGCTnCAAAAAAGAAGAAGAAGTTCAACTCGCCAACGGTGGAGTCAAGCTGTCCACATGGAGCAAAGCCTTGAGTAGTAAAGCTGTGTGGGAAGAG	polymorphic	0.855491	yes		0.335	0.355	0.423
12834_74	748771232	G	A	ATCCTTnACGCCCGAGACGTGGATCAGAGAAGCACAACGTTTGAGAAGTC[G/A]CTGCAGATGGGCAAGGAGTTCCAGAGACGAGCCAAAGCCATGATCCTGAGGGCAGCCGTGCTGCGTAACCAGATACACGTC	polymorphic	0.959538	yes		0.245	0.212	0.155
12855_124	748771233	T	C	TTnnnnnnCCAAATTATTTTnATTTNTATTCATCACATTGTGACAATACTCGTCAGAATTATAATCCTGAGTCACGTCACNAACAGATGTATACAACAGACAGGAGGACTATACAATCTCATC[T/C]GAGAGGTGTGGTGTCATTTATATAGTGGGGGAAnGCGGGGCGTTTGAAGCAAGTTTACAGGTCGGCGATGGGCTTGTGTGGCCAGTATGGGTGCTTCTCCTTGTCCAGCTTnGTCTCTGGnAAGGTGTCGTTGAGGTCCTCGATGGTCATCTGGTCGAATGGAATCATGTTCTGGAACTTGGCCA	polymorphic	0.942197	yes		0.194	0.155	0.121
12873_197	748771234	C	T	GATTTGACATTTCATTTTATTCTTNATTTCTGATATATGGTGTTTAAAGTGTCTTCAGGTCAGGTCAGGTCTNGTGGAGGCCNNnGTCCAGAGGGAAGCAAAAGAGGTNAAAGTGAGAGACAAnGAGGCGGGTGGTGGTGGGATGGAGGTNAAAGNGTCTTCTCAGGATTGGATTGGCTTAATTGTTGTTGCTCTC[C/T]GGCTCCCGGAGCAAACTCAGGAGCTTCTCCATCTTGGCGATCTCCACNnCTGGACCTTTGGGCAGCTCCTGGCCCTTCTTC	polymorphic	0.913295	yes		0.36	0.368	0.236
12886_634	748771235	G	A	CCTCTGATCATTGCGATTGTGCTGGnCGTGGCTATCCTNnTNnTGTTGGCNGnGTTGGCCTAnTGCnGCCTGTGTGGCAAGAA[G/A]AAGAAGGCACCGCAGCACCAGCGCGTCGGCnTGAACGGCAAGCAGGTCGTCACNCTGGAGGACACGGAGAAGC	polymorphic	0.930636	yes		0.037	0.037	0.019
12918_432	748771236	C	T	TGTCAGTATTCGAGTCTCCAGGTGTGTACCAATGTGGAAnGGnAGGGGGAGGGAGGAGATnNCATAATCTTCATTAACCATTCCACTGTCAnTCCCCCnTnCCATTTTCTTGTCAGGTGCTGAAGCAGTAAGAATCCGTTAAAAAAGCCANCGCAAAAAGCATATATTTTACGACCCATTGTTATGTTGTTCTGATGTTTGTCTTGAAGTCAAGTTGATGAATTCTTTTGAATATTGTATTCCATTTCAAGGCATGGCAGCAGCTTCCTAATCTCTCAACCGTTnGATTTTGTTCTTTTGTNTTATTTTATCTTCTGTTCATGATTTACTTCAAAGCCTCCTCCTTGTCNTCGGAAGTCCTTTTnGTGCGAGAGTCCCTGCACTGTTTCGCCCAGACCA…	polymorphic	0.907514	yes		0.186	0.173	0.106
12998_366	748771237	G	A	GGAAGTCTTGAATGTGGCTCAACTATGTGGTCGTTNTCTTACTGTTTTATTGGGCACTGTCTTTTTTTCTCTCACNCNTTTAAAGCCCTGTCTTTATTTTGGTGTCACTCANAAAACAGATGTTACACCTCAGGTCCGCAACAATGCACACATCACGTGCAGAATGTGTTCNGCTGTTCATTGGACTnCTTTTCCTTTTTATTTTnCnAGCNCACTGCAAAATnTGTTGCCTGCACGNCTTTACTnGCACACTGGACACAGAAGNTGGTGGACATGAGATGTTAGAGGTATCNCCATGTAACGAAGGTAATGAGTGTAGATATGAGAGTAAnTGATCTGGAATCTCAGGACAATGATGATGAGGC[G/A]TTGCCATGGTACCTACTGCAATTTGAGTG…	polymorphic	0.83815	yes		0.362	0.365	0.366
13069_588	748771238	A	C	AAATGTGAATCCCNTCAGTGGTTACATTGACAGATAATGTAGGAAAAGAGCTTAAAANCGTTA[A/C]GGACACCAGTCTGCGGCAAACACAGTNGCATAAAAACACACACCAATCTCCACGTGTNTTCCCGTCATGCTCTGCTTCNATGCTGTGCATCTTCTACGGAAACCCAC	polymorphic	0.895954	yes		0.137	0.111	0.075
13087_325	748771239	C	T	CACACACGAATGCAGCCnAAGAGCGATnTCTTGTACCCCTGTCCAGNnGGAANCCCCNTCCTTTCGCC[C/T]GTTAAAGCGATATTTAGCGAGTCTGTTnCnnTCTTCAATGCAGGCACTTCCCCATGGTTGGTTCACCCCGAGCCnGGGCCTCCGGTGTTAGCAGGTGGACGCGCCTCTNCTCGCAGTGATGGAGANGGNAGCAGTAGAAGCGCGCTTCTCTTCTCCCCGACGCTCCATTTTTCANCACAANACAAATTCCTATTCCAATAAAACACCCGGGAGCAGTGACTTGTGCAGACGTCAAGTTGAACTCATGGCGTCCGCTATTCCATTTTCTTATTTTGACGTCAACCNCCGGTGTTnGCTGCCATCTACGAGGTNTTCGGTGCTGCCAT…	polymorphic	0.867052	yes		0.333	0.276	0.266
13098_472	748771240	G	A	TGTGATATTGTACACAATGGGTTGGCCAGGTGGACCTGGTGGTCTGAATTCATGCTTGGCAATGACAGTTTGTnACAAAAGAGGTTCACTGACACCATACCTATTCTCAGCACATACTCTGAANTGGTACTGTACACCCTTGATGAGGTTTGGAACCTTGAATCGTGTTCCCAATACAGTTGAGCAAGCCATCTTCCAGTCATTCTGGGCNGTGTCACGCTTCTCTACACAATAGCATGTAACCTCTCCACCACCATCATCGTTGGGCTCTTCCCAAGATATACAGATGTGTTCTGCACGGACTTCATCCAAAAGAATGGGTCCAACAGGTCTTGATGGTGGTCCTAGAGTGATGACATGAATGTGGAATGAACTCCTCTTAAAGCCATTGTCAAGNGT…	polymorphic	0.895954	yes		0.308	0.281	0.253
13127_346	748771241	C	A	ATGAAAGACACCAGACAATTTCCACTGAAACTCCAAGCACTGGAAATGACAATGAAGT[C/A]TGTTTGCTGGAACTTCAGAAGATTAACGAACAGATTGAATCAGCCAAGTGTGAGGTTGAAGAACAGNAAnGAAAACTTTCCTACTACAGGACAATAGGCACAGAGAAGAAGGAGCAGTCTCTGGTGTCTTCCTCTGTTTCTAAAAGTAAAAnTAAGACTACTGCNAnTAAAAAAATnTCCnNNAATAAGTATGTTGTGGnAAAATCAAAACCACGGACTGATTTGGAGTATGATCCCTGNnCTAATTTTGTNTCnGGCCTAATGTCCAGTGGTGCCAGGCCATGCAAAGACAGTGCTCCTGCAAAACCTnAAAAnGAAnnTAGTCGAACAAGTAGT…	polymorphic	0.878613	yes		0.405	0.408	0.327
13144_589	748771242	T	C	CTTAGAAGAAGAGGGCACAAGAANCAAnCTGAGGAGAAGCTAGANGAGTCCAGCGTACAACAGAAGGCAGCATCACACAGAACGGCAACAGACCACAAAGACCCTCAGCAAGA[T/C]CCACTGAAATGGTTCGGCATCCTTGTCCCTCAAAACCTGAAGCAAGCACAGTCTGCTTTTAAACA	polymorphic	0.942197	yes		0.188	0.136	0.164	diversifying
13163_324	748771243	C	T	TTTTAAAACTGGATTCTGCACATTTATTGTAACTCACATGTGACCGAACAAACTCAGGTAGGAGTCCTCACAAGTTTCCAAAGTAGANGTCCNATTTAAAACACTGTCAAGACAAGAGTCAATAAAATCCAAGAATCCAAGAGCAGCAGGnAGTTTGGTCAATAAGATTTATAAAAGCTAAGTCAACAGCGTCAACCCATTTTCCCTGAGAGTGGATCAGTTTAACATAAAATGCATNAACGGTGCATTATAAAATCACGCATGGGTCTTTACAGCACAATTTTTGGCGGCCCAAAATACCTTTCTACTACAAGGGCAGAAAG[C/T]ACCACCTTTAAATTCTCTCGGCTACAGCGACNCCCTTGATTTTTAACNTCCTTnGTTGCTCCnAAnGTGTC…	polymorphic	0.995	yes		0.152	0.151	0.087
13214_35	748771244	C	T	TGGAACGACTCAAAACTCCAGAGGnCCTGAAATT[C/T]GTCTGGAAGANCAAGANATTCATTCAAATCCTGACNGCTTnGTTTTTGTTTTCCTTCTTCATGAACACTTATGnCTCGCAAGCTTTTTTGTTnGTTTTACTGAACACTTTCAATGTATCTCACGGTTTTnNGCTATTAAAGGCTGTTCCNAAGTCGAGGTGGAAATTGCAGAAAACATAATTAACCATCACTTATTTTTnGGATGTTGAAGCATAATGTTAGGTAATGCTTCAAATTTAAGAAAATNATCTACTTGTCTGCTTTNCAATTTATTCTGNGTGAGAGTANATTAAAGGGGACTGTNGAGGGATGTTTAAGGCTAAAGAATATGATGAAATGTGTATAAAACTGTGCTTGAGA…	polymorphic	0.890173	yes		0.271	0.257	0.208
13216_338	748771245	C	T	GGTCGACTTCCTTAGCAACGAGGGGCACATTTTCTCCACTATTGACGAGGATCACTACAGGTCTACTGACAACGAGGNCTAGGCTTTTGACGTTGGATTTTGAACCCCCTTTGCCCACCnTGGTTTATGGATATTTAGTATCCCCCCnACACACCTGACA[C/T]GATCTGTTTTNnCCTGCACTTGCTGATGCTTGGCTTTGTGACTATGAGCCATTGGTTAGCCTCGGAAACCNCAAACTAACTNAnCATATCGGCAGGTTnCCTGCCTCTNTGCTCATGTGATGTATNGTATAAAAAGAAAAAGGGGTTNGTTGCAAGTGTTGTGGGTTTCCTGAGCTGTTGTCTCTCCANACCCGAAGAATCGTGAGTTAAACAGNAGAGCAGTTAGTAATGTCT…	polymorphic	0.919075	yes		0.426	0.313	0.313
13244_434	748771246	A	G	AGGACCACATATCCGCCCTCGTCTGAGAAGTAAGCCCCGGGCTnNGTGGGCCCCTCGAAGCATGGTACCACCCCAAAGCTCTTGGGAGCCGAGGACAACCTGCGGCC[A/G]TTCAGCTGAAGACTCCTCACGCAGCCCGTGAAGCTGTACACCGAGTTCC	polymorphic	0.890173	yes		0.44	0.353	0.48
13252_537	748771247	A	G	AGATGTTCAANGTTTATTGTGTTAAAATCTCTTTTGGTTTCnCAGTGTTTGTGCTCACGTCACGGTTCACCAGAATCCAGTAATCCAGTAATGCAGCGAGCTCTAATCTCTGTCTTCATCAAAACCATGCAAAACATTTAACATACAAAATCTACCAGGAAACACAACTTCTTGTCnCAACTCTTTGCAAGTTGAACTGGCGATGGCGTAnNGGCCATTGCTTTTAATGGCACATCTGAGTGCCTTCTCTATGTnGTTTCATCTAAAAACTANAAGTTACTCTTGNGANAACTNTCAGTGNTGCnGCTCCCCAGCCCAACCCCnTGAAAAAAAAnCnCCAAnCATAACCCCAAAANnnnTTTnCATATGAAAAGACATAACTANATAACTANAACAGAT…	polymorphic	0.918	yes		0.425	0.408	0.473
13258_627	748771248	G	T	TAATCGGACGGTAGTCTCGCTGATGGCCGCGCTCAGCTCCNTCTGCCTCTGCTCCTCGATGC[G/T]CTGCAGCTGCTTCAGCTCCACTGAACAGGnnGGATGACCAAGGCNCA	polymorphic	0.942197	yes		0.244	0.266	0.162
13278_133	748771249	T	C	TGACTATATGANGACCAACAATTGGCACTATAAAATNTTGCACTGCAGCACTGAAAnTTCGCGAATGCTNTTATTGTTATTCTGTTCAGGTCAGGTGAGAGTGGTATTnGGACCTCGGATCTTACAACATAC[T/C]ATCGGACTATGTGAGGGACGTTTTGATTACCTGGTACGTCTTCCTACNCGACTCCTGCTTCGGATCATGGCCTATCTCGATTTAGAGGACATTGCACNGCTGGGACAAACTTGCCGCAATTTCAGA	polymorphic	0.919075	no		0.242	0.036	0.145
13295_177	748771250	G	A	GAGATGCTGTCCAAnGGTGTTGGCGATTCTGTAGATGGCAGTCTTGAGGGCGGCCnTCAAAGCGAAACGnAGGGTnTnGTAGGTAGGGTCAACCATANTGCACGCATGTCTT[G/A]CAGGCTTGCTGGACGCATGGGGTAGCTTAAAATGNCGTTCTACA	polymorphic	0.901734	yes		0.432	0.416	0.407
13299_460	748771251	C	T	GTCATTTTGTGGCTTAATCTATTACACAGCAGGTCAAAGATACAGCACCTGCAGNGGCAAACACGGACTNCCTTGnATGGAAGAATGGCCACTCGANTCAGCTATGGCTGCAGGAACTGAACTCTGATGTACAAAATTCTGACCGAAAAAnGGGAGTGGATGATGATGATTATGATGGAAGTGATTTTTTTnCTTCAGTTCTGTGGACTGTACATGAAGATGCAGCTGCANGAGTGTTTCCGAAAGTGGAGATCAGTGTTGGGGGGnAAAAGTGGAAANCGATTTATTTTTCATTTCATATGCACTTCTTAAnTAAAAAAAGACACAAAGAGGTTTGTTNnCTCAGAGCTGTAAATTGTTTTATACTCCTGCCTTTAAAAGAAAGTGTTGGACTTTTGC…	polymorphic	0.803653	yes		0.212	0.189	0.125
13323_578	748771252	T	C	ATCGTCCCGCTGTTTCTCCAGAGTGTCTTTTGCCTTTnnAnTCTCAGCTCTCATCTGTTCCAGTTTTCTGCTCATTTGNnGTTTTTCCTCTANCCTTCGTTCTnnGTTTTTGGTCTTCCTCTGAATGTCATCTTTNGTAAnGTCAATCTTCTCTCTCTCCTTGNnnACTTCCTCCCTTTCTCTTTCCAnTnCTTCTTGTGCTTCTTTTAACTCCCANCTCATCTTCTCAAnCTCCTTCnCTTnCCCTGTTACCTCAGnATTTTCTTTTnCAACCnnGnCCTTTTGTCGnATTTAAGTCTnnCTTTTNNTGGTGTAGTCnnTCTCTCTCCTCGTTGGTTTCCTCTTnGCTCTTTTCGACCTCCTCTTnCATTGTTTGCAACTCAATCTGTAAGTCAAGAA…	polymorphic	0.924855	yes		0.421	0.417	0.363
13422_288	748771253	G	C	GGACGnCACCAAAGTGCGCCATTTCCTAGGnnACTTCATCGNCATGGCTGCCCTTGTGTGTGGTGTTTGGATAAAGTGATAACNTTnAGCCnACTATTTCACNTTAAACCGTCACATAACCCTTCTAGAGCCCGCAAGTAAGNCATGCCGCGGTACGAGCTGTCTCTTATTCTCAAGGCCATGCAAAGGCCAGAGACGACTGCAGCTCTTAGGCGTACTATGGAGACTTTATTGCAACGGGGAGCNATCGTCAGNGATCTGGAAAACCTCGGCGAAAGAAGGTTACC[G/C]TACAGGATGTCTAAACACAACTTGAGACACACGCATGGTGGATATTTNCTAATAGACTTTTATGGTTCTCCAAATCTGGTTACCGANTTGCTCGANCATCTTGGTCG…	polymorphic	0.919075	yes		0.395	0.328	0.27
13451_592	748771254	G	A	TTTGACCCACGTATGTGCCAAACACCTGGCAACCTCCATCTCGCAAGAGTCNGGAAATCGGCCTGTCCTCCTTGGGCTGGCTCTCAAAGACAANTCTATTGATTCCATTAACACCATGAAGGAACTGATCAAAACNTGCCAAGTGTGGTGATGAANAGANTTTACTTGCACTTGGATATGGGCNATCTCAGAGACAATTTCAGTGGAAACAAATGAGGAAAAAAATACCAACATGGGGGAGCC[G/A]ACTTCTCATCGCCTACACTGGGCTAAAGGGGACTTTGTGCANnTTAATTTGAAAGTTTTGTAATAAAATGACAAAAAAAnTGAAT	polymorphic	0.895954	yes		0.492	0.457	0.494
13524_148	748771255	G	A	CTGTGTGATGTGCATTANTCAAGTTNAAAAAAAnTATTCCAATAnTAAAACCAAATATCACAGAGGAGTGTTTAAAACCTTAAAATGGCNACAAAACACCNTATTCNnGGTGGTTCTTTTCAAGTTTGGCTAAATTATGCTACACAA[G/A]TAGAGCAATTGTATCATTTCATTTTAAATGTCAGTGACAGAAAAAAnTGCTTTGTATCCAGTGTCNAGCTATGGAATGTAGTGTGATTTAAGTGCTACAGTCATTCTAGAACAGnNCTAGTTCAGTAGAACGGCCCCTCNGCTATTTGAATGATCTTCCTCAGAGCATTCAGTAGCTGTGGACAATGACTATACNGTAGGTGAAGGGAAAACCCAAAATNANTCCTGCAAACCGTTTTTGGGNAGTT…	polymorphic	0.901734	yes		0.378	0.346	0.388
13569_332	748771256	G	T	CATGGCAGAACCAGAGCTGTTGTTGGATTCCAACATTCGTCTTTGGGTGGTCCTACCCATTGTCTTCATCACTTTTCTCGTCGGAGTAATTCGACATTACGT[G/T]TCCATACTACTGCAAAGCGACAAGAAACTCACATTAGAACAAGTCTCAG	polymorphic	0.890173	yes		0.386	0.371	0.259
13594_250	748771257	G	A	TATATGCCCCAAGTCTCCANATTnGACAGGAGTAGTAGCCTTCAGTGCTGCGCAACATTTTTTTTnCTCCTCTGAATTCACTGTGTGCCATGCTCACACAAGTAGTTGGAGTGGACGGAANCCCTTCTGGGCTAAAGACATGTAGCCTATAACAGGCCTANGGGTCAATTCTGATCTGTGTTACATTTGCAGTTCTGAAAAAnNCAGTCCTTTTTnCCACAGCTTCTCTCAGCTTNGTCGGTAAACATG[G/A]AAGTTCTTCCTGAAATACTGTAGAGTTTCTGGCAATGAAGTCTTCACACAG	polymorphic	0.930636	yes		0.283	0.291	0.306
13606_154	748771258	A	C	GTACGAGCATGGCCTACGGGAAGGTAACGGAGGACTCNGTCTACACCTGCACTGGNCACCCTCTC[A/C]GGGCTGACATCGCCAGCATCCTGGACTGGTCTCTCAACAAGGACTTCACCACCGCCTACAA	polymorphic	0.936416	yes		0.333	0.299	0.229
13625_105	748771259	C	A	TCTGCATGCACACAAAACTGCTGCAAAACCACACAACCTGATGNCCCCAAACCCACATATAAAACTATATATACCAACAAGTATTNAAGAGAATATAAGAATTT[C/A]AACTGTTACACCAAGTGGAGGTAAnnAnGCTGTGACACTTTTTGACAAATTGCCTGAGTAGNAGAACTTGGCAACTGNnGCNTTNTTNTTAAATGAACTTCATAAAGGGTTAATAATTGTACTAGAGGGGAAAAAnnTAGTAACTAACATTAANCGATACATTACACTGTTTTCCCTCAGAAAAAnnCNTTNnNCCCTTTnCAGTTTCTGTATTCCCTATGTTTCnATTGCNAGATTAAAAACAGTGTTTTGGAAAGTTATGTTAATAATGTTGTCAGTCATTTTTACGT…	polymorphic	0.895954	yes		0.351	0.342	0.431
13626_152	748771260	C	T	AGTGTCCTTGTGCTTACCTGATGTGTGCCCACTCATGCNTAGTANTAGAAAGCTGTGATGTAATAAnGCTNCTGTGTnCCAAAnTGGGTGAGTTNAGTCCAGCCCGGTGTCTNAGGACTTNGATCATCAATAGGAANTTCATGCATATGAA[C/T]ATGTTCGCTCACGTCTGCTTTTAAAGCTTTGGTCAGTCCAACAAAGGTCCTCCTCCCTCCTTCNTCTCTCATGAATTNACTTCAANACACACCCTNGTCTGTGACGACTGTAGTGCTTTATGCGnAATATTGGGACACTTTGCTGTAGCnCCGAANTTTTTTNTTTTTTTnCCnTGAGATGCCAAGCTTCCATGCTTGCTTTGTCGTCCGTTTTnGAAAACAAnnGTTTTGGNNTTTTTnGGC…	polymorphic	0.929	yes		0.278	0.24	0.201
13703_470	748771261	A	T	TACTTTTCTAAnnTGTTATTATTNGTTTTATCTTTCGTTCAAGCCCATTGAnTTGTAANACTCCnTGNATAGATTGACTGGTGTTGGGAATATTATTACATATAAnnTnGCATTCATNCTATTATGCCAGACCGGGGCAAGGnNNnTTCCAGAGCTAGTTGGTGCTAANNACNTAGGACATCTAGTCTATCAGCGGCTAGACTTTGAGGATGCTGTGTATGATGNCAANGNCTATGGAnNACCCCAAATACACTTAAATTGTGTNnATAAAGGAAnTCAGAGAGGAAGGnNAGACTGAGATGTTGTCTACCTTGCTTCAATTCTGTTTTTGGTTTACCGGTACATGANTTnGTAATTGATACAGNAGGGTGACGCCTAGCTGTGAAATTGGTCTTGTGT…	polymorphic	0.919075	yes		0.366	0.326	0.43
13719_283	748771262	G	C	GCGCAGAGTCAGCACACGCTTCTTGATCCCAATACAGCAGCCCTT[G/C]AGCATCAGGAAGTCATTGGTCACCTCGCCNTAGCTGACGAAGCCACCCATGGGGTTGATGCTCTTGTTGGACAGATCGTAGTCGGTGGAGGCGTTNTTCTTCACCACNTTGCCATCCTTGGTGTGGTAGCCCTGGCCGATCTTGTAGA	polymorphic	0.884393	yes		0.377	0.365	0.263
13893_233	748771263	C	T	CTTTAAnCAAAGAATTTTATTACTAGTTCAAGACAGACATTANCTTTCAAGTGATTAAAAAAAnNAANNnTTTTAAAATGCATATCGGAACAGATATAAGTTAGATATAAAACAAnTGAAACGNACAACCATGCNGAGNATGCCATTGGTTAAAGCATACTGAAATNTGTCTATTNGGCAAAACATGAGGCCAACAGAAATNATAATTCTTGCATAATTCCNGAAGTGAACA[C/T]CAGAAATTAATGCATTnATCANAGTAACTGATCATAAAACTTCATATCTCACATTTCNATAAAAAAnGGCATATTCATANATACTTTGATCAAGTTCGCCCTCTATTGTTATACTGTAGNTATTACTCTAACNTTACATCTTAAAACTGTAACATAAGAANG…	polymorphic	0.962	yes		0.253	0.215	0.172
13903_340	748771264	C	T	TAATTCAGGATGAGCCnNCAGGTATGGATGCTGCAGAATCTCTGTGACTGCTATCAGAAGGGCTGCCTCAATGTCATGTAGGGACATCTTCGACACTGGCTTCTCCACnTTGTCCTCCACCAAGAAGAGGTCATCATCTTCAAGCTCCTCCGCAGC[C/T]AACTGAGAGAAGTGGGCCAGCAGGCGNGAGGTTTCAAGCTGCCATAGGT	polymorphic	0.901734	yes		0.35	0.35	0.222
13905_323	748771265	C	T	TGAGNGCGGTCACTGACAGACTTCnGAATGATGTGCTTGCACTTGTCAACATTAATGnGTNTATTGATACAGTCAAnTCTCTnGCCACAGAAGTGGACCTTCTTGAAAAGAnCCATGCCCTGAnGGCCAATGTGAAGGCTGTACTTGTTAANTATGAATTnGACAAGAANGTAGAAGNAATTCTGGANAAGGTTATTGAGCTCATTCAGAAATTTAAAATCGATGAGACTGTCCAGGTCATTGCNGACAATCTGAAGGCAATCCATGTCCCTGTATCAGAGATNCTTGAAAANATTGCAGGCTACCTGAAGCAAACAGAGAT[C/T]GAACTGTCAATTGAACATTTGAATGAACACCTTGATGCTTTTGTGCAGAGCCTGAAGACATTTGACTACAAT…	polymorphic	0.919075	yes		0.348	0.325	0.321
13909_340	748771266	A	G	GGGTTnnCGAACAGCAAnCTGCATTTTnGAATGTACGGTTTTTCCTTTTGCCCGnGAGGNTTTTTTTnnACTTATAATTTCTCTTnCCACCTTTNTCTAAnGNTGCCAGTGTCTAGATGCCTTTGGATGGTGCTGGCTACAGAGACACAAnCTGGAACATTTTTAAAAAGTATATATGATAAGGGGAAAAATATTTGTnAAAAAAAAnNCTGCTGAATTCTTACCATGCCCATAATTATGAATGTATGATATACTGTTATGTTTTGATGTACTGCCATGATTTCAAAATAATGACGAAAAAATACTCCTTGCCTTTTTCTTTCAAGTAAAGGAATATGG[A/G]GTTTTATCATCCTAGTCTTGAGTTGACTTGCCACAATGATTCTCAATGAACTCTT…	polymorphic	0.962	yes		0.063	0.065	0.032
13953_240	748771267	A	G	ATGCTCTGTGTGTCAGTNGTCCTTACTTGTAACTCGTTCCTTACTTAGTCTCCATCTTACCTGCTCCnNATCCTGCAATAATACCTGTTTTnCATGACCAAnCCTGAGAGATAGnnCAAAACCGGCAGTGTGGAAGTCAAnTCCCCCnAAAATCATTCAGTCCCGTTGTCATCTGTGAAAAGAAAAATCAGACAGCCCACAGTCTTTTTTGTCANTGTTTGGAAATGCCTTCAACGAGC[A/G]CCGTGACACACGTGACTCATTTCGAAnGAAAAAnGCTGAAAAGAACTNAAAAATATATTCCAGAAGTTGTTGCAGCnnnnnGCAAGTCACAAGGCCTCCCGTCTGAAGCATTTCCAAATACAGGGCCCAGGGAGCCTCAAAAGCAACTTGAGCAA…	polymorphic	0.809249	yes		0.471	0.364	0.376
13957_100	748771268	G	A	TGAnnATATTCAAAATTCTTTATTnAAAAACAGTTTATGAACAAATAATGAACATGGTTTGGGAGTAGGnAAGATAANGCACACCTGNTTTTATTCAAC[G/A]TTTTTCATGTACAGAAGATAAAAAnCAAGTCTATCTCTTTGGCCAGTTGTGACGAAATC	polymorphic	0.930636	yes		0.379	0.334	0.429
13983_433	748771269	C	A	TGAATAGAGACAATCACTGAGATTTTAATTTGGTGTAACAAATATGTTGACTTCANTTTNTTnnnCTCTCACTGTTATAATGGAACAAACCGAAACAATCCTAAAAGTNAAAGAAAAGACATTTGCCTCATCCTCCTnTTGCTTCTCCCTCTTCCTCGACCCCAATCAGTGGnAAGGGACATGGAGAAACCAAGAGCATCNGTTGCTCTAGAGACCAAGGnCTAAGTCATTTCCAACCTGGTACAATGNTTGTGATCAAnGATGTTGGTAAGAACGAGAAACATTACTGAGAAACAGTCGGTGGATGTACTTTTATCACAGTACACCACTAAGAGTGACCTAGAAAGGGAAAGTTATTTTGAAAGCTGTTATTCCACACTTTTACATTTTTATCTTCTA…	polymorphic	0.867052	yes		0.324	0.294	0.243
14158_552	748771270	A	G	nnnTnnnTNnCTAnTGTGTGNnCCTTAAAnTGTAGTGTTACCAAAAGTTGTTATTAGTGGTATTCTGAAnCGATCAGCTGCCTGATTTAGGGTTGAAAGATACCCGTTAAGnnCACATNCTTTCCACTCNAAATTCATCTTTTTTATATAGTATAAGGAGTTCNGCTTATGTGCCAGTGATGGTATGTNTTATTTAATGTTTTGTCATGTTAACAAATTAAAATGCTTGGCTTTGCTTTTATTATACTCACTCTTNTTGCTCAGTTTTTTnATGTGAGGTNnCTTnCTTTTnAnATATATNAnTTnGTTTGGATAAAATGTGTCCACATCGTCCCTCTGTAGNGAGGGGGAGTAAGATGAGCACTGTTGTAACNNAGTCACAACNCCAAAGGGACACCT…	polymorphic	0.930636	yes		0.203	0.207	0.117
14178_196	748771271	G	A	GTTTTCATGCAATGCCTCATGNTTnATTGTCAANTnGAATNACATTTTTGATTGCATATTTTTTnCNCCATTnGTGGTGAAGnNATTGTAAACCAACAGCTGCTTATNAAGCATATTACATTACnNnTACATAATACAATAGTCANTCTGAGAATCCATGCCATACAAACATAATTCTTNATCAGAATCCCCCAA[G/A]CCTTCAGAACAnGCATTTCTATTnAATTnAACnCTTnCCACCTTGCTGATACTTTAGNCTGCAACAAAANAAANCNGTGCTCTACAAAGTGCTCAAGAGTAAAATAAAAATCACACAGGGACACTAGGGNTTCTCAATTCGTTCCnCTATTNnTTTCATCCGACCTTGAGCCTTTGGTGCCAACCATTnACCnGTGGAG…	polymorphic	0.884393	yes		0.37	0.311	0.251
14185_525	748771272	G	A	GGTAATGTCTTnGAATTCAATGTTCTTTGGTGGnCCAGGGGAGTCAnGAACTTTAACATTCAGGTTCAGTGTTGCTGATCCTGCCACATTTTGTAGTGTCACCATnTATTTnCCAGAATCnTTTCTTGTTGCTTGTTCAACTGTGATNGATGTGCATGTGTCTGTGGTATCAATGCTTGCACGAACTCTAAGGTCAACATCTGTCTTGGTCCACATCAnATnAGGGACTGGTTTGCCTTTGAATGGTACTCTTAGTGTAAATGAGCTACCGTCTTTCACAACCAATGTTTTCCnCATTTCATTACCAATGnGGAAAATAGGTTCATCCTCTTTCTCTCTAGCAATTGTTGGATCTGTTGGTTGGCTCTGCTCGCTCAATCCAATCTTGTTAATGGACCT…	polymorphic	0.930636	yes		0.286	0.252	0.295	diversifying
14217_55	748771273	C	T	GCTGGCCCAGTACCGTGAGGTGGCCGCCTTNGCCnAGTTCGGTTCTGACTTGGA[C/T]GCTGCCACCCAGCAGCTGCTGAACAGGGGTGTGCGTCTGACAGAGCTGCTGAAGCAGGGACAGTA	polymorphic	0.947977	yes		0.213	0.218	0.122
14273_522	748771274	A	T	GCAAGAGGCTCTATGACATCAGGCAGCAGCGGGACAAGCTGGTCAAGGAGGGCAAATACACACCCCTGCCnACCANGCTGGCCAGGACGACACNAGGCCnTGAGCACCACAGGAGAGGAGANGCACCACCANACNAGACCAGACCATACTGTACCAGCCATCCATAGAGTAGTGTGCCACGCGCCCACTTCCCATCTCCTCTCNTCCAC[A/T]CTTCTCTAGGTCTCCTCTGGGACCTGTGTAACATAATTAAATANGTATTGTGTTAATATTNCTTTGCTGTCCTGTTGAAATATGAAAATAAAAAnCATATATAnnCGTTC	polymorphic	0.819588	yes		0.319	0.295	0.204
14280_79	748771275	G	C	GATGTNATTTTTAATAAAAGTTCAACGGTCAATTACCAGAGCTCNCACACAAAATAAATAACATATNAAAGCGATTAA[G/C]AAAGAGAAAnCGACCCCCCnTATGCGAGTACAACAAGAGACAAACGGAnGAGNCGATCNTTCCAAGNGCCAGCTTCAAGANATCTCTCTTGGGCTTnGGGCCAAGTTCAAGTTCAAGTGTTACATCCAGCATTnATTTACAATCAAATTAGAAATCGTAAAAATATTAAAAACNGTAACATGTGAAACAAGTAGAACATCTGGAACAAGTAAnGCTTGTTTCACAGTCTTTTnnTCTTAAAAAAnnnnGAGACAGTGGGNNAGAAAACNATAACAGATGACCATAGACCCACCAGTTTCCCCAACAACTGCTCATC…	polymorphic	0.890173	yes		0.204	0.161	0.181	diversifying
14317_289	748771276	G	A	CTTGAGGATCTTGGCGGCGTCCTTGGTGACCGTGGCGTCCTC[G/A]CTCTTGCCGCACTTGTTCTCCGAGTAGATGCGGAACTTGTAGCNGTTGCCCATGATCAGGTCTGAGATGGTGGCGTTCATCCTGTGGTAGTTCTCCACCACTGTGTACCAG	polymorphic	0.942197	yes		0.047	0.037	0.025
14370_397	748771277	T	C	ACTTTATGAGATATGATTTATTTAAAAATAAAGTCGCAAACAACCATCTTGATCCATTTCCACATTnCTTACAGTAAGCATAGCAACATGGGTACTGACATGGAGGGGACAAAAACAAGACCTGTAGGAGAGGGGGGnNAAAAnGAGAGACTGGAACCCTTGGnTGACTTCTCCATCCTCCAATAGCGTTAAGTCACAGCCCTGTCCAGAAGGCCTTTTCNATGGGTCCTCTTACTGCAAAACTGTGTCCACATGGTAACAATAACAGTTGAGTTGAGTTGGCCTCTGTCAACCACGAAGAAACAATAGACAATATATATAGATTTNTATATATATGTnTAAAAAAAnnGTnGTGGATGGGAGAAAATGAGCACGGTCAAAGACCAAATCATCCTC[T/…	polymorphic	0.936416	yes		0.322	0.297	0.261
14371_319	748771278	A	C	nATGGCAGACATTGnnTCCNCAATTCTTTCCnNTTAACTGTTTGNGAAAANAAGATTTGCCTCTCGCCAATCACTTnGCAGAAAGAAAATGTCGCAGnGAGNTTAAAACGTTAATACGTATGTGGTATGACCnCAACTTCAGTCATTGGCCAGAGGCATCGTTAAAAAGCATGTGGNACTACGAGATTnGTACGCCATTTTAAGTCAGTTTTTCCTCCCATTTTTnAAGCAAAAAAGAACATTTGACGTTTATCTTATTGTTTTGTCTTTTGATTTTACATGTTTTAAAGTATCTTTGAANCCATAATCACTTCTTAT[A/C]AGGAGGGATATTTTGGACCATTTTAATGTCTTACTTTGGTGATTACCAAACnNnTGTTTTACCATATGGNAAGTGC…	polymorphic	0.946	yes		0.301	0.276	0.188
14391_161	748771279	T	A	ACATGGACATCTTTTNTTGATGGATTTTCTTnNnGGNCTAAAACAGAATTCACAAAGCAGTCAAAGCNAAGTGGGAAAGAACAATTGGTCATTCCCTNTTCGGAATGTCTTTTTTTTTTnACATCTTTATTCTGCTTTGCATTGTCTAGCAGCCAGTGCC[T/A]CGGAAAACAGAATTTCAGTCAATATCAGCCAAANCTGNANAGCAAGTGGTCATGTAGTTAGAATATGCTGAAGTnGAAnNCTCANTTTTTGCAAGAAAACAACCnGGCCACAAACnTGTNAAAAAnNTCnCCnTAAATAACAAACnNNnTAAACAAGCANNAGGTTTTCCAAGTTNGCAGGCAGCCACATAGACTTnGGTAACAATCTTCAATGTGTTAAACATTCACNTGCAC…	polymorphic	0.884393	yes		0.415	0.319	0.302
14403_126	748771280	C	T	TnnnGTGTTCNAAGCATTTTAATAGACAAAAGTCAnNNTTTTTCACCTTTTGTAAAAATGTACACTTCATACTTGCACTCACCAACAAAATAAAACAAAATAAGNTCATNCTGTTTGGAGAATCA[C/T]TGCTTGTGCATGATTCATCAAGTNCTTTGTAAAGTTGTCCTTACTGATGTCCATAAGGGGGGnCATCAGTCTGGCTCCGCTTTACTTGGCAGAATTNAAnTAATTACACTCANTGACTGGGCATGTGACNNACAGCCATCAATTACAATGATTCTGAAGTGAGTGCTNCATTGATCGATAATGAATCTGCAGAATAGTACGCCTTCAGTGTGGCCTGGGAAGCATTGATTCTCAAGCCTTACGAATTCTTCTGTGGAACTTTGATC	polymorphic	0.913295	yes		0.357	0.251	0.483
14446_369	748771281	A	G	TTTAACACGGCACTGGTTnCATTTnATTTNACAGACCTTGAGAATCTGAATGAAATGAACAAnTnCTCCATANACAGGATCACNnTTAGGCTTGGTCACAAATGNnGAATCTCTnnNnCANGTGAGGTCATGTCAATATACTnCnnGTTAnTTAAAAATCAGATGGCATTCCTTTTnGAAnAGACAATGAATAAGACTATGAGGnACAACAAAGTTATTTnNCCCTCTNACACAGCCCTNTnGAAGTnnAnnGGCTGGCTGCAAGAAGAAGATTCTAACTCAAATGATTTAACCCCACATCCATCCCTTTATTAAnCATGTATTAAnTAATANTATTCCAAATGTCATACAAGGTACNTCTCATCTTC[A/G]TGGTATGTATATGTAGGAAGCTTATG…	polymorphic	0.913295	yes		0.462	0.419	0.491
14464_473	748771282	G	T	TGACGAAATTCAGCAAATTTTATTACAATCCATTATCCAAAAACAAAAAACAATACAGAGGTATAAGACATGTTAACCTTGTATGTAGTATAAACCCTGAATGTACTGNATTACAGGAnnnGAAGACAAAAGAAAAATGAATTAACCATGAAAGCAAGAAGCCCTCACCAAGCNTAATGTTGGGGACCNTGACAGTCCAACAGCNCGGAGACCGCGCTGTGAAGGCTTCGCCTCAATACGTAAAACAAGCACACACAACACATCCCACTTGTTGAACTTGCCTTTGCCAACGGTGGACCTGCGNGGTGCTACTTCCAAGGATGGGGTGATGGTGGTGTGTGTGGGGGCTGTGATATACTGTTTTCTATCGTTTATACTTCTTGCACTACACTGTCTCTG…	polymorphic	0.907514	yes		0.205	0.138	0.127
14511_161	748771283	C	G	AGGACTnnGTAACAGACATGTTTNNNCCCCCCAGACACAnTAnGTAGATGAATCCAACTACTACTTTGTAAATTGCTTTGGTTGATATTTTTTGTATTCACTGTCATATCGTGCTGTCATGTTTTAAnTGTTGAAACTTTTTnGTACTTTAAAATGTTTT[C/G]TACATTAGTGGTAACTGTTNGTTTTACATGTAGTATGGTAGTCTGTAATTCTCCnTCACTNnTTGTGTTTTTTnNCCnTNnCCAAATNTTTGTTCTGAAGNAAGAATCATTGTGAACACAAACNCTTTAATTGATTGAANATGCTGACGGAATGTTGTAGAATGACCCGAAAAGAAAGACAAnnGAGGCATTTAGTACCAACAAACTGAAAAACNTACNTTGTAATGTATAATC…	polymorphic	0.930636	yes		0.417	0.403	0.461
14513_323	748771284	T	A	AATCAGGAACNTCGCCAGACTTATAGGCTCGAGCAGGGATCAGAACTCCTTTTCCTTCCTTCAGGACTCGGTCATTGTGAGCACGGTTCCCAGAGTTACGGATGCGATCCAATAGCATTTTCCTTnCTTTNnACTTTTTAGGAAGGCnGAGAACCATGGCCACATCTCTCTCGTCATAGTGACGCACTNCCAAGTGCCTTGAAATCTTNGCAGGAAACGCTGAACAATACAAnCAGTnnTTTCGCTTGTCATGCTTGTTGCCAATTGTTTnAACAGTCACACCAGTTTCTAAACCTGCCTCCTCATCACTTCTTTTnGAAAC[T/A]CGTTGTTGCTTCCTGGnTnTTnCATTnCCAGAGGAGTNCTCACCACTGGATTCCTCCTCTGAnnnTGAnnnT…	polymorphic	0.907514	yes		0.365	0.357	0.328
14713_393	748771285	C	T	GGTGGACCGTTGTGGAGCCAAGAATAGAAGCCATCAGTTnCAAnGTGACAAAACTCCTGCCTGGCAATGAGTACATCTTCAGAGTGACAGGAGTGAACAAATATGGnnGTTGGAGAGCCATnGGAATCTGATCCTGTGnTnGCACGCAACCCATTCAAGACGCCTGGTGCACCTTCAACACCTGAGGCAAGTTCTnTAACAAGGGATACAATAGTCGTGACATGGGAACGCCCAGAGGATGATGGAGGTTCAAnGATTGATGGCTTnGTCCTGGAAAAACGTGACAAGGAAGGTGTCCGCTGGACGAAGTGCAACCGTAAGCGNCTAACAGATCTGCGTTTCAGNGTCGCTGGATTAAATGAAGGACATTCCTAnGAATTCAGAGTATCTGC[C/T]GA…	polymorphic	0.878613	yes		0.285	0.245	0.301	diversifying
14779_89	748771286	T	A	nAGGCTTTnnCATTTTnCCTTnGACATTAATGTCATGGTCTATTnCAAGTGAAGCAGGTCTACCCTGAATATCCAANnCNGGTGTGTC[T/A]CCGCGTCCTTCCAAATGTATCTCTCCACTTTTAGACTTGCCAGTAAGCTTGCCAAnCGAAAACTTTGGCAAACTCAAGGTNACATCAGGAATGTCGAAnCTGCCCCCAGAGGAAGGCCTACCTCCTTCAGCTTTCAGAAGTTCAATGTCTTCTCTGTCATTNCCTTTTGATTTTTGAAGGCCAAAATCCAAnTCAACTTTGGGCnCAGAGATATCAACTNTTGGTATTTTCACATTTGGAAGCTTAATTGnGTTTCCTGCATTTGCCnCnGCAGAGGGTTTTnCAAnGGAGCCATnnCCnNNAACA…	polymorphic	0.913295	no		0.378	0.422	0.368
14900_404	748771287	C	T	AATCAACGCCCATCCTTAGTGATCCCTATGTCTANnAATACCNAAAAGGCACTGCTCTGAGGACGGnnGTCTCGTTTCAGTTGTATAAGACANTTTAAGCATANTAATGAATTACTTAAACCnNTCTTTCCTGCACCAnnCCTACAGATCTGAATCTGCAAnGTATTAACTTNACTACTGAAGNGCAGGTnNTTnGGGNTAAnGGACGGTTACATTTTTGTGCTTCAGTAAnTGCAGTATCTTAACTGACACTTTTTTGAACTTGTANAAATCTTTTGCATAGAACAGTNAGCGTAATAAGTTCATACTCAAATATTATTCCAAGnNAAGAATTAAACCNGTATAAACCACAATCCTTGCCTTCTNTGAAACNnNCCTTTTNnACTGCTTAAAAGGTTT…	polymorphic	0.890173	yes		0.411	0.34	0.314
14931_283	748771288	A	C	GAGAGAnnGAGAGANANATATGCAGAnnAATGAAACATAGGAGGTTCTTGTCATTTCTGAGTTATTTNAATTTTTCTTATTTTCATACCATCTATCTACATATCTGCCTATCTATCGATCAATCTACTGTTTTTGTNCATCTATCTCCATGCGGTCTCATAATTATGACATAGGAGTGAAGCACATTTATAATCAGACTGTTTATTTAATTCTCATTNGGTGGCTTnGATGTAATCCGTTTGGCATGTCAGATGCTAACCAATCAGACGATACGCCTGACTG[A/C]CTGTGTTGGCAGACAGACGTCTGCTGGCAGCATTTCTAATGGGGCCTTCTACAGTGTGACCACnNnnTGGCACTAATCCACnCTTTTTTTnCAGAACNCGCTGTGTGAATCT…	polymorphic	0.843931	yes		0.336	0.358	0.474
14961_184	748771289	A	T	GGAGACGnGTGTAGATACGAGGCAAnTGCTGTTGTTCTTTTTNTNnTTnGCTGCTCTGTTACATTGTTAGTGGGAAAGGGCTACGGAGCAAGCTGCTGTCTGGNACATTAGCAGCAGACTCTGGGCTGTGTGACATCCCAACACCCCCAGACNCGNATAAGGCTGTTGGATATCACCAGGAGT[A/T]AGACCTGCGTCACTAACACAGAGACACAAACATANATACAGTACACACACGTCAGGAGAAGGCGCTCTCCTTGCTCCTCACAGTCTCTCTATTGCTCAGACCACACAGACGTGGCCNTTCTGTACAGACCnAACGCCTGGCnACCCGAGAGCAGAGAGTATnTAAnTATATAGATAAGAGAATAAACTTAAGAAAAAnGnnnnGAGAGnGn…	polymorphic	0.890173	yes		0.179	0.174	0.099
14963_262	748771290	G	A	GGCAAGTCGCTTCAACACATGAGCCACACTGTCCGATTCCGAGGTCAAGTGAGATCTTGCTGCTGCAAAGCAGTTGATGGATAGACAGTAGACCTCTAnTAGGGGCAACCC[G/A]TGCTCCACNnAGTTACGGCTTCCAGCATAATGCATCAG	polymorphic	0.907514	yes		0.047	0.049	0.024
14968_347	748771291	C	T	TnnCAGTGCCCnCAATTTTTTTTAATGGATGTACACATCATTTAACTTCCTGCACCAGTTNTTTCAAAATTACGCAAGAATAGCTGCTNCNNTTATCGCTCACTCTCGTACAAACACTCGCATCACGCTCTCTCTCACTCATACAAAAGGNAGTGACCACATGACCCTGATTCTCTATCTACAANnCTCANnAGGAGAGGCTTCATTATTTACAAGAACAAAATAATATTTCCCCTTCTTTTTTTnAAACCGGTTGAACAAGAGAACATTTTACACCATCATTCTGANAAAnTAGGTTACAAATATTATATANCAATAAAATAATAAAAAGCAAAATTGTGCAATC[C/T]GTGGCAACATAGCCnCCAAAAnTCTCAAGCGCTTGTCANGTACCATGA…	polymorphic	0.901734	yes		0.311	0.308	0.193
14996_132	748771292	T	A	CGAAATCTGnnTTATTTTTACTANAATNCCAGATGTTACTTACATCCATGTATTTACAGTTTGTAATTCACATTACATTTCATCCATTTTACAANGCTTnATTGATATATTnCNATACTGCTGAAAGAATG[T/A]GAACACTNACATTCANCAACCTTGTGTTTAAnTCNACAGTCCAGACTTTTGATAATNTACCNGTCAAGACTCCATCAAGACATCTAATCTCCGTCAAGANATCCCCATCCAANAGAACACTAAACTCATAGAACNTTAACAGTATTATCCATGTCACTCATTCTTGTCTTTTATTNnTTnGTGTAATTGTTGTACATAAAAGACATTGTTTTTCAAGGCTGNTTCAATGAGnATCTCAGCACTCTCCTTCCTTGGAAACGAAA…	polymorphic	0.83815	yes		0.41	0.3	0.421
15159_307	748771293	G	A	GAAATGCATTAAAAATGCAGTGGCAACAAnGCATTnGCCAGCTAGCATTCGAATATATCAAAGnAGAGCAAGCTTGAGGCAGCCAGTGCTAACTTTnGAGGATGTGAATTCCTCnNGTGCAGCCTTCACCACATCACCTGCCTTCTAAGCATCCTTTCAAGGACGAGAGGACGCTCCCTTAGANGTAGACTCCTACATGTAGAGGAAGGTTCCnTTAGAATTAGAATCCnnCACGTAGCGTTTTCTTnATGTAGAGCTATnCTATCATGGGATATTGCACACTAAAATCATATGGCCTTGCTTGAC[G/A]AAGTATGCACAAnGTCCCTGGTACATCAGGCTTAACGACCACnnCTTTTTTAnCTnGATGTnATTTTTCnACAAGTATGTCAAATGAG…	polymorphic	0.930636	yes		0.137	0.132	0.081
15283_412	748771294	T	C	GCTGGTCCAATGGGAAGATGTCCCACGTGCCGTTTTACTT[T/C]GTGAGTGCGGGAGCCGCCCAGCCCAGCCnACTACCTCACCTCGCAGGCCAGGCNGTAGACAACGGCTTCCATCAGCTNTACACGGAACAGTGATCTNAAAAATGCACACAGTGCTAAnGCTTTTGACCTATTCNACACTTnTTTTGCCTTCTAATGAATAAnGTATTTTnATGATnnnGA	polymorphic	0.953757	yes		0.329	0.266	0.275
15306_404	748771295	C	T	AACTCTTAGGAGAnnATGANATTTTGTAGTCACACTGTCCATAGCCAGNCCTGATnCTGGTAAnTGGGGAATCTATTGAAAATANCAATGTATACANTNTTAGCACAATNnCAGCAGTGGTGTGCGTATTGGTTCCANCCATGCANTTAAAATCAGGTTNTTTCACTAAGTGGCTAATCTACCTGGCNGAACAATTNTGCTGAATTAGAATAATNTGGTTTAGTAACTAGATGGCGGATCATGTGTCATGNTGGAGCNCCTGCTCTCTAAAATCCCTNTTTTGCACTTCTGCTTCTGTGCTGATCCCCATCTGATCTGATCnGGnnNTTTGAGCCCCAGGGCTCTCTGCATTACCCCTCCCCAAGCTATCACAAACTCCTAGGAGAACCAAAGCTAGGA…	polymorphic	0.895954	yes		0.368	0.392	0.422
15336_423	748771296	A	T	CTTGAGGAGAGAAGATGTTTTnGTTACGTCTAAGCTGTGGAACACTCGTCANCACCCCGAGGATGTGGAGCC[A/T]TCGCTGCTGAAGAGCCTGAAGGACCTTAGACTGGAGTACCTGGACCTCT	polymorphic	0.930636	yes		0.365	0.353	0.399
15347_281	748771297	T	G	TTGCTGTTTGTATCAATGGGCCAAAGCGGTTTGC[T/G]GTGAACGCACATCAGCTTTTGGGACAGGAGGCCATCAAACAGAGACATCTACGGTCCCTCGGCTATGAAGTAGTGG	polymorphic	0.947977	yes		0.216	0.226	0.125
15348_400	748771298	G	T	GATGAACAACCGGGATATGCCAGTGGGGAGCGAAAATGCTAACTGTCAACCATAACAnNCTGTGTGTTTGTATCAGTACACTTACCATTTTATAnNCGNACnCCACACTTGTCAAnNTAACAAnGGGANTTGGGTGAAGACACACCTTTCCTGTTGATCANCACAAATCACATNTTTAAAAnCAAATTTAGATCTTAAATAGGAACTTAGTGNGGTGATTTCTTGATGTNCTAAATTGTTTGTGTGCTTCTGTGTAATCATTTTGGAATATCAAAGAAATACTGCTGAAAACAGTTTGCACCAGTGACCGACTACCGTGACTGGCTGACGCACTTTAATTGTTTGAAnTGTGTATTATTATTTAGCAACAAAA[G/T]AATGGTTTGATGAACAGTTTT…	polymorphic	0.946	yes		0.495	0.469	0.43
15544_184	748771299	G	A	TTTNATGTTGGCGGATGACAAGCAGGTTGAGCATTnGCTGTTGAAGCATGTCTGNGCTGAGTGGTACACATGTCTGGGGATnNGAAGGTTTGTTGNTTGGGTACAAACCTTTACAATACCNAGGTTCATTCAGGTGNCATGTAATGTAAGGAAACAATAGCTTGAAANATGTANAAACATGAC[G/A]CTATTGCACCAATAGCAACAACAACATTTCTGCCCTTTTCCTTANAACGATTTCCGCTTTTCATGATGATTGTAATCTGTGGTGACATCTCAAGGCAGTTNAAATGGGAAAACAAAAACAAACAAAAACnGGAAnCTAAAATGnCAGTAAGAGGCTTnGAANNGGnACTCTCTCATAATNTGTCNGTCAGTCATCCTTACTTGGCAATTAC…	polymorphic	0.962	yes		0.381	0.356	0.334
15582_400	748771300	C	A	CAGGGGTTTTCTTTCATGTGTATCAGTGCAGACTGGATCTGAAAAnTTAGACATCAATATATTNTNTTGTTTTGGTAAGCAAAAGAGGGGCAAAGAAACACTCAAGATATGAAGTGGTAGNTCTGAAGGGCGCACCAGTGCCTTTGTGATTTCAGGAGGGAAACATCTAATACACCAAnCAAAAAATTAACAATGCCCCNTCACAGTGAAATGANTTTTCATTGTTTGTTGTTTTGTCGTCTTGTTGTNTCTCATTTTACAAAGGGCTCCATTCATTTTGAGTTGAGGNGTTTGTGTGTGTACAAATTGTAGTGCANGTGTGTACACTTGTCTCTGCAACACTACAGATTTTTAAAAGGGTTATTTCAGTCTAATCCATTNGAGTACCAGACGCATCGT…	polymorphic	0.872832	yes		0.477	0.42	0.431
15585_247	748771301	G	A	CTCACTGCTGGCTCCGTACACCTCGTCTGTGCTCAC[G/A]TAGATGAACCTCTCGATTCCAGTTnCAAGAGCAGCNGACAGCAACACNNGAGTGCCCTCTNCGTTGACGGCCATGAACTTAGATGGAAAGAGGAACGAGTTG	polymorphic	0.849711	yes		0.414	0.343	0.284
15643_532	748771302	A	G	ATTTGTAAGGTTTTTnnGTTTnGAAAAGAAAACCTAAATAATTTATATTTTAATCTTTTTGTNGCATTTTGTACTCAAAATACACTTGCCACTAAATTGGGAGCCCTNGATGCTCTCCGCACTACTATACTCTGTATCCCACAGTATGTCATACACATTCATTGAGCTTACAACCAGCCTTCTCCTTTGTACCCTCNTATCATTTTTnGCCAAACTGTGAGTGTCAGCTTGGCTGCCGTTTTTGCTGTATAGATGGGCACCCAGTGGGTTTGTGTGAGNGTGTGTAATTAAATGAAnGAATAAAATAACTGTTATTCACATAACTGTGAATGGAAGAGGACGTTACACAAGTTTATGGTTAGTTTATAGATGGTGTGTNAAnTGTTnGACAGATTTTAT…	polymorphic	0.884393	yes		0.362	0.327	0.288
15669_206	748771303	C	T	TTCTAAnTCTCAACAACTTTATTGACTAAATGCATTACAAAANCACATAAAACAATTGGTGACAnACACAATNnACAAATNGCTGATGNGCCTTAGGAAGATTACAATCTCCTCAGTACTTTGGCTCNGAAATGTCAGTAANTGTTTGNCCCAGTGACTGCTTCTCCCAGTCAGATANCTGTTGCACAAATCCCCGATTTGGCCG[C/T]ATGCTGTTCTTGCACCGCAACACATGGTCCnAGGCC	polymorphic	0.959538	yes		0.491	0.425	0.453
15726_130	748771304	G	A	TCTGAGNnGCAGATNGCGCTGGTGGCTCTGTTTAGTGAGATGCTGTACAGGTTTCCTGACGTGGTGGTGGCACAGGnnACCCGAGAGTCTGT[G/A]CAGCAGGCCATCGCCAATGGCATCACAGCACA	polymorphic	0.878613	yes		0.232	0.225	0.144
15748_406	748771305	A	G	GTTTCAGGACnNnnnCTCGATCACAGGCATAGAAGCACAGAATGTATTATTATGTGAGCAATAGGTTTGCCAAAAAnNTNTCTTTTnGTTGTTGTTnGGTTTNTTTTGAACTGGCCATTGTTTGCCTACTGTAACTGTGATGTTTACCAAGGGCTGGGACnAAACCCnGATCATGTAGAAGTCTGTCTGAACCCTCCCCATAGAGCGAGGGTCATGAAGACCGGACAAAGTATATCTNAAAAACGGAGCCnCAGGGGnNACACGTTCATGACNATTACGTGTAGGCCAAGGACAACGCCCCnTGCTCAGCTTTTTTTCTnCGANCAACAAAAGGCCTTGTTTTCTTCTnnTTGTGTTCAGATAAAACnTNTTATTnAATTNTGAAACAGTCATTGTGCT…	polymorphic	0.930636	yes		0.354	0.325	0.369
15751_465	748771306	G	A	CATCCTCAGACANAGGCTCCTCATCGCTGTCCTCGCTTTCGCTGTCnGGCAGCTCTCNnAGGTCCTGGGATGTCCTGTCGTGTAGCTGCTGCCGAATCTCGCCATTTTGCCGGCC[G/A]AACGTCAAGTGGTACGGCGAGTACCCTCCGTAGGTCAGGCTGTTGACGTnNGCTCCAAGGGnGAGTAGCTGNTGAACAAGCGCAAGATTCTGGAGGTCCACAGCCAAG	polymorphic	0.984	yes		0.099	0.061	0.055
15762_364	748771307	A	G	nnnnnnnTCGATCTCCAACTCCTATTTATnCTTCTTTTCATTGCTCATTTGTCAAAGGCCAGTTCATAGAAAAAGAAACAGTACNTCGTGCATAGAGTATAAACCACTGAGCCATCTGATATGGAAGACTTCAAGCTTNCAGATTAANAGTCAACACATACTGTACATAATTCCTACAAACCAGGGTGTTCCCCNTGNTTCATCTGATCGGANGCAATGCTTCAGACATTTGGCCATAGTGTTnCCTTGGATTAATTAAACATTATATTACCNCTGTCTCTGTTCCTCCCAAGTCCCATAGTAGTATGCCATCCAATGTTAACAGTCTTTnCAAAAAAATCTTANGTGGAGTTCACAACTGTT[A/G]CACACATAATGACACACACAAACATGACGCA…	polymorphic	0.94	yes		0.287	0.246	0.299	diversifying
15811_501	748771308	G	A	CATCCTCAGACANAGGCTCCTCATCGCTGTCCTCGCTTTCGCTGTCnGGCAGCTCTCNnAGGTCCTGGGATGTCCTGTCGTGTAGCTGCTGCCGAATCTCGCCATTTTGCCGGCC[G/A]AACGTCAAGTGGTACGGCGAGTACCCTCCGTAGGTCAGGCTGTTGACGTnNGCTCCAAGGGnGAGTAGCTGNTGAACAAGCGCAAGATTCTGGAGGTCCACAGCCAAG	polymorphic	0.930636	yes		0.038	0.039	0.019
15921_49	748771309	T	C	TAATCGCCTGGTCCACTCCAGACGTAGTTTTCAGGnCTCATCTGTATG[T/C]GTTCCTCTGTTGCACATGAGTTnGGAGGCCANGGTTCCATAGCCACTCCCCTCNGnCTGCGGCTGAACCTTCTCAGTGCACCGCTT	polymorphic	0.843931	yes		0.362	0.357	0.238
15975_371	748771310	G	A	TNTGGnCATTnGATCCACAGTATCATACAAAATCAAAATCATCnnGTACTCAGTNnCTNGTCTGTTTTnATTGCTTGTAGCACATCATTCNTATTCACACATACANTAGACTTACATACTCAT[G/A]CAAACCCNnACACAAATACACAAACATATACATGCANACACATAACACAAnGTGATAGACAGACCATGTCTGCATGTTTCTAGAGTAAnGGTTGTTCAGTTnCTTCACAATNCCCATTTCnGGAANANAnGANAATAAAAGTGTTTTAAAAGAAAATAAATTAAAnNTGTTGGAAAAAGTCA	polymorphic	0.913295	yes		0.367	0.361	0.4	diversifying
15997_474	748771311	G	T	GTCAAAGAGGAAATCCAGTTAGTCACAGCTAAACTCAGTGGANAAAGTGACCTAGAGGATnANnGNGAATCTTCACAGACCTGTGTGTACATTTGTAAACTTGAAAACATTCCTGCAAGTNTGCGCTTGTAGTGCTATTGTTTTTNnnNNNTTTTTNCCTGGGGTGATTAGGGTTAGAATGGTGTGGCACAGCCGGCTTTTCTAAGTTTTGATTAACATACTGTATGACNTAATTTAATTNCACCATAAAGCCTTTGAAACACAGGCAATGACTCATGGAGGGCTTGTACACATAGGGGGNGACATTGCAGGCAGCCGTAGCTANNTGTGTGTGAGATGGnAATTTTATGACAATTTGTACAAAGTTNnTGTCTCAGNnTTTCACTGGTTGGGTTGTGT…	polymorphic	0.953757	yes		0.38	0.399	0.309
16035_158	748771312	C	T	TTTCTTGGnGAGGGACNGCAGGnAGCTTTTGAAATGTGCCCAGCTGGTGGAGAGGATGTA[C/T]TCCCATATCGCGGCCACCGCAGAGGGCTTCACCATCCTCTCGTCCTTCATGGTGGCCCAATACGTCACCCAGCTGCAA	polymorphic	0.913295	yes		0.18	0.184	0.104
16066_298	748771313	T	C	CGAGGTTGAAGTGAAGACTGAACCCGAGGCGGAAGCGGAGAG[T/C]GGCGAGCCAAAGAAGAAGAAAAnGAAGAAGAAGCATTCTGAGGCAGCGGnGGAGGAGCCCAAAGCAGAGGAGGAGGAGGAGGCGATAGCCAGCCCCACAGAA	polymorphic	0.947977	yes		0.325	0.257	0.209
16069_449	748771314	G	A	CCTCGNCACGGNGCTGTAAGATCCATCCTCTCCTNTGCGNCAAGAGGCNGCGCGAGGGTTGCTGCTGGTGGnGTAGGCCTAATCACCACATTTGAGAGACTTGTACTGTATTGTATTGTATTGAGTGANTTGnANTGTAGCCTACAATATGACAAGAAGGGGTCTACCGCGTCCCCCnTCCGACTCAANACGTTCGGCGGAGTGCAGCTGATGTACTAACTAAGCNTTTTTNCTnGTGTTTGATTTTGTTnATTTNGCATGCTnATTTTATNTTATTACTACGTAGGCnGTCAGTTGTCTGTCTGAnATTTTGACGTGTNTAAAAGTGCATGATCTGnNnATCCCTTCGGTAACCANGTTTTCTTGCTTGCAGTGTGTAGCCTAAATTGCAGGAGTTGA…	polymorphic	0.908	yes		0.365	0.258	0.288
16105_487	748771315	A	G	CCATCCATGACTCCCAGAAGCGCAnNnTCCATCCAGCGCACTGGTTCGATAAAGTATGAGGTGCACCCTGCTTGGTGTCCAGAGCTTGTC[A/G]TTTTCTTGTGTGGGAAGGCAGCTGAGCCGCTGCCTAACTCATGGCTAAGAATGCTGGAGCCACAGAAGAGTG	polymorphic	0.930636	yes		0.273	0.243	0.164
16142_99	748771316	T	G	TCTTGCAAAGTAGCTGTTTATTAAAATGAATTCCAGTGTAATAGATTGTACAGANTAGACTGGTATGAGACTAGCTNCATTGTCATTnATTACACACT[T/G]CTGTCTGTGAGATAATTATATTATCANTACACACTATATGACCATACAAATAAAGTCATGAACGGTTTTAAACAAGTATGTACTCTCTTGGnGATAGTCATAAATGTATGGnAnnGATGTGCAGAAGGAAGGGTTATTTGTGCAGGTACGCATCCAGCCANAGATCACCTGACTTCTTCAGT	polymorphic	0.878613	yes		0.413	0.448	0.457
16180_72	748771317	T	G	TTCTAGACGATGGCCTCCAGGATGGCATCACGATTGACTAAGATATGGCCCTCGCTGTATCAAATGCGTTT[T/G]AGTCCAATGCATGGCGCTCGCTTTGTGTCTCAGTCGTCACGATCGAGTGCAGCCGGGGCTACTGCAGTCACTGATGTNCATGNCAAAGATAGCCATGGNCACGCAGAGGTCAACCCGTACGAA	polymorphic	0.926	yes		0.409	0.384	0.4
16254_137	748771318	C	T	TTTGNAATAAAGGTTGnACAATTTAGCAAGTATAAATAATTCCACCTCAAGTAGNCAGTGATTAAAAAnTAGACTCTATAAATTGCATGAGTAGCAGAGGGCAAGACTTGCAGTCCGTAAACAAACGGGACTAGCG[C/T]GAGAACAGTACAACACGGAGGGTTTCNNAGCCCAAAACCATTGCCTATTAGTTCAGCACTCAGTGGAAGGGTGGATCTGCACAGCATCCAAnGCCGGnAnAGGATGCATCCTATGCAAAGAAGACTGCAACGATGGGCCnAACAAAATAACACATAGCCAAnTCAAGTCAGTTCACTTGGTGGTCTTCTTCTTGCCAGCTGTTTTTGCCGAGGTCAGTTTCCAATAACCAGACTTTTCATGTTTTGCCAAAAGCTCCG…	polymorphic	0.913295	yes		0.292	0.232	0.317	diversifying
16302_181	748771319	C	G	ATGAACACCACCCTGTATGATCTGTCTCTGGACTCGCTCATCCCACCCCATAGTAACCTGACTGCCTACTACAGATACCAAGGCTCCTTGACAACACCACA[C/G]TGTGATGAAGCAGTGGTTTGGACAGTGTTTGAAAnCCCCTnCCACTAAGTAAnCA	polymorphic	0.919075	no		0.365	0.39	0.431	diversifying
16325_155	748771320	C	T	GnAGGAATCGCCCCnnTGGGTCTGCTGAGGAAACCTGGGAAGGGAAnACAAnGGGAGGTGGGCTAAGATGGCnCATGTGNnATGGACAGAGCAANAAAAAAnGGGACTAAGGAGAAAAnGGAAnTGAGAGGAGCATCATGTGGAACTGTACAGA[C/T]GTGGACCAGAGTTTTACCTGTTGTATTAAGGnAGAGTTCTGTTNnTGGGAGATGTGGTTATGGGGTACnCAACGATGTGAACTGCACAGCTCTTCAATGGGCTTTTTnCnGTTATGTGANATTTTTnNNTTnCTTnGTTTTnAAAACCATGACnGACATATGGAGCGCTGAAGACACATGTATCAATATTTCTTACGGTTTTAGCACTGGACTATGGCACATCCTATATGGTTGTTTTnC…	polymorphic	0.895954	yes		0.351	0.369	0.426
16343_428	748771321	G	A	TTTGGTGCTTACATTTCTGTTTTATTTTAGTGTGTnNNTnGGnATGTGAATGCCACGTCCAAAAACATTTTGCATACNGnAAAnTCAATGCCATCACTGNGGACAGATATGAATGTCTAAACTGACAAAGAAACAAACTGCTGTAAAANCAGTTACATTANTCATAACCAGTAACTATGTTCTGATGTTGATCATCTAnCATTTTTACAGTGTAACTTGCCAGTACTCTTCAAATNTCATTTTGACACTTTTTnCACCNACTNTTGCCATCAGTTGAGTTCCAATAAGCCAAGTGCATGAAAATATGCCNANGTCATTGGTTAGGCACTGAACAACACAGGACACAAGTGCTGAATTCATCTnNnnnCAATATGTTTGTNTTTCATATATATATTATAT…	polymorphic	0.878613	yes		0.384	0.395	0.412
16396_134	748771322	T	C	AAAGGnATAAAnGGATTnNAAAnCTTTATTAAAAnCAAGGGCACAAGATAAAAATCATTCAAAGTTGCATAATGAAGGGTCAGAAAAAnGAAANAAAAGCTGAACCATATGTACAGTTTGTACAATTTGTACA[T/C]GAGCTTGCAGCCATCTCANGACACCTCTTTGGCAAGGNTCTTCACCATAGCAGACTTCAAGTGGGAAATGGAGGCAATCCTCATCTGTTTCTGACTCGAGTATTTGTTCTTGACG	polymorphic	0.884393	yes		0.429	0.387	0.304
16404_232	748771323	T	G	TTTCAATTCTTTTTATTnAAAAAAnTCTNAAACTTCATTGAAATTGAGTTCAGCTGGTACAGTGCNGGTCACTTCANATCCACAACAGAAAACGCnAATGATTTAAAAAGGCATTGTGTAANTCATAGATGAAATnNnACNAAATAAAAACTGTNGCCNAATGTTTAAGTATAATCTTGAAAAGTACATCCTAATGTTTCAGTGCCATAGGCTCTATTGAGTG[T/G]CATATTCCTACCAGTTAAANGCTTAATAGNTTTGAAATAATTGCAAAACTCCAAAnCACAAATTNCAAGNAATGTTCTGAAATGGTGNATGCCCnNAGGCAGGTGACTATACAAGTGGTGGGTGGCATCATCTCTATAGGTAGAGGGCNGTGGTGAGGACCCGGTAGGCCA…	polymorphic	0.907514	yes		0.115	0.075	0.062
16535_123	748771324	A	C	CGAGAGCTGTGGnAGCnTTCATTTTAATGGTCCAATAAATAACTCCACAGAGTGTNACCCAACAGAGAAAAAAAnCGGCANnTCTACTGCAGCTCAATAATCAGTGCTTATCAGGAGGGACG[A/C]GGGAGAGTCCAAnTCTGTAGCGCAGGnCAnnnNCnCCGAGACGCTGANAGGANCCnTCCnTGCCTGNTnGACTCATCATGACTGACTGGTAACTCACAATACAGACCCAACTCTGCTCAAGATTGATGAAACTAACTTnNGGGGTGGTNAGAAGGAGTCCAnTAAnCGGGGTGGACAAACAATTAAAAAAnGTACAAAATGACATAGAATGATATTTTnGCAACAAAANTAAGTACAAAGAATCANTTTnCTTTTTTnGCAAnCAAAAnTAA…	polymorphic	0.890173	yes		0.403	0.397	0.473
16577_226	748771325	A	T	GATGGAnnTTnCCAGGACGGAGTGCTTATTTGGAGAACTCCnACTGTCATGAC[A/T]CCCCTGGCATCTTCCCAATCTGACTTGAGTTCAGAAGAGGnNAnCATTGGTGTGATGGGATCCAGCCTCGCCCATGATGAAGTTGCTNCAAGAGGCTACTCTGTGGACATTGGCCCCTTGGTCACCNAGGTCGCCATCCCATATGGnGCCGACGGAGGATTCCGA	polymorphic	0.901734	yes		0.349	0.35	0.34
16603_434	748771326	T	C	GAGTGAAGGGCATGTGTGTTTTATGTTAAAAnGCTAGGAATTTAAGAGTGACTGGAGTTCATTCACTTNCNGTnGTACCTCTTATGTATTTTNCCCCCnNTAGTGGTACCAGAGAACTATAGAGACACTGATGGAAGAGTAGGTAAACATTAGTGTAATTTAGGGCAGTAGGCTGTCTANCTTAAACTAACACTGATCTCAGGGGGGCCATTTTGAAAACGTCTCCATACCTGTTAAACATTCCAGCGGGTGTGTGTGAAATGAGTGCTTTGTTTGTTTGAGTGTGCGTGTGTGTGCGCATTTGTGCCTGTATCTGGATGTGAAAGGTGTGTGTGTTTAAACAAGTGCTATGTTTTGTTTTAACGTCTGCCACTGAAATNCAGCAGGTTGGTTGCCACA…	polymorphic	0.930636	yes		0.235	0.195	0.158
16681_268	748771327	T	C	CCCAGCTGGGAGCCATACACAGCGCAAGCCACCAAGAAGCTGTTTGTNCCGACCnNCAGATGAACTACAGAGAGTTGCCAAATGTCTGCCAAATNCAGCCATACnNNnTCACTGAAANGTCTCAGATAGAACCAACAACAGAGTTAGTTCACTCTTTTCTAAACTNGGTCAATATTCTGTTAC[T/C]CGTCCTTATCTGTGCTAGCCATATGACAGCTAAGGGCAGTGAAACTTTCTGACACTGACTTGNCTAGCTGTTNACTTTTTATTAGTCTACCAAAACTTCTAGANTCAAAANTCTTCACACAGACAANGTATCCGATCACAACCGTCCAACTAAGTATATCATTGAGGGCAACAAGNAAGAGATGCAGAGTGTCATAAATAAGTTATAACCA…	polymorphic	0.907514	yes		0.41	0.367	0.287
16817_168	748771328	C	T	TGTTCTCACTTCTTnGTTTGGCTGGTGTGACACTAGGAACTATCnTAAGCCATTATTGACATTATTGCCTACCCTCGCCnATCCCCCNTTnCCTTTCTNGGTGGAGTGGTATGTACAGAATATGACTGGCCACAGCAGCATGTCAAnGTGTNCATAGTANACCCCTG[C/T]GGAGTGCACAGACTGCCACTNATCACCCAGNAACTCTGCCCTTCACCCCCnCTCGCTTCNCTCCGTnNnCTCTCTTTTCTTTGTTCTCACTTCTGTGTTnGACTGGTTATGAGACTTGACAACNATCCTTGCCACCATTATGTCCGTTCANACATNnGTCTCTTTTTTCCTGTTTNATTTGTTnGACGGGGATACnATANnnCTAGGAGGAGTGGAGGCAGGAGTGG…	polymorphic	0.872832	yes		0.364	0.379	0.322
16831_430	748771329	C	A	nGGCTGACAAAGGTGTTTATTNATTnGCATGTCTCTGCANANTTACATGTTCCACACATTTTTGnCNGCTCANAGAGANAGATTAGTCNGCTCATGTGCTTTGTAAGNTAGAAGTCCTGAGGAAnCTATNCTGTCTAGGAAAAGGAAnCAAGAAGGACATATGCACTGTNCAGCACACAACCTTCCACGTTGATCTACAAATACAACTGTGTTGCAGCTAGTATGNNAGCTTGAATTGTGAAATTGCATCCTGTCGTTCTTGCCCACAANGGCAGGTTTATTCATTTACTTATTTATTTGTAACTTTATTTTTCAGATGTCCTGTCATTCTACCACACTCCTAAAAACAGAGCCCTTCTNCnTCATAAAGGNATGGGGGATAGGCTTGACCATTATCCA…	polymorphic	0.83237	yes		0.476	0.418	0.456
16907_408	748771330	C	T	AACTGGAAGAAGCAGATGACGACGACGCCCATCTGCACTCGGATTGGTCAGACAGGCAGNCNCTGAAGAAGCAGTTCCAAGGCTTGACCAACATCAAATGGGGCCCGAGATGATAAGCCTAAATNCAGANACTGACNGACTGATACAGTGGCCTTGTCAACAAGATCTCAGAGGAGNANCCNTGAGAATCCCTTATCCACTCTCANTTCCTACTGTGATTGCTCTNCTTCACATCACC[C/T]TATCTCTTATCTGNGATCTGATCTTGATTTTTTnCCCTCNGTCTTCCTGTTTTTGACCCANATGTTTTTNAATTGTACATACACGTTGTAAATTNTTGTGGGTGGAAAATAAAGNTGTGATTAACTGT	polymorphic	0.855491	yes		0.278	0.191	0.169
17006_155	748771331	A	G	GGAGGNnTTGACAACCATTNATGATGACAATTTGAGTTGCAAACNGACTTATTTCTGCAGCACAATCAGCACTTCTNTTTGACTTnCTGACGTCGCGGCTGGNCTTTGATNCTCGGAAGTGACGCCATATTTCTGGCAAACCGGGTGCAGAGAC[A/G]CTGGCCTGAGTTGCTAGTTCATGGTAGACGTAACGNTATTCAGCGAACTTCTACACTGAT	polymorphic	0.83815	yes		0.313	0.295	0.352
17031_122	748771332	G	T	ACATTCTGACCAGTGTCCATGANCTTTATTCAGCTTATATTTCCNCACCACTTTATATGGCTGTANACACAGAGGCAGACACACACAGANTAAAAATGTTTNTCTTTACAACTGTTAACAA[G/T]CATAACTCATCATGNCACAAACAGTCCATCTTTTAACTGCTCTTTCACAANCAANGTTTTTTTnnGCNTnGAAGATAACACATTAATGGGCAACAAGGCGGCATACTGTNAAnTATAAAAnGnCATTCTTAATCAGGTGNCTGAGGGTGCACNCTCAACGGAGCCATTTCCTGNCCAGGCTTCAGAGGAAnnGTGAAACnCA	polymorphic	0.947977	yes		0.104	0.072	0.054
17035_281	748771333	T	A	TCTCGTACNTNGTCAGCTCCAGCTCTTGCCGGTCTCGAAAAnTCTCCTCGCGCCTGCGTTCGAGCATCTCTTTCTCTGTGTGAATGTCAGCTCTCATCTGTTCAnTGGTCACTCTTTCTTTGTCTTCATCCTCCNCACTCTCCACCACTCTCTCCATGGCTTGCTGAAGTTGAGCTCTTAGCTGTTCAATGGTTGTCTGCTGTTGCCGCTTCTGTTCCACCAGCTGAGTGATCTCGCTCTGTTGTCTCTGAATCCTGTCCCTCATGCTGTCTATTTCTCC[T/A]CGTTCTCnCTTTGTCCCTTCCCAGAGCTTCTCGATTTTCTCAAnGGCTTGCATGGTCTCCTGACGGCGnCGTTTCAGGGACTCCCTTTTGGAAAGGCCTTCAGCTnnnNNCCTn…	polymorphic	0.924855	yes		0.175	0.171	0.099
17133_354	748771334	T	G	GGGGCAAGCAGTTCCCTCATTCAGCGAAACCACCACTTCCACnnCACNTGCTCATGTCACATGGTGGTGGGCCACAATGCNGCCTGGACATTnGATATGGNGACATCATGAGAGAGAGANATGAAAATAATTAAGGCATCGTCATTACTNGCnATCGTTGTATGNNCTGTTTNACTGACTTGAACTAAAAGGAAAGAAAAAAAnTGTTTGGGAGCAAGCTGTGTGTAATTTTTAGCTCATATCTGCTGTGTTTTATTTGTACTAATGCATTGGCTGTTGTACCACTTAGCGGGGATGGGTTTGGCNTTCCCATGTCNGTAATATCATGCCAGTTACNTAGTAATCACAGGCTC[T/G]GGCCTGTATATTCACGGGCATTCACGAGGAGGTGACGCTGC…	polymorphic	0.878613	yes		0.421	0.367	0.337
17194_197	748771335	C	T	CCCCAGAGTGGATGGnTGGTTCCTCATGTCCTCGCCGCTGCCGCAGACGGTNGTCTTGCTGGCGTACCTCTACTTCGTCACGTCACTGGGGCCCAGNCTCATGGAGAACCG[C/T]AAGGCCTTCnnCCTGAANCCAGTCCTCGTCGTCTACAACTTCnnCTnnGTGACGCTGTCNATCTACAnGGTTTAC	polymorphic	0.947977	yes		0.058	0.049	0.03
17311_200	748771336	C	A	GGAAGATGCTGATGATGATTACCATGGGGACAGANTATGCTGCTGnnACNAGAATGGTTNTAGTTTCAGGNCGTTATGCCTGATGGCATTTGGCCCAAAGACGTGGTCAAnTTAAAAAGGGAGGCATATACACAGTATAGCATAGAAnGGnTGCCTAGCCTATGACGAGAGTTTAAAGAGGCAATATANATAGTATGTA[C/A]TGTTTGCATTTTCAGATAGATAACTTAANGAATGTAAATATTGTATTnGAAGTTGTTAATATATTTGTTTTTGTTTCTTTATTTTTGCTGCAGTATGCTCTATGGTTTTAAGTTAANCTCTGTTGTNGTTGATGTTGTGTTTTTGGATGTCATTGGTNAGTAAGCTTATTCGGNANCGCCCNAAGCAGACTATTT…	polymorphic	0.94	yes		0.262	0.259	0.175
17334_71	748771337	G	T	TTCGGCGGCAACAATATGTTTATTTGGTGGTAAATGTTCTGGCAGTTnGCNGCTTCTTTTTGTCATGATA[G/T]AAGTAAGGAGAACAGCTTCACATTTCAAAATTAAGCATTAATTAATATATCATGAACAACATGGAAAGAGCTTTAATAAAAGAACAAAAACTCTTAGTGGTCTCCTATGTCCTNTTCATGATCTGACACAGACTGTTCTTAAGTACACAGAGACCTCTGCCCACAGGCACTGCTAGCTATTCTGAAAATAAAAGAAAANCAAGACATTGAACANNnCTACTCTnAGAAACnTANANCAAACACAGACCACCTGTNTTCACCTTGTGGTCGAACCAGAACCAGnGAAnTAAAAACTGTGTGTAAAAACTGAATGTAGCNAGAATG…	polymorphic	0.924855	yes		0.478	0.415	0.498
17385_472	748771338	T	G	TTCCAAGACAAAAnATTnATTnGCTGGTTATnATATCAGTTAACAAAAAAAnCATTAGTGAGGTCNnAGGAACACTTTGTGAAACAAnTGAAATAAAATGATTACATTCAAAAGACTTGATGGTCACATTTTGGGTGACAACTTGGTAGATCCACGCTNGTGGAGGCAGGTGACCTTGAGAAGCCCATCTGTGATGGTAAGGGATCAACAGGGAAAGGTGGTAGCTAATAGTTTGATGTATTCTAAATGAGTTTTnGCACAGTGTTTCAGATATAACAATGTAATCCTTGGCATTnCTCCnTTAAGTGTTACAAGGnCACAGATATGTTCAGnnATGCTCTGGnTGAGGnTTnGTGAAnGGCAAnCTATCTGGTGATTnCAGTCAAGACACATGCATAC…	polymorphic	0.895954	yes		0.247	0.241	0.181
17438_37	748771339	C	T	ACTATTGATCTCACTGTGATTCACAGTCGTGATTTA[C/T]ACAATATCTTATATGAAATCACNCTGTCAATGGTTGCACGACTTGCACATACCACAAGGTGGCACTGTCACACANGTATnNnCACAGATGCAGNNnCAGTGTnNnTACAGTATGnNnCACnTGTGTAGGTTAAGACNCCNnNNGAACTGAACTGCnGnACGTCTGGCAGTGAGACCnTTGTCAATTCAAnCCAGTGCTTCCTTNTCAnnnNnNGCATCTGATGANGACACTTGCTCTCCTTCACCTCAATGTGTCTGTATCATCCnGTGGCCnGGnAAnCGGCCTTCCCTAGTTCTTACNTCTNnTAACAATGGNGTGTGCAAAGTTCTAGATCTTTGTTTCAGGTCCCTCAGGTTCC…	polymorphic	0.907514	yes		0.343	0.322	0.256
17522_192	748771340	C	A	CTTACACACAGANACCTATACAGTTCATTGTCTAACCAAATTATCCATCTAnnCGGTTnGTTGTTTTGCATGAAGNATACATATTTTGNCCCAACATCTTAGTTCCnNGGGCACAGCAATTTTGTGCTGTTnACANGAGTNAGTTTTAAATACCCTNnCGTGTTGCTTGAATTnAACCACAGGACTGCTAC[C/A]TATGTACTGTGGAGCTTTGGCCAAGTCTAGCACTTTTATTTTTGTTnCTTTTnTTCCCCCCTnTGTATTTTAACCCTTACAATCTGTGTTTGTTAAnTGTAATAAAGTATGTAAATATATCTGTGCCAAATTCCAAATATCAGTTTTGAAAGCAAnCAGATTTCCCTAAGNTGGGNTTTGTTTTTTTAGACAAGTCNACTGGT…	polymorphic	0.890173	yes		0.354	0.316	0.297
17577_212	748771341	C	G	nAGAGCAAATCCACTTTTATTnAATTnCATTTnnATATTTTTTATGTCTTTTTTnCCTCAAAATTCATAACAGCAAGAGTGAAATATAGCCTTAAAAGCAGCCTGAAAGNGTTTCCATNnTGTAGCGGAGGCTATTCTGATGAGGACCTnNGANTAAACTGACTGAATGCTGTCTGACTGTCTGAGTTCTAATAGAGTGTTTTGAGCAACC[C/G]TGTGGAAGCCGAATTTAATGAACGCATGCGTTAACGTGATCATAACCAGGTGAATCTGCTGAAAAAGTTGNCTCCCTCNCTCCTGTTCTATNCnTCAAAGAGCCACCNnnnATCTCTTTCCAGNGGGCTTNCTCCAACTNTCTATTCATCNTCTCTCCCATGACCTCTCTGAATGAAnGTCTT…	polymorphic	0.907514	yes		0.433	0.445	0.435
17677_159	748771342	C	T	CCTGTCCTCAGACCTCCATTAGTCTACTGTGGTGCGNNCTCATCCACAGGCGGAACTnGnnNCAGACCACCAGTTGAGCTGGTCTATGCTGTCCACTGCCACCACAAACCCCACAATACTGGCCCTCAAGCACANCACAGAGGACTACATNTGTGACA[C/T]GAAACTGCTTATTTTAACATGNTGCnnNTCAAAAACANAATGTCANAAAGGGAAATAAAACAGACTGGCTTCTTTTTNGTGAGGCANTNGAGGTGGTGGTGAGTCTCACCCACTANGCTGAGCCAGCTAGCCAGTNAGCAACGTTCTTTGAATACCATCCAATGCTCCTTGCCATTCTTGCTAGNTTTGTTATGAATTNGACCATGGATGGCANCCCATACAGTTGGCTCAGTCCT…	polymorphic	0.897	yes		0.432	0.419	0.426
17688_181	748771343	T	C	GTGTNCATACACAAAAnCTTTATTnCATAAAACTTAACATTATTnCATAGGCAAAAnGCnTTTTACAGAAnGCACnNGTTCTTCCAAGCAAAGAAAGATTAAATCACTCATTGCAGGTAGCGATAAGTTAGAAAACCACAATCCnACAAGTCCnnAGTTCCnACAATTCTTCCTTCCCGT[T/C]GTGGCATGTTGNnGCTGCAGAAACGATTACATAATGCCATNAGCAGATnGGAAAAAnCAGACCGATTTCCACNATTGATATTCTCCATNAAGTGTTCTTCCACACTTCTCAATGCCANTGnnCCnNCTGTCCACAGTCTGGTGGTGTGTGTGTTCGGTGTATGTACGGGCCAGTCCTAATATCAACAGATCCGGTTTTGTAAnnnnNnTCTCTC…	polymorphic	0.913295	yes		0.354	0.315	0.324
17821_110	748771344	A	G	GTTCATCACAGGATTCTCCAGCACATGTNTTGCACTCCCTCCGCTCAGCGGTGAAGTCCTGTCCGTAGCAGGANTTGGGGATAGNGTTCATGTGTGGGGGATTCAGCTC[A/G]GGCTGGTGGCCGGGGAAGCTCCTTGGCTCnCGCTGCTGG	polymorphic	0.890173	yes		0.209	0.171	0.12
17829_160	748771345	G	A	ATGAGATTCGGAAGACGGTGGCGGAGAATCTGCAGAAnCAGAAGCAGAAGGACAANAAAATGGCCGCCCAGAGTGCTACAGGTCAAAGGTCAGC[G/A]CTGGACAGGTTCAAAAAGTGAGATGTGGTGGCGATGCTGGAAANAGAGGAGTGGNCTCTGAAAACTTGGAAGNGAGAGAATNAGATNTATCCAGGCAGAAACATCCCNTCAAGAGTGACANGGGTCCTGCCCCnTACCTAGGGCTTCCCTTCCACCCATAAnCTGTTnAACTGAAATGGACAGAGATNnnnTnANNnCCAAnTNCCACATnNTGCATAGGTGTGACGGTNTGTGTTNTnGGATGAAGAAnCACCTTGTCTGCTTnGTAAATCTNCGTACAGnNnnAAAACNTTGAGAAAC…	polymorphic	0.878613	yes		0.445	0.331	0.395
17848_61	748771346	G	A	GGAGCACTCCAGCAGTGCATTGTGGATGTCCTTGGCGCAGGAGATCTGTGACTTGATCAT[G/A]CTGAGGTACTGGGAGTAGGAGAGGGCCTCGTTTGGCACCGTGTCTGGNTTGGnGGCCGTGGGTACGAGGTTAGGCGAGTGCTTGGCACTGTCGATGCTCTGAGATAGACACTCGTGGGCCAGTC	polymorphic	0.953757	yes		0.299	0.28	0.217
17850_247	748771347	G	T	TGAACACATGTACAGTTTATTATnNTTTTTnGTCATATACACACnnCAGTGGCTGGnCATGTTTnTTCACTGGTTnCAACTTTTTTCTTGTTTTTCTTTTGTTnATTCCCCCAGTTTTTTAGTAAANCACATGCCnTTGTAGTATATATTCATGTATAACTGCCATCACCATGGAAACAAGATGCTTATTTGNGGAANTACCCATGTTCTGACACTTnCAATCAATAAAAAAnGTTCCTCACTTTT[G/T]CCACCTTAAnGCAGTCATGGTTTTACACTTnGNATGTAAGTGnCGTAAAAAAANCATNATATTATTGTCACAAAGTAGCATAGAATATACAGTAGTCTTCnCTGCACATAGATGCTGCAAGCCAACCCCGTGTCAAGANGAGACACAG…	polymorphic	0.884393	yes		0.281	0.25	0.177
17882_119	748771348	C	T	ACAGCGCAGAAAATCGTAAAGNGCTGACCnTACGnNnCTTCACNCACATTGTGAACTG[C/T]GCACACACGGCCAGGCGCGGTGGGCCnGANnnCTACCAAGGCATGAACATCACATACCnGGGCATCGAAGnCCGGGACTGTGTCNnCTACAACATGNGCNCACACTTCAACACCGCTGCnGACTTCATAAACAGTGCACTCCACAGGG	polymorphic	0.942197	yes		0.421	0.415	0.434
17932_99	748771349	G	C	AAnTCAATAGACCATATTTATTATGCTTTGCTTTTTACAGAAATTTGAAGATTTTGTACAGTATGAATATTATAATGTGTACCATTTCAANATATCTT[G/C]AGTGCAACTTAGGnAATGAGGACACCAAACAACANAGCCTGGTCATCTCATGCTAGTNCTACTTGATATTnNnTCTNGGAGACTNCCATTTnAGnCATGAATAGGTTTACAGTCTTnAAGATTCATGGTTGATGCATACACCACAAnCTACATTATACACTGCAAGCNANATTAAAnCACACAANATTCCATGGTTnACATATTACAGGTTTATnACCACTTTATTTATAATAATGTTTTGnNNATnTCTCnACGTAAAACNACATGAATACTTTTCATAAAACTTTAGTCATCAT…	polymorphic	0.872832	yes		0.475	0.388	0.386
18075_369	748771350	A	G	GACAGCCCCTCTTTNTTCCCTCAGAAAGGTGACGAGGTCTTACAGACCAAAAAGAAnGGTGCCTCAGCCATTCCNGTTAGACAAAAAGnGACACAACGTGCCATCAAAGACAAGTCCTCGAGATCTCCGGAAGACTCGGCTTCTTCTTCGGGCACAAGTGAGTTTTCAAnGTCCATTTTAAAGGTCAAGGGAGTTAAnTTTGGGGATGACAAnGCTCCCGTTGCCACAGAGATTGTCAGTGCATNGGCCAAACCATCAAAACCCCGAAnGCTTACAAAGATGGGTTCTGAAACCATAGAGGGTTTTCTAAGTGATGAGGAATCCCCTGATGGTCAGCCAGAATCAGCTTATCTTGACACATTGGCATC[A/G]AGGGCATCTTGTCGTCAGACTAGCCT…	polymorphic	0.942197	yes		0.352	0.373	0.393
18203_289	748771351	G	A	CTCTCTGACCAGCAGCGTGATTGGAGGCAGGCCGTTGGCATTCTCGTTCCCCTTGGTGNnCTGAACCTGCTTGAGGAATTCCAGTTTCTTCTTGCTGGCCAGGAAGAGAATCTTTGTCTC[G/A]CAGAACACCATGATGGTGTCTGTTAACTCGTACCCAAAGAGCCATG	polymorphic	0.924855	yes		0.352	0.327	0.316
18206_385	748771352	G	A	TGTAATnGTTGATTAAAATAGAATTTATTGACTGNnGACAAATTTATTCAAAACAAGAAGCAGGACTAGTTAATATNTGTTAACAGAAACATGAAGNCTCCTTATGACAANATNTCTCATAAAGGCTTGNGCACACAAGGGAAATTACAAATCACGGCAGCTTGGTCTTAATGCATTATTAGCACATTCNATTTCATTTNAAAnTAAATATCAGCCTCTGCTANGCATATTAGGCTCATGATTCTTCTCAGCAANNATAATGTGGAGNTGCTGTGGCNAAAAAAAAnCATnTCATTATTCACAAACCAATCCCTGnCCAGTGCATNCCCCACATTATGTTATGATATCTCNnACAAATACANGGNTGCCTAACCAAGCTGTGGC[G/A]AATTCTGCAA…	polymorphic	0.890173	yes		0.352	0.318	0.414
18293_90	748771353	C	T	ATGGGCATTGAGTGGATGCGTAGNCACCTTGCTCnnAnTnACAAGGTGCnCnnCATCTnNTTCAAAGACCCCAACCCCATGCATATCGA[C/T]GCCACCTTCAACATCATTGGCCCAGGCCTGGTGCTGTCCAACCCCGACCGCCCATGTnG	polymorphic	0.965318	yes		0.485	0.483	0.413
18311_156	748771354	G	C	GATTGTnnTTTCAGGAGCAGGAGCTCCTGnCCCnCAAAGCNCACATCTACCCCACATAGTGCAATACTGCTTCATACCTGGTCATCAGCCAAnACATTCATTCACCTCCnNACAAGCnCCNTCTCCTTCTCCAAACATCCTCCGCAAACATTACT[G/C]TATCTNTGCATGCCnACGTCCAAAGACGGCCNnACGAGGCAGACCCCTAnTAGCTGCTTCNGAACCAGTTNCANGGGCTTATGCACTTnnnnnNnTGATNATATTTTCAGAACTCAAGTTATTATCAGTAGCATTTGGnnnnNnTCTTCTTTAATTTTACATGTTCTTCCCAAAATGTGTCTACTCTTGTCATATGATCTCATCTTTTACATCTCTCTTTTGCTTnAAAAGAAAANCAC…	polymorphic	0.867052	yes		0.46	0.369	0.394
18327_338	748771355	A	T	ATTGTAGGCCTAGTATATATTTCATATATTTCTATGGGATNATTnCAGTTGACNAAAACAGTCTAGATAGATCCCCANGATAGGCCTACAGACTGCCTGCTGGGGCACTTAGAATTGTTCTANCTCACCAAAGNAACTTTGACAACTGAAAGACATGTTTTGACAATATTnACTTTTAGATGAAGAGACATTTAAnTCATNATTATTATNCCTTTTATGCCATCACACnTGNATCTNAAATAATTNAGTTTAAATACATTTTGAnATGGCATTNANnCTCATTTTCAATATTCTATTCCAAnAATGATTTAGTATAGTGATGGGAATCTTGAATTCA[A/T]AAGCCAANnTNTCACACCACAANATTCCAAATAATCTAGTTGTAnGNCTTCACAAAT…	polymorphic	0.897	no		0.46	0.125	0.41
18339_199	748771356	T	C	AAnCGTGAAGGTTTTGATGTTnATTAACAAACCTTnACACAAAAAGGCAAGAACAAGAACACTGAGGGGNAAAAAnTAAAATTTGGTCnCTAAAAACTCATTTAGCCAAAAAnCTTAAAAAGTGCAGACATAAAATGCACCATCACGAACATCGAAAAACTGTGGAAGGTCGTGGGTCNnAGGACAGGATG[T/C]ATCAGNTGAGATGAACTGCAGTGGGGGTGNGTGGGGGCTTATGCGTTCCTGTCGATCCTGACGTCAATTTCTCTTCCGTTCAGCCTGTAGCCATTCATGGTGCGGCACGCCCTCTCNGnNnTCTCTGGGTTNTCGAAACGAnCCACACCACATCCCTTGGACTTTCCATTCTCCATCTTGATATCAGCATATTGCACAAT	polymorphic	0.878613	yes		0.27	0.179	0.246
18493_129	748771357	C	T	GGACTCTCAGCTGCAGGAGTCTACTGTGTGGGTCGGTTGCCGTGTGGACTAAGCGACTGAAAACTAGnnATTACCACGACAAAAGAGAGCGGnACCAAnCGCNCACCGGGCTnCANTTGTGTCGTTGC[C/T]ACATAGGATGTACCnGAAGAGGAAGTAAATCGTTTNCTTnGTGTGGATnCTTTTATCATCCCGCTTCTCCGCGTTTTGCTCCGGAGTTAACTTNGGAAGATTGTGGACGCAACGAAGACACAATGTGCnnGGnCAGAAGCCGCTGTTnNCAGCGTCnTAAGCTAAnCTTGGGATTGTG	polymorphic	0.951	yes		0.16	0.093	0.133	diversifying
18677_177	748771358	A	T	GCCAAGAAGATGCCACTTCACGGTAAAATAGTTGTCATCCGACGAGGNGGCGGTGATGGTAC[A/T]GAATATCCATTGACAGCGCCATGTTTATTnGG	polymorphic	0.971098	yes		0.294	0.287	0.207
18747_319	748771359	T	G	GGAACGAGATNGAGAAGAAGTANAAGAAGTGCATACAnnnTTCAACCnTGACCTCAACGAGTGGACTGAGGACGACGAGTTGCCCGAGGCAACNGTGGGCATCTCCTGNTGTGTCGTCACAATCCCCACCnGCAAAACnCGGGAGTCCAGAGCCAGCTCGGCATCNTCCGCGCCAGTTAGTATATAACTTGAGGAGAGnnnTnGNTGTTGTTGTTGGGGnTACTTAAATCATAACTAATTnATTAGCATTACTCAGAACAAGGCTACATnNTTTnCCATCATCNNTTTTTTTnAGnCAGTGAAGTCTGAATCCAATGT[T/G]ATGAAGCTGATGANGTnCCTACGTCCATTGATTTCAATTCTCATGTAGGnTGTTNTGTGTTGGGATATCAGTGTAA…	polymorphic	0.849711	yes		0.465	0.412	0.357
18748_228	748771360	G	A	ATTTTCAAACATTTTnATATTCCGCTGTATTAAAACATTCCACTGTACATATTnGNCATAAAAnCACANACAGTATAACAAACACATCTGATCTCGTACATATCCTGTATTCGACACAGAGTGACAACTGTTTGCACGTTTTTGTAACATCAGCCTCAAGTTTCAAAATGTAGTCCAATCTGCATATTNNTTGTGANTGGnAAAAnnTGAACAGCCAGCCACTGAGT[G/A]TTGTGAGTGAGCGGGAAAAnCTAAAAGTGACTGATGCNnGGTCAGCCACTGATGCAAGGTCTTCTGACGTTGAACTAAGC	polymorphic	0.919075	yes		0.465	0.4	0.365
18898_93	748771361	A	G	GTCTTATGAAAGGCCTCAAGGCCAAGTGTTTTTnnTTTTNATTTTCATTTTTTnAACATTTGAGTNTTACTCATNnTCATAATTGTTTTAGC[A/G]TCTTAGCTGAAATTGTTTTCTGACATTGTTTCTGGnTTTTATTAATGCTAGAGGACnCGGAAAAnGGTCCACAATTTCATTTCCTCTTGATGCTATTTATGTGTCTGCCTCAAAGAGCnCAAAGnCATCCAGnnATTCATCAGTGTTTTAAAATGTCCTGTACTGTACATTGTTTnGAGTTAGATGACNACAAnGGGnTCATGAAGTATAAAAGTGTAGATGGTAGCTTnATTTTATTTTATTnGANGTTTTAnCTTTTTTTTNNnnGTGTAnGTGTACATAACAGTGTCTATAGCAGAGCG…	polymorphic	0.872832	yes		0.37	0.381	0.363
18932_292	748771362	A	G	TAAAGGAAnAGTCCTCTCCAGGCAAGAAAAnTCAAGAATAGCTGCTGTCAGTTTTCCATTCTCCATTCACAATCNGTTCCTTCTCNCGTTTCACCTTTTnATTCCAGTTnCACTGTAAGCAACCATACGACAACCACAGCAGTGTGCAAGGGGTTTGAACANACAGTCGNGTAACGTGAGCCAnGTGGCAAACAAGCCCAATCAAAACnCCTTnCAACATCACATCACTGNGGCAGGNAAGTTCTTGGCGACGTNTTTGTTGGCGTGTTGTAAAGCATTGATTAAGCATGT[A/G]TAAACTATGAANAAAGTGTCACCAGTTCTGAGCTTGGCCAGAGGAAACACANACCGTCAGTTGTCAGCTTNTAACATGGGGNAGGGATGACAGTCTATCCACT…	polymorphic	0.913295	yes		0.362	0.308	0.236
19017_210	748771363	C	T	ACTTCATTTAGGGTGCTGACCAACACATAAACTGAAGAATAAAAGGGAAAAANGTCAAACCATNnnTAACTTCACAACAnnnNGAAGTTGTTTATGCATGATGCAACATTTTTCTCTTATTCTACACNnTATAACAGGGACCATAAAATAAAGAGTAACAGAGCCAATAACCAAGGGATCAATACAGTAACACGTCATCCAGCAATCAA[C/T]AAAACAAAATGGAAAATAATAATAAAAAATAGCACAAAACNTTTCTGATTTAAATACCATTTATAATGATTAGAAACAACTTATTTCTAATGTCAGACGNnGTCAGNCACTGTTTATTACTACATGTCCTTACTGTACAGGCTAATGTCAGnGTGTGTACCTGGnNGGTGTATATTACGGAGTTG…	polymorphic	0.878613	yes		0.377	0.369	0.415
19190_426	748771364	C	T	CCCTnGAGTGGTGAGATTTACCTCCAAnCTGAATGACATCGTTGCAGTTGAAAATACGGAAGCCnTTTTTAAATGTTCTGTTACCCCTGCTGATGTCACAGTTAGATGGTTCAGTAACANCATTCCTCTCNnCTCnGGnCCAAAATATAAGATTGCACATGGnGnAACAGCCATTCACTCACAGTAACTAGTGTTTGTCCAGAGGATGTTGnTGAAATTnCTATTGA[C/T]GTTGAAGGAAAAGTCTCAAAAGCAATGCTTCAAGTGCA	polymorphic	0.953757	yes		0.378	0.365	0.25
19220_198	748771365	C	A	CATGCAAnTGGANGAGTTTGCCAAAACANAGATGTCATGCTAAGTNnNATCTGCAAANCAAAnGAAAAATGTATTAACATGAATGGAAAAACAANCCCACATTTGTGTTCCTCTGAAACTGTGGnGTGTTCTACCTATTTTCTGGCTCAGnGGCCnNAnGTGGCCnTTTTCCCATTGTGAGTCCATCTGTNnTAGAC[C/A]TGCTGTGTCCTGTGTTnnCnTGTTCAGTGTTCACnnnTAATGTGAGTTGGACTnGGCnATTTTAnnGTGCATTNTGAACATGTGAACATGGGCCAGTNnGGnCnATNTGTGAGTGTGTGTGTGCTTATnCTTTTnnCCGAACTTTTCTTTnCTTTnCnnCTTTTnnAAAGGNGGATGTGTGCNTTnGTTTTCCAGCT…	polymorphic	0.864	yes		0.308	0.209	0.213
19256_208	748771366	C	A	GGGAGTCTGTGCGCGCTGCNGGGCCACACTGCGCCGCTACTGAGGACACACAAGCACTGTGAAACGGGAATAGGGAACGGAAACGGCACGGTAGCACACTGCACAGGGGATACGCTACCCCTTATCAAATATAAATTGCAGATTAACATCTAAAGGACCCGGAACCCTCGGAAATAAGAAGACTATCCGCACCGACATCCCCAACGA[C/A]TATATTTTAGCCACCACGGCGAGGGAACAATGAAGGATCGTACGCAAGAACTACGAAG	polymorphic	0.942197	yes		0.276	0.283	0.243
19285_138	748771367	A	T	ATGGCAACCTnnCGTTTNNGATGTGATCACTGATGTGGCCAAAAAGCCCCGTCTGTAAAGCGATTCTCTGCAGGGCTTNNAACACTTAAACnNCTCNAAATAAAAGAGAGGATTTACTTTAAGTGTAGCAAAATGCC[A/T]GGGGAAGACGAAGTTATGGCCAAGTTGGCAGCCGACGTTGAACTACAAGTAGGCTTACCTCCAAnCACAAC	polymorphic	0.942197	yes		0.143	0.127	0.087
19314_207	748771368	A	G	AAAAGGCATCnGGTATTTTATAGACAAGCATTnGAATCCACAGTGGAGTAACATGGAACGATTTCAGGCAAGTCTCAGGTTACTNAGCGATGTAGCGGATACACAGTnAAGAGTTAnnGCAATGTnAGAAGATAAGAGCAGCTCTACAGGnnTGACnGACCGACAGGATCAGATTGGCCTGGCTAACATCAGGGCTTCTTGTGTGT[A/G]TGTGTGTTnGGnAACGAGACTACAGTAGCCTACTCTANGTTNATGTACAnnTTTAAAnGGnCTnCAAnAAnTTnCTnnAAAAAnCAAAAACAAAnCATGGATTTCATTTGAGTTTGCTTTTGTAACAACACAACACAnTANAAnGACAGAACGATGTGATATGAAATAATGCACCGTCCAAGAGTCTG…	polymorphic	0.947977	yes		0.376	0.382	0.398
19364_189	748771369	C	G	GATGATAATGATGCTTTTACNGTAACACCTCTGTTTTTCAGAATnATGAGGCAAGTTATAGAATAATTAGTAATAAACATACATATATTTGGCAACTTAANTGCTNCNTnGATTGCCTTAGACGTGCCTTAATTATAAnCACNTATTATTAAGnGTGTTGTGTTTTATTACACTGTCAGCTGTCTGTC[C/G]CATGTATTTTGATAGATGGTGAATCAATAATGAGCACnnNnnACCACACAATGTTACATCACATTACTTTAAATCATGCACTTGTGTnGTTnANGATTGTGAnnTGGGTTTACANnTGAAGCTGAGCCTTTGCTGTATTNTGCCATTGGCATGAAGTGGCATCACCATCAGGAACnCTTGGAAGTTGCCAAATCAGGACnTCCTCT…	polymorphic	0.867052	yes		0.206	0.214	0.127
19688_182	748771370	G	A	ATATGGTCATCTTCAGAAGAACGACAGGGAATGGATAAAGACCAGCGTAACACNGTTGTCTTCAATGCATCGAA[G/A]AGAGAACTGTTCACCGCTAATACAGGGTACAAGTCTCTACAGAAGAGGCTCAGGGTGCAATGGAAAATTCT	polymorphic	0.942197	yes		0.286	0.295	0.178
19725_308	748771371	C	T	TGCCnCCATGACTATGTATAAGCGTCCnTTGCANnCTTCGATGAATTCGAATACTCGAACGATGTTGTCATGTCTCACAGTCCGCAGCAGAGCCAGCnCTCTTGGnAGAAnCTTNTGGACGAANTCGTGCGGGGCCTTCTTGCGGTCCACAACTTTTATGGCCACCTGGGAGTTGTGNTTTTCGGAATGGGCAAGTTTGACTTTGGAGTAACTTCCCTCGCCAATTAGGGCCTCCATCTTATAGCCCATCCCCCTCAAAACCTTTTCCGTGTACATTTTGATATTTTTCAATGTTAACGTTCAAGGT[C/T]AAGTTAATTTAGNCCGTCCAGTCCATCACGGCTATCCCAGGGGCGGGTTGGATGACACACCCGCTCCCTTACCTTCAGCGGTCTGGT…	polymorphic	0.884393	yes		0.304	0.316	0.46	diversifying
19769_93	748771372	G	T	GACTTTGATGACCAGCGCAAGAAAGTGNTGCAGTTnGCCCAGTGGTGGAANCCCTTCGACTGCACCAAGACCNNGGACTGAACCCCTCTGGG[G/T]CATTTTAATATNACGTGTAATATAACATGTGGAATTACATTGGGGTGGACATAGTGCNCCTATAACATGTGGAGATATAGCTCCTATAAAGCGGCAGTATGCCTCAGGGTTTATATGTCCCATGTNAGGGGAANTGGGGCTTGNCAGACNAGACCAGGGGCGTTTATTGGGGCGACTTACTGCTNNTCTTTGAAGACAAGACATCGCAATGCAAACAGGCTTTCCACCCAAATCCCCnTCTTTTTTCTATTTGTTTTCAGTGTAAnCGTGTCAAAATAAnGATTCCACATGGAAAGATTCTC…	polymorphic	0.849711	yes		0.379	0.346	0.489
19801_36	748771373	C	A	CTTTTCAGGAACTCCAGGAGCGAGCGAATAGCAGC[C/A]ACTGCAGAAGCAACATCTGGnTCTTGGCTCATCTGAGTTCTGAAGTANTCCACCAAC	polymorphic	0.989	yes		0.096	0.11	0.055
19862_253	748771374	G	T	TTnACCTTTnnCTTGACAAAACTGTGGAATCACTTGAATCGATGTCTTGCACCCCAGCAAGTATTnnnGCCAATAAGTCAGGATTTTTATGTGTTTGACATAGAAnGTGAGANACGCTTTAGAAATCTTGTGGAAAAAGCGGTTTTATTTTnGTTAAAAGGTCTGACATTCTCCATTCTTACATGNnTGCACCCTCATGATTCTTCTTGGAnNTGAATNnTTCCTTTTGCAAGTCCAATAAAAGCCATAAGG[G/T]ATTGTTTACCAAGTCCTGTTGGTGAGGCGACTGGTATTTCCACCTCTTCTNnCACAAAGACTNCCNGAATNTTTCCCTAnnnCnnAACATGTCAGNCATTGAACATACCTGTGGTGGTTGTGTAAATCAGCAACATGCTnNn…	polymorphic	0.978	yes		0.166	0.108	0.104
19931_290	748771375	G	A	AAACATCAGTCCGATCAGAATGAAAATGACCAGACTGAATACAAT[G/A]TCAGCATGATTTTGAATGAGAAATTCTnGACTGAAGAAAGCATAACTCTTGTTCCTTCTTCGAAAAGCCATNnCGAGGAnGCCnCGATTTCTGACTTTTTCCTTAATGCACAAnTTnTCCGACTAAAGAAGTCCGGAGTTAACTTTTTNGCAAGACTGCGCATGT	polymorphic	0.878613	yes		0.348	0.334	0.338
19985_209	748771376	G	T	TTGGGTTTGGTTTCTTGGAAAGTCCCGATGAAACAACACAAAGTNTTGGnnGGTTTTTGTGNAGGAATCCAATGGGATGTANTCAGTGCTGCTAGCTAACGTGCTAGCAAAGGnCTAATTTTTTnNGGGGGnCGTTGTATTGTGCAGTAGAAAAATAANCTCCCAAAAnGCGTCTTCTTCAGACAGGAGAGGAGAGTCATTCATTCCA[G/T]TTTTTnAACCAGCACTGGAAAAnTAAAGGCAAAAAACTAGATCGTTTTCAGTAGTCCNNTATTTCCNTGCAAAAAAAGATTTTnGGGGTGGGGTGGTGACTTTGCAGGCGTCACATTTCTCTAGAGGAAAGAAATAAAAAGANATAnAACAAGAAATAGGGTTTTTGNGCCCAAGAGTACTACTGG…	polymorphic	0.946	no		0.23	0.149	0.134
20014_187	748771377	T	G	AGTCACTCACTnGANTCTCACTGATTTCAGTAGGTAATACTGTGCTGGTATGCTGGCCTTAGACTGTTAGAGnnNCATAAGACTAAnGnCTGCATAGGAAAATGTANNAATCTAATAAGCTTTACTGAGATAAGCAAAGAGGTATGTTnAnAGAGTGTAATNCAGTCAnGAAATATGATTGTGTTA[T/G]ATTTTGTATCAGGTGTGTATCACNGnATTTTGATCAAGCCTGAATAAGCGTTACTGTCnCTTTAAAATAAnGTnTTGCTTTATCGTAAnGGTTAACAAAATCTGTGGAAGTGTTCGCAGCTTTCTCAAAAATAACTGAGTATGAGTTGCTGTNTAGTTACCCACTTGTGCCTGTAAACCCGTTTCATAGGAAGCCATATACTAATGAT…	polymorphic	0.895954	yes		0.311	0.28	0.214
20051_166	748771378	A	G	GCAGATGGTCTGGATGTTCTCCTGTTCGTCCAGCTCCTGCGG[A/G]TAGTTGGCCATGTTCTCCCCCAGCTCGAGAAGGCAGTCGGAGAAGCCTTTGAACACCGTCTCACATTTCCCTGTTGCACTCACTGCCTGTAGCAGATAT	polymorphic	0.907514	yes		0.174	0.151	0.152	diversifying
20143_77	748771379	C	T	CCACTTTGAATAGCCCTCCGTTTTTATTGAATTACATCGGAGTATGGTTAATATAATCATTTTTCCACAAACATGG[C/T]GGCCAGTTTCATACATTATNCTGTTGACCTCTCACCTTAAATATCTCTGTGCAAAAAAAGAGGAAGAAATAATnNAAAAAAAAnCCTACACGTGGTGGACAACCCTGATAAAANnTTGCCCATAAGCCCATCATNTCAGTGAATGTATAGTTTTAACCTTGTTGCGAACAGTATAACAAAACAGAAACCCCAAGAAATGANTACACCTATAACATGCAGAAAAAAnCTGTACAAATTATTACAGGGTAACNTCTTAAAAAnGAAGACAAAGGAANGATGAGAGTGAGTGAAGACAAACTGAAGTTTTAAAGGCAAAGT…	polymorphic	0.895954	yes		0.398	0.359	0.42
20331_149	748771380	A	G	ACATCAGCCTATAGGCTACTGTAAGCCTATGNAnCACTACCGAATnTGGnTCAGCTGnAGTTTTTCATAGCACCGTTTTCCGACTGTGGTTCAAGAGGAnNNGCCATGCCAAGCCAACTAGCCTACATGGAATGAAANAGACACCTGT[A/G]TAATATGCATTAGNCTGTGTCAAGGTTAACCCTGTTCGTTnATTAAGATCATGTGTATTTCNnNGCTGTTCCATGCCAGCGAGGnTGCAnNACAGTGTCAGGTAGnGGCTGNCAATGTCTGTTTAGAAnTAAnGCCNACGTGTCTGTTnGTAAGAAAGTGTGCAAAAGCCACNANANCCCAAAAGACTAGGCTATCATACCTTTTTGTGTCGGTCTTTAAAAGGCAACGCCAGCCATTGCATCTCT…	polymorphic	0.947977	yes		0.346	0.422	0.254
20338_299	748771381	C	T	TTTGAGGAAATACTGATGCAAATTTTATTAAAAGAAATATCACAGACAAAAAAnGAAAACAAAAACAAGGGAGGAAAACGAAAANGAAGAAAACAAAACCACTAAAAATTGTATCATTTCAACACCCTTTnTTGTTTTCGGCNCCACCTGANnAGCCCTCCTGTGATGCTCGCTCCATTTCCCCCACAATGCACCNCTCTCCTCCNnCAATGCGTCCCTCTCTGGGCCNCAGGCCATCGGTTNGACGGCCTGTTAATTAAAGCTCATGACAGTGCCGTTTAANGTCGTCTTTATCCTC[C/T]AACTTCTCCTCCTGACTGACTGACAACTACCATGTCAAGGTCCAGTTGGTCTGCAACCAAGTCCATCATCACCTGTTGCCTCCAAGAGCTGCTTCC…	polymorphic	0.967	yes		0.087	0.091	0.045
20366_139	748771382	T	C	TnnGAAnCTCNGAATCATATTATCTTTTAATGAACAAGGCACAGGTAAAAnnTGCAGCTGTGATNTTCTTGCATGNCCATNnTGTATATAAAGTGGTATCATGAATAAATGCTATGAAATTCAACTGACATCATACTG[T/C]ACGGGCTTGTTGTTGGGNnGGNACCATAAnCACTCAACATCNAAnGACAAGATTCnNTAAAAAnGACTCnCCnAAnGGAAAAnTAAAAGTAATGACTGGGAAAACACATGATTGAGTACATAACATTTAnCCAACTATAACTTCTAAAAATTAAATTANnTTTNNNAAAAnGTATTTACAGCATACAAATAACTTTCCCCACCCTTTTCAACACATGACAGACAGTTTCCATACACCCGTCTTGACTTATTGATTA…	polymorphic	0.908	yes		0.3	0.175	0.184
20370_220	748771383	G	C	TTTGCTGNAAATAGATTCTTGATATCTATGGCTACATGCCATGCCTTGTGTAAGAAATTAACAGACTACTGGTTTTACAAGAGTAGGGCAGAAGCTTACTCACAGATTGGCAAAAAAnnnCGTTAACnnGTGTAAGTTGTCGCCTTGGAGGGCAGCTCAAACTGTCTCTCTCGCCCACGTNTGnnAAnGTCCAGNATCACTGAAATGCCCAATGATTCT[G/C]TAAGAAGACTCGAGAGTCTCAAGCTCnCAAAAAnGTTTnCTTTTTCCTTnGTAACAAAAAnGCATACTCCCTCCTCCATAGGCTTTAGCTTAAAACATGGGGACATTGAG	polymorphic	0.884393	yes		0.184	0.197	0.105
20453_265	748771384	G	A	CCTTTAAGCTTGGCCAGAGCATGCACAGTGTTCTTGATGGTGTCTGTAGGAATGATGTCAGCGTTGTCCCCTGCCAGGTAGTCTTTCTTGGTCATCAACGTCAGCTCCACGTTGGCATTCANCTCTNTGATGTA[G/A]TGAAATGTCCCCTCNCGCTTTATGTACAAAACTTTCACCAGATTTTTCCCATAGCCTGTTCGCACAAACTCTACA	polymorphic	0.962	yes		0.296	0.284	0.203
20576_112	748771385	A	G	TATCCCAGTTGGAATCCCAACCGTTnCCACTCGGTTGCACTGAATTGTTnCCCGATnnCCATGTGCTAGGCTGGGCAGC[A/G]TGAAGAACTGCAAANCCAGTTTTGAACCATTGTCGCTCCCNTnGCGTCTCCCCAAAATACCCTCTGGATTnAGCTGCCGTNnCAGCACAAACTAAAACGGCCGANCCACCnGCGAnNnnACAAATTAACCGGACTCCCCTCCGGAAGGACATATCGTTNGAACCACGAAnCACCAAGAGACTACTGACTTCCTTTAGAAAGATGCAGCCAATTATGTGCGCTACGAACAGCTAGCTAGTGAGCTAATGACGCACANCGGACAACAGCGTTGTCAACCTCCGGNCGTCTAGCTGGCTGTCnGATTCnGCTGTATTC…	polymorphic	0.935	yes		0.405	0.33	0.325
20596_142	748771386	T	C	TTCTATAACGTGnCCGATGTAGTCATACATGTCTGTCTGTCTGTA[T/C]ACCGCATATGTGNnAGTACTGCCATCTGCNAAnTCCTTCAGGAnCAAnTGTCTGAATGTCATCAGGTTCTCCTCCTTGAAGGTGACCACCATTTGATTACTCAGTCCAAnnAAGACGA	polymorphic	0.907514	yes		0.285	0.281	0.203
20897_88	748771387	A	G	GGGTGGATTGTGGATTTTGAGGGGTTAAGTGGGGTACAAAAAAAGGGTAAAAnnGGAGANAAGATGAGGAAAGGANGTGGGGACTCA[A/G]CCAGGTGGATGAGTTTGGAGGAAAGAGGAGAAGAGAGGTGGCTACTGTAGGTGATATGTCCAGCTAGTGGCTGTTTTTATTTTATTTTCTGTnCTGTTCTATTCTTCCCTTTCCTGTCCnGATCGCTCTCCTCCCTCCnTCGTCAGTAGGGACAGCAGGAGAGGCGGGCACACTGTTCTTCCTGTCCACACCTGACCTTnCTCACCAGTTTTTGCGGGTTGTACATTTTAGCTTGAGCATTGTGATTGTCAATATTGTTCTTGTGTGTTTTAATAATAATTGGTTTATGATGATTCTTGTCGCTGTA…	polymorphic	0.924	yes		0.242	0.192	0.146
20947_178	748771388	A	G	GnGCGTAAnnTGAGCACTGCCCCAGCCAACATGCAGAGAnAAGGGGCCAGGCATCTGAGTTGGAGTCCCTGGTGAAGCCGGACGACATGGAGCCAGTGAAGCCAGGAAGnnGGCTGAA[A/G]ACCATAAAGACTCTCCCCCACCCnAGAAGCCGCTCCnTGAACTTTGCCACCTCCTCGTCGAAGATCGGAGCNnTTGTAGGTGGAGTACCCAnTGC	polymorphic	0.930636	yes		0.301	0.267	0.209
21019_80	748771389	C	G	GAAAGGACTGTGGACAGTACAGCACAAANnCTTGGCnGGnCTCCCANCAACGCATTCATCTNTTGGnAGAGGnAGGGAA[C/G]AAAAGCAACTGGGCTGAATCGAACGGCAACTTTTGAAGGTCGGCAAnTGCTGACNGTTTTGTTTGCGTGCTCACATATNTGCCGTGnTAGGCAACGGCGAGAGGNnCTGTTTGnCTGAATGTAAAAGTCCTGTNTAGTACTTACTCTACTTGTGTGAGGTGCAGCTATTCTGATGAAnnGGAAAAAGAAnGTACATTGAAAAAGTTCnGTTGCGACTTGTGTTTCGTGGCnNACTACGGGGGAAnAGAGGATGCTGACATCTTCTnCTTTTCTCTCNATCTATTTTCAGCTCCTCTTTG	polymorphic	0.951	yes		0.362	0.341	0.3
21148_324	748771390	C	A	GTGACATGANGAGATAGCGCAnAAAATTGCGCATGNnATCGCGCCTGCAGCCANNNCCTGGGCGCCATGGCCGAAnCAACGGGGCCTTACCATCATAGGCCCCCNACCATGGATGACTGCCAGGTGTTGAAAAAACGTGGCTACACCCAGGGNATCACGATTGGAAAGGGCTCCTACGCGCGGGTCAGAGCTGCGTATTCTGCCCGTCTCAAAATGAACGTGGCCGTTAAAATNATCAACAAGCATAAAGCGCCCAAAGANTnCTTGGACAATTTTTnACCCCGTGAGCTTGATATNTTGCCNTGCCnNAACCACAAGAACAT[C/A]GTTAAAACCTANGAGATCTTTGAAnCATCTGCTGGGAAnGTGTACATGGTGATGGAGCTNGGAGTCCAAGG…	polymorphic	0.942197	yes		0.166	0.123	0.095
21300_138	748771391	G	A	TTTCCCATAAGTGGnGTTnCAACCGTTTAATGAAGGACACTGTACATTATACATnNNTTnAGAGTGGACACAGCAGGAGGTGGGGTCGCTGTAGGTAGGCNACGGTATGTAGGAGGCTTCCTCTCCCTCCCTCTTTG[G/A]TGCTATGGTCCAGGCCTCAGGGGGTCAAAGGTTAGAGGTCNTAGGGGTCNTTTAGTGAGGCAACTCGTGGTGGACGAACTTGTAGTAAGAGCCNCAGGAGGGACAGCGCTGAGGGTTCCCCTCGTGGAGCCAGAACCACACGATGGCCGTGTTGTCCTCCT	polymorphic	0.936416	yes		0.323	0.301	0.2
21355_295	748771392	A	C	GTGTATTAGCTACCAAACATTTTTnCnnCGTTTGTTTNTTNTTTTTnCnnNGTTGTTCTTnnAnnnCGNTGTATTAGTTCAAAAGAAAAGAnAAAAAAnGnNAAnTAAGAGANACCTCTAGCACTGAGGTGGTAGTATTANGCTGTNCTTTGGGAGATTnGTTTTTGnGTCCTTTNATTTTNTNTTTnNNATTTTTTCCTACTCCTGTCATTATGTAGTCGTATGTATACAGTCTACTACNCGCCTTGGTCTTNACCTCNTGTTTTAACGCnNCAAATGTCAATCTTTCAGTTA[A/C]GCTGAGCCATGCATGTGATAGGGGAGACGTATTCACATGNTATTACAAGANnTGTAGCTTNAANnCGGGGATGTTTTnCCCTACTGTGTTACATATTACT…	polymorphic	0.867052	yes		0.051	0.052	0.026
21515_204	748771393	A	G	GGATnACGTTTTGTAATAACAnNnCGCGATGAAGTGTGTAACAACATGAGAAAAGTnGTCCAGTATTTT[A/G]TATATAANTCGGnnCGCTGACTGGCTGnATACCAATTTnnNnTGCCTTCGCAGATTGTTTGNAAAGGCACTGCTGCAGCCATCGCTGCACGAAGAATAAGGACTATTTTGGnACCNCTTTCCTCGAAGGGTGAATGGnCAGGTTTGGCCAAGGGTCGAAGTGTTGAAAGCAAnTTCGTAANCACATCAA	polymorphic	0.919075	yes		0.469	0.444	0.404
21652_168	748771394	C	T	TTATGTATCATTGnGTGAAATACTTGnACCTGTGCCTTAAGATAGANAACAAGAAATATnTCATTACTATCTCTATGGTGTGGTCGGAACTCAAnTGAAATACTCCnTGCGCATTCTTNGACTTCAATGCATCTNGGGTGGTCACAATACACAACACAACTGAGAGA[C/T]ATGGCCATTnAAACCNGTGGTTATTTTGNGTCTAATTATTTGCGCCCAAGTCAGACAACTGTCCTATGTCCTTCTTCAGGACAACTAAGGCTGTTTCAGAATGTnCCCTGTAAAAnTNTnnTGGTTATTCACnGCCTACTGTATGTCAGCCAGTTGTATnnGTnnTTNAANGGACGnGTTTCNCACNGTTCATTnNCACTTGCCATTAGTGCCATTTGGTTGTGATC…	polymorphic	0.951	yes		0.2	0.164	0.111
21669_149	748771395	C	G	GGAGTACATTGATGAGATCTGGTAATTGTGTCTTGTGTTAGTAGnCTTGGTGCAGGGAGGTTCAGGCCTGTAGTGCCCAGCGCCAGTCTNTAGCACTGTGTTACTGATGCAGCTGTCCTTGACCTGAGTCGAAGCGCTTACTGCTATC[C/G]CCAACATGGCACCCCAAACAGCAGGTTAGATTCATAGCAAATGGCTGTTCCTCTAAAnnAATTTCAAACTGAAGTACTTCTCCGCTCTCTGTCACAGCAGGAGTTGATTGGTGATTACAGAATCTTGGGACACnAAATnGTTTnGTTTTTTGTTGnCnACTTnCGTTTGAAnCATGAATCATCACTTCNTGCTTAAANGCATCAGGnnnTnnnnnAAnnnnTnnnnnnnAnnnnnnnnTnnnnnnn…	polymorphic	0.930636	yes		0.124	0.135	0.067
21790_169	748771396	T	C	GAAATTnnGnCATGGCAATAACTCTTGGGGGAAACTTATTTTCTTTTCTTCTTTTnAAAACnnnnNnGCCACATCAAAAnnGAAGACnnnTTTTnnCNGAGACTTCTGGTACCTNnCAGCGAGAGGCATGCAGATGTGACAAnGNCCATCTANAAGACCAAnGTAATG[T/C]ACCTCCCTCCnATAACCCTTCACCAGTGANCGAATGGAAATACCAGCCNCTAAnCnCGCTCGCCACACAGTCnNnTTGTATGCATGATCTGCTnnTTCTAGTCAGACTCGACCAACCAGGTTGCTATAAGAGATCCACCCTCTCTGGTGTGTTCTGTGAAACGGTTAGCAGTCTCATTGAGGTAnGCCTACNnGTGTGTATGCATGTCAGTGTGAGTGAGAGNCAG…	polymorphic	0.929	yes		0.102	0.072	0.054
21904_186	748771397	C	G	CGAGCTCTTCGTTGTAGAGGGACTTGGGAGACTCTCGTCCCAGGATGTAGACNnGGCCCTTGAG[C/G]ACAGACAGCTGCACCTTGCCCTCCACNCTCTCCTGGGACTTGGCGATGCAGTGCCGCACAAACTCACACTCCGGACTGTACCAGAA	polymorphic	0.94	yes		0.466	0.402	0.416
21994_350	748771398	T	A	TGATTCAAAAGGTNGGATTGGAATTCTTTATTAGGAATCAAAAACATAGAAAGGGACTTTANACACACACTTACACNGTTACACAGTAGTCAGGAGGATACACATCGTTACAGCTGATAGGTCCAACATTGACGAAATTGTCTAGGGAGACTTGTAGACAAAGCACGATGnCACATGACATTAAACAAGAGGCTGTTTACTGAAnnnNnCACTTTTTCACAATGACGAATGATGTCCATGTTTGAAGCNAACCAGGTAGCATAACCAACCAGNGGTTGAAAACCAGGAAGAAAACCATAGAAAACACATACCGTGTATATGTTTTATGGCAACTTATGCCTGCTTCGAC[T/A]GCAATGAATCAAGGGTGTCTGTCCTCGGnAnAAAAAGGCAAA	polymorphic	0.984	yes		0.066	0.047	0.035
22028_308	748771399	C	T	GGTGGAATGTCAACATTTnACTTCAGTTGTTGGACACAAATNTCNTTTTGTACAAACATNGAACATTTTCCATTTTGTCAGCCATCTnAACNCAGGAACCAAGTTATCAGTGCATTTTnnnnnnACTGAATTGCTGACTTTTGNnnGAGGTCCTTATTTTTnnnnTAACAAAAACnTGTACNTnGCTGCCNGTTATAAAACCATTTAAnNnCTTnCAATTTGACGTGNCAACCCTCAATCCTGCAAAAAAnNAnCnTTATTTACACANnGTGGAAGGGCTGTTTTAGGTCCTTnAACCTAAGCCAGG[C/T]GCATACACACAACTTCTTGTGCAGNnCnnTTATCTTTGTGCACAACAGTGTGAAAGTGGTCCTGACATTCTTCAnnn	polymorphic	0.895954	yes		0.398	0.327	0.322
22056_332	748771400	C	T	TTCCTGTCTTTTnGCTCCGTTGTATGGAGAGTTGGATTCCGCTAGATGTCCATGTGCATA[C/T]GCCGCCATCACTGCTGTTGCAGCATGTTTAATAACTATTAATAAAACAnCnTGTAAA	polymorphic	0.867052	yes		0.245	0.191	0.227
22992_73	748771401	A	G	TGCGAGCGTCACTGACTCCANTGAAGATTCACATTCATTTCTNCCACAAACATCGTCTACACCTCAACGCCT[A/G]CAGAGACCTTCAGAAnTCnTTGAGAAGCTCCTTCAGGAAGCTGA	polymorphic	0.895954	yes		0.486	0.382	0.489
23156_106	748771402	G	A	GGACCCACAGTTCTCTTTCAAAGCAGCTCGCATTTGATATTTTATAAnCTACACAGTGNGGNNGTCTTGCTTTGAGGnAGAAnTTTTATAGTATTGNCGTTGAAC[G/A]CACATCnCATCANAAAAGGCGTGGAAGTACAAACGAAATGCCGCACAATTTCCAGCCTGGCGACCTAGTTTnCGCAAAAATGAAGGGGTACCCCCAnTGGCCTGCCn	polymorphic	0.890173	yes		0.205	0.173	0.123
08931_1111	748771403	T	A	TAAAACTGTAGATATTTTATTTTGACCATCCACCCCGnGnnATTAGTTTACAAnTCACCACGTGTAGGCACTCATGCNTCATCTTnNnnGNTCAAAGTGTTCCCTTCAGGTCTnNGCAAnGAGGTGACAAnCCACTCAATACTTCAAGTAACCAATAACACTTTTCCCTTTANnACCGGGCATCAGTGCAGTGAAGTAGGnGTAATAATCAATTATTATTGTTTCTTTCCACCATATGGCANAAGAAAACACAAAACTGTnnNnnAGTTCTTGGCCAAACGAGGAGAGTTCAACANAGnTTTTANAAATGTGATTTTAGTGTGAATTTAATGTTNATATAAAAGATCACAGGnNAATCCCCGATTGGTTGTAAAATGCATCNTATACGGTTTTNACTAC…	polymorphic	0.976879	yes	ATG, ATT, ACG, ACT, TTG, TTT, TCG, TCT	0.468	0.481	0.003
08933_218	748771404	C	T	TTCCAGCAACTGCNAAGTGGTATGACAGAAGGGACTGCGTCTTCATCGAGTTCTGCGTCTC[C/T]GACAGCAAGGATGTCCAAGTCAATTTTGAAAAGTCAAAGTTTGCATT	polymorphic	0.947977	yes
08933_672	748771405	T	C	nCACAATTTTCAAAACACCATTTATTATATAAAAATTACAAATAACAAACACACTGTACAGCACATAGTTTTAATTAAAAnCTTnGTTNAAACTCTCCTTAAGAATATTAAAAACAGGACATTTAAAATCTACAAAATGTGTGCGTACACAAAACTGTGGATTCTTCTTTACACAGGCAGGAACACAGGGATCAAAATGAGTAAAATAAAACAGGGGTTCAAATCATTCAAACTGTTCAATTCAACCTGCGTTCAACTNCCAAGCACAGGAGCTACACATTTCTCAGTAATATTACCCAGGTATCCAACTGACTTGACTACTGAAAACATGTTAAAGTAGCAGGACAGAGNCAATCTGACTNCTTCCAAGCCACTGTCTACACNTCAGAGAATAGAGCA…	polymorphic	0.924855	yes
09840_278	748771406	T	G	AGCCAATCCATNTATGACAATCGTGCCAnnTGGGTTGCCAAGACAnnAGAGACGACAACNCAGGGCTGAATGTGTAGAGCTTTTTAACGANAGGGnnGCATCACGCTACATACACGACTTTTCCACCCTNGCCTCGGGCTTATGACNnGGTTTTnGNnnnnnTTTTGTTTTAAAGAAGATCTGTTCCCTTGNGAGTATGTAAATAGATTGTTTCNTTACAAAGTTTATGAGGCGGTATTGGTCGATTTCTATAAACNAGAATTGATGTCCACTTTTTCTGGGATTTACTGNAGGGCAANAAAAATCTTGACCTTTTGTTnGGTCAGATTGGGGTTGGGTGGGTATGTATAACTTGTCTTGTTGGGTACAGTATGCTGCGCCCTAAGGTCAGTGATGTCT…	polymorphic	0.930636	yes	TC, TT, GC, GT	0.407	0.352	0.006
09840_974	748771407	T	G	TGTGGACCGTGGCGTCTCCAGAnAACAAnGCNGnAAGTCTNTCTCTGACCGGTCCTCTGATAAACTCGCGNCCATCCATGTTGAAGGTGGTCACCTTTTGGTTCACCTTATTGAGCTGGCAGTTGTGNTTGAGCCAGTGGAAGGACTGTGGGTTGAGGTCATTGGCCAGGACTGTGCAACCACGACGGGCCGCAGGCACAGCGAAnGGTCCTACTCCTGCAAACACGTCNAGGATCACGTNGCCTCGACTAAACATGGACACGACTCGTTCGTGCTC[T/G]GTGCTCAGCCGTGGGTTCCAGTAGACTTTGGAGAAGTCAAACTCGAAATGGAAGCCNTTCTCTCG	polymorphic	0.849711	yes
09869_188	748771408	C	T	GnnATGTACTGTTTATGCTGGTGCGCTGCAGAGGCGCTTTGCnTTTGAAAGAAnTATGGGGTCAANTGAAnTTCACANGTTTTAATGAGTTTNCCGAAnnCTTAAGTTGAGGNnTACAAATATGTACATTGATCTTTAGTTAACNACACAGCTACAGAATGCTAGTGAGTTACAGCAGCAGTTCCGA[C/T]GATGAAAGTGATTGTTTCACAGCTCAAnGAAAACGATCAAGCAACATTACCTGCCAGGGTGATGACGGCGACGGCGCGCGCTTCAACAAGAGGAGTAAACTCGAAGCTGGAA	polymorphic	0.924855	yes	CG, CA, TG, TA	0.268	0.282	0.003	diversifying
09869_545	748771409	G	A	ACGCCAGACGAGGTGTTTTCGGAANTACTGGACGA[G/A]CTGACAGACCTGGCTGCGTCTATGGACGTGGCTCTCACNCGTGCTGAAGAGCTCCACATCAGCCTGTCCCAAACAGTGGTGCTCAGACATCACTGGATTCAGCCATTTGTGGAGTCCCTCAAGAGCAGTCTGGCTGCTATTCAG	polymorphic	0.936416	yes
11181_94	748771410	C	T	GAAGGGGAAAAGATTACAGAAAGTGTCACTCAGnnnnAnCCnCCGAGTATAGTACnnnTTTAATTACACACACAGCCATGCATAAAACATGTC[C/T]ATGTTTTTATTATTnNAnGACAAAAAATACAACCATTCTGAAAGGGGCAATATAGGNTATTTTGGTGACATTAGGATGAGCNGCAGAGTTGTCTTCAAAACATNGAAAACNTGTCAGCTAACATGAACACTGTAACAAGCTTCAGCCTTGCTACCCGTCTAAACATGTTTTCACCATGAACAGTTTTGTCATTTATACCATGATCGGTCCAACATGTCATTTCTCTACAGAGACCAGAACCAnnnTAnnnGAnnnTnTTTTGTTTTTnGnAATCACACACCGGTGATTGGCTTCTCATGTG…	polymorphic	0.855491	yes	CG, CT, TG, TT	0.375	0.34	0.013
11231_753	748771411	G	T	GTGAGACNGAGTAGTGCCGTGAnnGCGCCACnTGGCAAACTTCnnAGCCCCTACCAGCTCAAGGCAAAGATTGTAACCAGnGATCAGGCTCCCCTCAACCATCATATCAACTNATNNAGTAnTCCCCTCAGTGTAGTGGTTGAAGAGGAAAGCTGTTGCTTTTACTTTTCTTTTNGCTTnAACTGGGGCATAGATCCCACTGAAAGAATCTATTACCAGAGGTGTnNNGTGCTTTTGNTGTTGTGGCACAGTAACATNnCAAnGGTTGAAATGCATGGCTAAATAGTGTGTCAGCCTGTGCGNGNTAGTTGATGGGTGTTCTGACTTGGATNAAAATGTCTTNGANANCATGCGATTnACCCCTCTTTCGAAGCTGCTTTTGCTTTGGAGGAGNGNnGN…	polymorphic	0.815029	yes
12895_151	748771412	A	G	CAGGCCTTCAGGNACCTCCAGGCCNnAGTGTGTGAGGAGCTCCCCATCCCAGAGTGCGAAAGCTGGGCAGAGNGGNCCACGGAACGGGGCCCTGATGGTGTGNATGACTTnGTTCTTCTGCGTGTCGACCAGGCTCAGNnGGCCTGCTTC[A/G]TAATCCAACAGCACTCCAACNCGGTCNGGTTTCCCTATCACGGGCACTGGCACCATTTTGTTGGTGGTCATGGCAAGCCANTnGCGCTGAGCGTAGGCGAACACCCATGACGTGTTGTTGGTNCCGATACATTCGTGGCGGGACATGGCCGCTTCTGCCACACCTACCCGAAANTCTTGAGACTTGCGGACGGTCACTTCCCAGTAGTGGCGNCCGGAGGTGATTTGACTGTCGCCGAACACCA…	polymorphic	0.942197	yes	AA, AG, GA, GG	0.319	0.251	0.003
12895_274	748771413	A	G	CAGGCCTTCAGGNACCTCCAGGCCNnAGTGTGTGAGGAGCTCCCCATCCCAGAGTGCGAAAGCTGGGCAGAGNGGNCCACGGAACGGGGCCCTGATGGTGTGNATGACTTnGTTCTTCTGCGTGTCGACCAGGCTCAGNnGGCCTGCTTCNTAATCCAACAGCACTCCAACNCGGTCNGGTTTCCCTATCACGGGCACTGGCACCATTTTGTTGGTGGTCATGGCAAGCCANTnGCGCTGAGCGTAGGCGAACACCCATGACGTGTTGTTGGT[A/G]CCGATACATTCGTGGCGGGACATGGCCGCTTCTGCCACACCTACCCGAAANTCTTGAGACTTGCGGACGGTCACTTCCCAGTAGTGGCGNCCGGAGGTGATTTGACTGTCGCCGAACACCA…	polymorphic	0.930636	yes
09758_238		T	C	GGGGnnnTCGGGNnnGACACTCTGCTTTTTATGTTTCTGACNAGCCnGTCAACTGTTGCGTCAGCCAGnNnGCCAAGTGGCACGTCCCGTTTTCTACAAAGNGGTTTACGANTCCATGTGAAGAACTGCCnTCnCCTTTTCCTTGnCTTCCCTTGCCTTGTATTAACGCATCTTCTCTTGTTGTCCGTCTGNTCCATTAGGATGGGATTGCTACTTTNACTGTGCCAAGTGTAGTAG[T/C]CACCCCTTCTTCTGCGCACTGCACTGTTGCTCTTATAAACCTGGTCCTGCGGAAAACTGGAAAAAAACTTAACACTANACACTTTAGGTGAATGTGAAGAACGGCAAnCCnTTTTTCATCAAGTTTAGGTGCCTAATGACGCGTAGAGTAGNTNTGT…	PSV or MSV	0.926	-	-	-	-	-	-
10588_528		G	A	TCTTCAAnTATAGGCCTCCAGGTGAGATGAGGTTACAGAAnAGGATTGTGGGTATTGTTGTCCnTTATATCACTTTTCAGCTTCCAACATACAnTGTACATATGGCAAAnnCACACGTTCAGCCATCTTCCTTAATACTACATTGCACCATCTCACTGAGGGCGCNGGCCCCTCTGCCnTANAGAAGATCCACGATCAGGANnTGGTGCCCCTTTCCTTAAATnTTGGCAGGGAAATGAAAGCAGATANAGAAnGnGANGNGAGnNATGTTGCACTCTCCAAnGCAGCAGCTTGATTATGATGATCTCnTCCCCnTCCnAAAATTTnGATGTTGAACACAAAGACNnTGAACAACTGGCACGTGANGAGATTAGGCCTTCnnnnNTnNTTTnGnCTTTG…	PSV or MSV	0.909	-	-	-	-	-	-
17286_84		A	G	GGAGGAAGGGGAGGGAGGGAGGTAGGGGGCAAnnGCnCCACATTCACTGTAATTTAACTGGnTGGGCAGGnACCGCTGCAAGC[A/G]TATAGGACTGGGTGAAGGCATAGAAAATAAAACCAGCACCAATAACCAATACAAAACACCCTTTTCTTTNTTTTnAAAGTGCAGAAGGAATGCTCCATAGTGCATAGTTGGCTCTGTAAAGACAACAATGGAATTGTATATTTAAAGAATGAAATCCTGTAAAATTAAAAAAAAnnTGTTGGGTACAGATTGATTCAGATGTTCATATTCATTGTGTGTAGTTTTATTTTGGATCCTGACTTTTTCCGTTTTATTTTTCTTTTCTTTTTTnCTTnAACCGATTGCnAACAGTTTTGTCTTGTTnAAGTGCA…	PSV or MSV	0.832	-	-	-	-	-	-
05837_299		C	G	CATGTACACAGTTNACACACAGTTCCCACGAATAAATTAGCAACAACATATTGTGTGACTGGCGTNnCACCATTCTCCTTCGnAnTGGCNnNAGTCTTCTTAGATTCCTTTCTnGCAGGGCTTGTTCATCTTAAACATGTTTTGGCAGGATATGGTGCCACCTTCCTCCTCGGTTTTCAAGCGTTTTATCAGCAGTGCGTCATCTTCTT[C/G]CTCGCTCACCGACAGCTCCANGTCAACCTCAGCAGCGCATGGCTCNACCAATTTGTCCGTTGNTGCTTTGTnAAAnCCCnTTnGCGCAGTGGTTCTGGTTGTCnnCTTCACAAGGNTCTGTAGACTCATCCATGACAGGGTATTGCTCGGGGTGTGATTGTGAATCCTCAATGTCTTGACACACT…	monomorphic	0.966	-	-	-	-	-	-
07172_255		G	T	AAGCAAAAGNATCCGTAGCACNGAAGGACATGTCTAAGCAACCTGAACACGGTnnGTACNGTCTTNTCTACTCAATCAGATGACNTTTGGGGACGCGTACCCAAAGnNANnAAGCAAAAnCTnCTTnCCTGAGATTGAGCACGCCNGATTGAAGCAGCACAGAAGAGAAANAGCAGTGAATGAACGGTGTGATGTGTGCAGTGAAnnTGTACAGATGTTTCCCCnTTCAACCTGATGTCCnTCTnCCnGGCCTG[G/T]CCTGTCCAGCCTATCGCAGCAGAGACCACTTGATCTGCTnTnGGCTGACTGCAG	monomorphic	0.943	-	-	-	-	-	-
08803_955		C	T	GATTCCNAATATGCCCAnCnAACATTATGCAGGGCAATTGCCCTTTTnAnGTCCCTCAACTTTnCTAAGATGCAAGTCACTGTGGCTGGTTGAATAAATACANNAAGTTCnnNnGCTCAAAAnCATTTAATAACTCAAAAnGCTCACTNTTNTCTTGAGCNNnCATTCTCTTATTTCTTTAAAACAAAACGnNTTAAGTGGTTATCAAAATGCATTNGNAATGTAAGAATGCTACTAGTAAGACTCAACATNnGACACACTTTGTAGCAAAATAANCATGCTTTTAAGCTTTAATGCATGACCAGTGAGNTGTTTTCAGTTAATGGAGAGATGTTTTAGTCATTTTATTTCCCTGTGATATATTTACAACAGTAGGTAAAANAACCCTGCACACACACA…	monomorphic	0.898	-	-	-	-	-	-
08821_838		G	T	CAACACCNCGCTGATTATTTGAATGTAATnCATTAACATCCGTTACAAGCACTATTGAATATTTTnCnGTNCAACTCAGCACTTTTCAAAGTTCGATAGGTTTATAAGTGACnnAACCnTGTCTCTTTCTCATTGGCTGTTGTGTAATGACCAAGTGTATCGATTGGAAnCACAGGTGTAAnAACATAACAGTTCCATATATGGAGATTCAGTNTCTAGAACTTTGGCCTCCTGAAnTGCTTAAGCACATCATGAGTCATACATTCCAGAAATGGAGTTCATTCATTAGATAGCCCTCCTACCATCTACAGCCATAAnTTAAGTCGTTTCTGTGTGTCTTCTCTNTATATTTANATCTCGCAATCTTCACTAAGCACACCNCTGATACACTGAACTCTG…	monomorphic	0.955	-	-	-	-	-	-
08834_1249		C	T	TTTCAGCTGCCTTnGCATTTnACAAATTCATACTAAGTGAAGAAGCACATAAAGGACATTAAGACAGATTTCCATTTCTTTTATATGTCAAGACACAAAAGCAATCAATAGATGACCAACATGTAAAAACATTTTGTTACAGATAATTATATAAAAAnGGCAAGGTCTTTTTTnCTTCNTTTTTTnGTTTTGTTTTACCTCTTGCTACGNGAATGAACTAATTTACAACGGAGCTCAAACTCTGGCTATGCCCATCATCCATCACTCATGTCCAAATGAGAAAAAAAAnCATGTTCCTCANATCCATTCAAAAAGACATACNAGTTTAANCTCTGGGGAAACGNCTCAGTCACAATACANAGACCNGCATCCCAAAACATTATATGCAAAGTCACGAAC…	monomorphic	0.938	-	-	-	-	-	-
08920_497		A	C	ATTGCTGGCAAACTGGACGACCACTTCCCTNTGGTGGTGTGGCAGACCGGATCNGGnACTCAGACTAACATGAACGTCAANGAGGTGATTAGTAAC[A/C]GAGCCATCGAGATCCTCGGAGGCAAGCTCGGGAGCAAGGATCCTGTCCACCCCAATGACCANGTCAACAAAAGC	monomorphic	0.932	-	-	-	-	-	-
08948_544		C	A	GnTACCnGCTGGGNTCCGCTTGGCTGGATGTGAGTCTTTNCAGCCACAACCnGGTCCGAGAACTCnTCTTNCTCAGATGTCNGTTTTGCTATGTGAGTTTTnGGGGAAGATGCACTGAGGTnnNTCCCNNTAGAACAGACACTTACAGTACATACACACATACACTGTGTGTTTCCTGTTTTCACAAnTGTTTTGGCATCTACCTGTAGCTCCNCACNCACCAGAGGACTCATTATNAACTCAGTCACAACCNTTTGNTAGnGGAATCTCTTCATNAATCCTCAATGTAGCGCTCTCAGTGGTCAGTGNTGGGGNAAAGGTTCTTnCTTTTNTTnCTCTTGnCTTTTTTTTCTTCTTGAGAACACCAGTGATCACTCTCTATTGCACATAAATAAACTT…	monomorphic	0.932	-	-	-	-	-	-
09145_642		T	C	TTAAAATATACACATTnATTTGTTCATTnGCATTAGAATAGTAAAACCTGTATTGACGTTnCTTGAAAAATAATATGATATTTCTTnCCCCACCCCACCAAGTTTGTANCAGTTNATCAGAAGTTAAATATGTACACAGANTAACAGGGAAGCAANAAGACAAACATACTAGACAAGCGCAGGTGTGGTCAAAAnCAAnGTGTTGAGCNAAGACAGGCAGAGAAAGAAATAGAAAGAAGAAAAGTGCATTACAATAGCAAANAGCATGCATCATTTGAGGTAACAACAGGGCCCTTCTTAATGGNCCTTGCATGTAAACCCCTACAAAATAACACNTCACAAAANTGTTGCAGTTCAAATCAGTCAGGAAGTATGTGNTCATANAGCAATGATATTCCC…	monomorphic	0.909	-	-	-	-	-	-
09375_117		T	C	TAGTTCATAATCAAAGTTTTTATTTTTCAATTnGCAGAGTTnCTACTTTTAACAAACGAAATGAAAAAAATATATATAATGTAGAAATTTTGTGTACTCGTATTACTTCAAGTCTT[T/C]AAAATAGTTTATTTGTAAAACAGACTTTTGAACTGAACATACAGAGCAGAGATTAATAAAACTTTTCTTTTTTTGTAGTGTACTGTACTTTCCTTCTGCATAGCTGTTNTTGGCATTATTGTTCANGGTGAACANCCTTGATCAAACTACCAACAAATAAAATGAAAATAAAAACATTAAAAACTTAATTAACAAGACTCATGATAACATTnCTTTTTTTNAACTAAGGCTTCCTCTTTCCTTACTCTAAGATCCCCTGTAAGGTTCTTGTACTGTAT…	monomorphic	0.955	-	-	-	-	-	-
09428_390		C	T	TGTGACGGCGAGnnNACCCCTGAGATGTTCTGGCTGAAGAACGATCGCGAGGTGACGACCAGGnACCAGTANnANATCGCCAAGGnGCCCAAGTGCACCAnGCTCACCATCAACACGGTTGCCATGGAGGACTCCGGCACCTACAGCATCTTCGTGCGnAnCCAGTACGGCAGTGAGACGnTCAACGTCACNnTGAGCGTCTACAGGCACGGGGACAAGCCACCnCCTGAGGCCGTGGAGCTGTAACNGnCNTCTTCAGGnAGATACTGANCTCCATTGCATGGAGnGGGGGnNnAGTGCAATGGAGTTNCAATGTGTCTAGGGGTAGACATCTTGCTGCANAGGCGAAAATCCACAANTTCAGAAAGTAAAAGTGCNNTTATTTGTTC[C/T]AGCCA…	monomorphic	0.801	-	-	-	-	-	-
09505_542		T	C	GTTATCGGTTTTTATTTTnGAGTTTACAAAATCAATGATCACGTTACCAGAGACTCTAGGAGTATCATCCNGACGTNACTGTAAGGGTGGTTGGTCAAATTATTTGNATTTAGNGGTCTGACAACAAACATACCCAGAGAATGTATGAATGGTTCCTCATTATCTAATANTTTGCATATTAGAGCCAATTTGACCTGGTCATTGCANCAAGCTCAGGCCCTGGGATTGCGTCCATCAAGTCCACCACTAAAATCAACNTTTACNAACACCAGAATAATTAGCTTGNCTGTGTNGCCTATGCCTTCTGNGGAAGGnTnGGACATAnTTnGGCAATGTTGAGACAGTGCAGCAGCAnnNAANnATAGTGTGAAAAAAnCnGCAAGACAGNTTnTTTTGTCT…	monomorphic	0.938	-	-	-	-	-	-
09593_58		C	G	TGAGTGAATCAAGCCTGGCANAATGGTGGTGCCATCGCAGGACGGAGAGGTGAGGTTGGCACAGCAGGT[C/G]GTAGGGTAAGCCAACCCAGTGGTCTGCGTAAACGTGGACCCCACGAAATCTGTGGTTGTGTTGTCNAGGCCACAGCATTGAA	monomorphic	0.949	-	-	-	-	-	-
09613_495		A	G	CAGTCAGAnNTGCCTTnAATGAGGATAAGGCAATCCATNAAGNnCnCATATTAGATAAATAGCNCATGAAAACAACAATCCATNnTGTACAAAGTATATTACAAGCACAGTATATCCACTGGATAAnCAAGCACATGTATTACATGGATGTGCTNnACAGCACNNCCGTNnnAATAANnAGGCATATTGCATTTTGCATTGCTTCACCTTTCATATCCCATTCCCATGTTNTCCNNGTTTCTCCCTNGTAGTCTCGACTTGGTCTACCACATCGGTCTTTCCGACATACACNTCCTTTGANTnGGAGTNnNCCTCCCANACCCTCACATGCNGTTTTCATTnCNTTTTCAATTCCCCACTTCATTCATAACTTATGGATGCTAAATTAGTTCATGAAAG…	monomorphic	0.949	-	-	-	-	-	-
09724_89		C	T	TTnAnAGAAACAGAAGGCTTTATTATTTGGAATCTTTTTTTnCTNACACACATCATCCACTTGTTCAAAATGNATATGTTTGACACAA[C/T]ACATTCACAGGCAACATTGTAACCAGAGGGGCTGGCTGTGAAGAGGTAGGCTAGCACAGCATCACAAACGCTCAGTCTGAAAACACAACATGATAACACAAGCTTTGAAGGTCTCCCCCTCACGGCCCTACAGATGAGATTNGTAATGCCCATCCGAGTGTGATTTNCCTTGCACCGTTAGTCTGTGTCTCCATTCACGTCAAGTCCTCTCAGTTCGCCTTGCTGTGGAACGACTGTCTGTGCCTANATTGCTGCCGGCATTTTTTACTACCGTTCAACACAGTCAATGTGTCTGGCCAGAAACGT…	monomorphic	0.943	-	-	-	-	-	-
09764_372		G	T	CAAnNTGCTTACTCCnAACATCNTTCTGTCATGGGTCATCNCACACTNCAnnnnnnnnGAGCAGCAAATTCAAATGTACAGTTTAnAAAAAGGnCAACTTTAGATATGTTGAGCCTTGTAATAATGAACAACCACNTAGAGACCCGCTGNTCNAnGGANnNnGTCAAAAnnnGACATCCAAnNCCAACTGATTnATATAAnTCNTTTTnCATCATTTATTTGTGTTAATATATAAGAAAATGCAGCGGCTTTAGAGCCCACATTGANGACCACAATCTNTATAGCGAANAGGAATCCAGGATACACAGCACA[G/T]GCGACATGACNGAGCCCACAGAAAGGCAACATGTACATCATTTGTGAGGCATTGAAAACGACNGTAGGCCACACACAAGCGT…	monomorphic	0.943	-	-	-	-	-	-
09772_525		G	T	CTTTAACTTCTCTTTTATGCCTTCTATAAAAGTACATCATTGAGGCAGTCATACAGTGGATTTAGACATTTCTACACAGTGAATAATTCATCTTTTGATAACATAATTAAnGGTTnCTCTGGAAATTTATANAATACACTGTnCAATACTTTTTAAAGGAAAACAATACATCAAATACCTACTTTCCCTTTAAAACTGGAATACTTTTTAAAACAAAAATCTGTAACTGTTTACACTAAGTGTGCAGTGATTCATTTTTACAACATATATTTGTAGATGATATATTGTACCTTAAATGGATCGTTGAGTCTATCCACAATTCATTCNAGCATTTAATAGACTNAGAGATGTCACTTGGCCACTTAAACATAAAAGGCAACNTTATATCAAAATATATTT…	monomorphic	0.96	-	-	-	-	-	-
09793_257		T	C	TnCTGCATCAATACGAACCANTTTATTAAGATTTTACTGCATTCTTnCATNCACCTGCCTCACTGTNCATTTNAATTACATATACAGTAAANGATGATNCCCAGAANCAAGAACAAGAAnNCACAATCAGTTCCCAATTTATTGTCAAAACCGCTGCTTGTTCATATCAGAAAAAGAGTGTNGATGATGAGTGTNTGTGTTCTGAATGACCATTCCNTTCGATGGTCGCATGANGGGnNCAGTCTGTGAAAGGTGA[T/C]GTGAGNNTTCCTCCNGGTCAAAACAGACGTGAGCCATGTGGCTGAGCGTGTGCGCTGGTGACGGGCCAGCACTGCCCATTACGAGTCCGAGGAAGAGGAGTCTTTGACNTCTGTACTTTCCGTGGCCTCGCTGACTTC…	monomorphic	0.909	-	-	-	-	-	-
09878_870		C	T	AGTTnCACATTTCAATGTACATTTATTACAAAATGCAACACTNAnTTGTTAAAAnGAGTATNACAGGTCATTAAAATGGCATAGNACAAAACACACNTTCACTGACCACATGCATAAAAAGATGGAGCAGCAGATTCTGTAAAGGTAGCCTGACCNCTAGTGGAATTGTTAGAAATGTCTTACAAnGTCACTGAAAAnTAACCTAnNnAANTTGTATCCACCACCACCACAACAAAAnCCTCAAAACAAAACAAAACCACTAAAACATAANAATTGAGAAAGAAAAGAAATCAAGTACTAACGTGCCATGTATGTGAAATACAATGAAACACAGTGAAAAGTATAACCTCTTCTGGTAAATATTGTTATNnGGTAGTTTACCCACACAAGACAAACGAT…	monomorphic	0.773	-	-	-	-	-	-
10005_820		C	T	GATTTTAAGACTGCNGAGTCTTACTGNGTTTTTATTAAAATTTACATTACAAAATGTACAATTGAACATTGTTTCCTCAGACAGGCACTGCTAACTGAACTGATAAAAACAATAACGNTAAAACNTAGAAAAGTANnNANATGTTCCAAAATGCAATTCTCTTAAGACAAATGGCAAATCTACCATTTNATAAATATACTGCATTCGTTAAAAAATTAACAAAGCACAGACAGACAGCTAAACCNTTCTGTACAAAGTATTTCATTTTCAGGAATGGGTGGAAAAGTAAAGATACCATTATAGTATAAAAACNGACAGATTGGTTAGCCATGAAAATTCCCATNGCATCTTATTCTTTTGGTAANGAGGTTAAAATCCTTTTCACAGTTACAGTAACAA…	monomorphic	0.932	-	-	-	-	-	-
10100_231		C	G	GGGCTACAACCGTAAAAnGCATCAGCACCACGAGCTGTTGCTGTGCCTGCTGATGACCGCCAGNGATCT[C/G]TCCGACCAnACCAAGGnCTGGAAAACCAnTCACAGAGTGGCGGATCAGATCTACCAGGAGTTCTTCTCCCAAGGAGATC	monomorphic	0.938	-	-	-	-	-	-
10153_343		G	A	GACATCCTCCTGGAACTATCGGAGATGATCGGCAGnnGAGNGNCGTTGGAGACTGNAGTCCAGnCAAACCCACCGCGCAGTCGTGCACCCCTTTCTTTCCACTGTTACTGCCATTCAGAATGGNAGGGGAGAAnGACAAAAAAnCATTTTCTTAAAGCATTTAAGCATTTTNATTTTTCCTCAGnGTTTTTTGTTTTnATGACACAATGGATTTGTTGCAAAGTAATTAGTGTTTTAAGTGTTTTAAATGATTTTCAGACACGTTTTTTTnNGTTCATGGTCCTCTTCCTTAAAGACAATATCAAGTNTTTTGNTTTAGCTTNTGTTTAGGAAGCAAGTCCT[G/A]TTCATACCTCCACCTCCCCTTTAAGGAAGCATCGGGCAGATGGAGACAAGAT…	monomorphic	0.903	-	-	-	-	-	-
10193_287		G	C	GGATTAGATTnCTTTATTCCACAATTnCTCAGAGGGNAGCTTANTCACAGAAGTCCTATATAACCCATGATNAGGATGTTCTCAATAGGNCTCAACATTTCTAATGTGATCATTTGGACTATAGACTAATNGTGTGATTGTGCCTCATTGAnnTAAAATGTAnnTGCTGANTAAAnnTGTNTTTTATTACCATCACCTGTAGAAANNCAGTCTAACACACTCATGTGCANATNANTGAATTAATTCAAGNANTGATCNTTGGCATTGACAAGTTTCTATGAAGCGT[G/C]AATCACCAGGACAAATGATCTNATGTTGGAATATCATTTTTTnATGTTCAAGACATATGCACATGAATCTTATCTGAGCATTACAGATCTANANCCAACTCAGTACTA…	monomorphic	0.898	-	-	-	-	-	-
10289_97		T	A	TnATCATCCAGCACAACACTCACACTTTATTGCATTAAGAGAACAGTGGTTCCTGGGAGCAAAAATAANTTTGATTTTNTCTTTAACTGTTCATAC[T/A]GTATACGGTAGGTACGGTNNnnTCTAGCATGCGCAAGTCCATCAAGTTTAAnTNCNTCTGATATAATAATGCTTTGTGAAGNGGACCTGCTTACTGCACTGCACnNNCAAAAAGAAnTCATGTnAAAGGnAAGGGnnnTnTTCACTTTTCATCAAGCCACACCTTTATTTGCTTGGGTATAAAGTGTACAAATAATAGAGCAGATTAAATCAGCAACATCTCATATCAATCCCGACTCCACGCCGNCCCCTCCTGACCTACATCGTCAGC	monomorphic	0.909	-	-	-	-	-	-
10347_364		G	A	GCAATTTAAAATTnnTTnCAAAAAAGTTGATTAAAAGGAATCATTATGTGCATTTACACATACAAGTCATTCATGAACAGGCCAACAAGACAATAACTTAAGACCGCTGCAGTTCAAGTTCTTGATTGAAGACATCAGAGTTAAAACAGGAGGTGGTGAGGGAAGGAGGGGGGTTACAGGGTGGAGTGGTATAAATACAATCATCCGACTACGCAGATGAGCGCCATTACAGCATGACGGCAGTGGTGCGAGGAAAGAGAGGTTGGNACTTTGTGGAGTCGCCTGCTTTCAGACAGGCNGTCCTCATGGAGTTGAATGTGACTTCTCTCACCCACCTCCCTCTCCTTCTCGCTCTACCACGGC[G/A]ATCCACTTCAATGTGAAGCAGCCATTCCTGG…	monomorphic	0.955	-	-	-	-	-	-
10627_879		C	A	CTACATTTGGTTCCAGTGTGAGAGAAGCGGGCCGCAGTCACTTTCGTACACGTNAGAGCATTGATCTTGCATGCGCTGGNNTATTCAGTTCCATCATCTGCGCACAC[C/A]GTCTGCTGGGCCGCTGCAGAGGGGCAGTTCAAGGGAATNTCNCANTnGCACnnTGCCTTGCCnTCnnCACAGCGCCGCCCTGGAGGGCAGGTGGTCT	monomorphic	0.909	-	-	-	-	-	-
11294_128		A	G	TCCAATAGAAGTGGGTGTGGCCCCGATGAGCTCGTGCAGAATGACNnTGTCACTGGTCGGCCC[A/G]GCGATGAGGGAGGTGCCTGTGTCCACTATGGCCTGGCAGCTTTTAGCCCCGTAACAGAACTGGTCTACTCCNnGGACCTTGA	monomorphic	0.943	-	-	-	-	-	-
11919_505		A	T	CTGCATCCTGAGAGAGGGACGCTCGCCCTCCCGGAACTTGACCAGCTTCTCACACAGGCTCTCGATGAGGGCCTCCTGCTTCTCCGTCTCCAC[A/T]ATGAGGAGAAGGGAGACGATGCTGTTCATCACACTCTCCACG	monomorphic	0.938	-	-	-	-	-	-
11965_96		T	C	TAGAAGAGCATGTACTCTCGCGTGCCGGAGTGCCAGATCACCACCTACTACTATGTGGGCTTTGCCTACCTGATGATGCGCCGCTACCAGGACGC[T/C]ATCCGCGTCTTCGCCAACATCCTGCTCTACATCCAGCGCACACGCAACATGTTCCAGAGGTCCACCTACAAGTACGAGA	monomorphic	0.955	-	-	-	-	-	-
12122_724		C	A	TTCTCATGTGTCTGCACCCCAAGACCCCCGTCATAGTGACAGAAGGAAAGAAGGGAAGAAAAGAGAGCAGAACGCTCC[C/A]TCAGACAGCGAACCAGTGACAGAAGAACGCCGCAAAGAGTTTGAACACTACCTCAAA	monomorphic	0.966	-	-	-	-	-	-
12400_114		G	C	TAnGnCnACNAnCAGATTTATTTAGACATGAGCAAAGTAACCTAGAAATACCGTACATTCTTTGTCCAATAGTTGACTCCAACATTTCTTGCTAAAAGTCTGGAAACGGAAGA[G/C]AACCAAAGGGGGACAGGCAGGGTGGTATTCTGGTCAGCAATCCTCTCCACTNGATGGAAGTGTGGTGTGGTGGTAACAGCAGAGGATCCTTCCCCTATACATGGGCCCCCNTGAGGACTCCTCTGCGAGTGGCCTGGCCTGGNGTTGCTGACCCCTGCTCACAGGATAAAGGGCAGGATGGAGGAACGCAGGnTGGGGTAATTGTGGAACTCCTTCAGGTAGCTGCGNTGCTTCCCCCGCGCCCACACTGCCATCTGGATGAAGCCCACGAGGGAGAAGAT…	monomorphic	0.955	-	-	-	-	-	-
12439_304		C	T	ACAGGCGGCAGCTGACCTCCAACAGTTTTGCATGCAGAATGCTTCCCATGACCCTTTGCTCACCGGTGT[C/T]TCATCAAGCACCAACCCTTTCAGNCCACAGAAAGTGTGCTCTTTCTTATGAGACCACATTGGATAATTTGCCA	monomorphic	0.972	-	-	-	-	-	-
12672_206		C	T	TTTAAAnCGCGGTGTTCAGTGCTTnATTnGGGAAATGTnnnnnnnnnnnAAAAACAGTACATTGTCACAAAATGCACCAGNCTTTTAnNATTAAGTATTAAGTAGACTGTAATAAAACAGTGACTAATGCAAANNTATACTGAACTGTATATAAAGTCTTATACAGTCCTCTTCCATTTANTCTATGGTCATCTTTCCATGTTCT[C/T]CATCTTATCTGTTCTGTCGATCATCAACNCCTTTATCTACTTCATCTCAACACTGTTTTCCATGTATCCTCACCAGCTTTACTTTTTATCTTTTCTTCCTCAACCATCAGTCGCCATCATAGATACTGGTGATTTGCTATTAGATCNACCCTACCAACTGCAAATCTCTTTTGAGTAGAACAGAANATA…	monomorphic	0.915	-	-	-	-	-	-
12914_595		C	T	TTnGTCAGAAATCCCCTGCAGACAATGACANTGTTTCCAGTAnCGNCATGGGTGATGGTCTTTnNGACCnnGTTAnnTTGGGGAGnCAGTTNTGTGAGnGGTTCTTnCAGCTCTGGAATAGTCAAAACCnAACTGTTGAACAAGCNCCACAGGAATGGGGACCACAGCACTTNTGGGGNGACGTCAGnCTCCGTCTCCGGGCGATCAC[C/T]GGCGAGGAAAACNTGGAAGANTTCTCGGGNGCNGATTnGGnGAGCTTGCGNnTTCAGGCGTTACCAnGTGAGGAGTGTnnCCTCTTCAACCCCAACCTGGAGCCCCAGGGTCTG	monomorphic	0.92	-	-	-	-	-	-
14832_383		C	T	AGTGATCAACAAGATAGGCCTGACACACGTGGG[C/T]TGCCTNGTCCATGGTTGTTTCAACGCCTCCATCCCCAAGCCnAAAGAAnTGACAGCGGAGCAGTGGAGGGACTCAGGGCTGGCCCCGGGCGGAAGNCTGGAGTTNGAGGTGGTCC	monomorphic	0.949	-	-	-	-	-	-
15646_218		C	T	TTTGAAGACTTTATTGTTCCTTGCCATCTAAAAGCTATAACAGAAGTCCCGTGAAACAACTCTTGTCAGCTTnCATGTTTGGATCATTAATTACATTAATATGAACATTGATATAAAATAATTACAAGTTAAAAAGTCAAAGTCAGCACTGCTGGCAGAGCAGTGCCCAGATAGCCGCACTGATTTAGCAGAGGAGGGGCGAGGGCCTGT[C/T]GAAGGAAGGGCAGGCTCGCACAGTCTATGCAGAGAGATCGCTGTTGTCAAAACGTTCTTGGTCNTAAACCTCTGCGATTACTTTGCGACCTCCAAACCAGCGGTTGTTGAGCGACGAGATGGCCTTGGTCATCTCTGCCGCTTCAGAGAACTCCACGAAAATCTTGACNATGACCTCTGCGTCC…	monomorphic	0.966	-	-	-	-	-	-
16005_81		G	C	CTCCTAATGATTGnnCNGGATGGGNGGNTAGATAACCTTnCTGTTTCTTnnnCCCAGCTTGGTATTCTTGTCCATGAGAT[G/C]AGAATAACAGAGGAGTGTAAAACAAGGTAGAAACAACAACATANGAGTTGCAGnTTTTTTTCnCACGCTGGATGTGANTnAAAAnCCnTCACTAAAACTGnCCGGTAAnTAATCTCTAGTCCACACTCACTCTTGnCTTTGnAATGCCAAnCACAACAGAAATCATACAAAnCCnCCCAGTCAnTTTTAAAANCGGAAAAAGTTTnCCnCAGTTTTCAGCTGTTTTGAAAACGACAGACAAAATGATGGATGTAGCTTCACTTGTCTGACNAATGACATGGTGATCCTGTAGAAGTANATGAATTTTAGTGAGT…	monomorphic	0.955	-	-	-	-	-	-
16208_135		G	T	TnnGGAACAAAnGAAAATGTATTGTCAGGACAATCTCGGTTCATGACAAAGGACCAGTGAGAGCAATAAAACAATGCNACGCAGCTGGTCAGAGGACTGACCTCACATTGTAGAAAGCANTGTAGAGTGAACAC[G/T]GACTTAGTGAAATGGGTTTTCTCTACACATATANTCACTGTGCTGTACAGGTGCTGGTCATTGTTGGTCAATGAAAATTATTATTTAGCATATGTTGCCCCnTnTGGATAAGAGANACAAGATTACAGTATGAACTGAAAGACATAACACTGTGTAGATTGTGATTGGAGGCATGGTGAAGTATATTTCATAAGGGTATGNCTTCTGATGGTGGTTGGGGTCTTCTTTTTTTCCCAGAGGGTTCTTTTTTCCACCTTCTC…	monomorphic	0.949	-	-	-	-	-	-
18928_162		C	G	TTGGCAnTAGCTGTTAnnCATTAATAGACNGTTTAATAATGGGCTTnATAnACACTTTTAAGnACAATCCTTCATTnAACTCNACAATGATTTCTTnGTGTGTTnCATTTTTCCACTATTnGCAAAGCACAAACATAGCAAGGAGCATTTTGACAACAGTA[C/G]AGTTTACATATATATTACACTCTATGCCTGTGTTnAAAACAATGTTnATCAAGTTACATAAGCCTAATATTNAnTCATTCACATNCCnAGNCAAGGnTTAACANCATCCTGAGTTTTGCTACTCTAAAGCTGTAAAGGGGGAAAAnCTGTTTTGGnTTnnCCAGTGTATGAAGGGACTGTCATAAGATGAATATTTGTCAACTCAATAGGTTGACACCACGTGGTACTAATAA…	monomorphic	0.892	-	-	-	-	-	-
20410_284		G	A	TCCTAGTGTTGGAGTCTGTCCCAGACATCAACCTGATAGACT[G/A]CCTACCGGAGATCCTGGATGGACTCTTCCAGATTTTGGGCGACAGCAGCAAGGAGATTAGGCGGA	monomorphic	0.977	-	-	-	-	-	-
22375_80		C	G	TTANnTAAAAGTAACGTTTTAATGTCACACTGAATATAAAAGCGCATTACAAACACAGAAGCAACAATAATCAGAGAAC[C/G]ATAGTGAAGACACCACGAGGGCCTTTACGGANTTAAGAGTNCAATGTCCTTCAAAGACCACGCCATTTAATACTCCTGCGACTGCGAGGAGCCCTTCTTGCCCGCCTTCCCTGAGCTTGGGGCAGCCTGTCCAGTCTTnTTCGGCAGCAGCACAGCTTGAATGTTGGGGAGCACGCCACCCTGNGCGATGGTCACGCCGCCGAGNAGCTTGTTCAATTCNTCGTCGTTTCTCACAGCCAACTGCAGGTGACGGGGnATGATACGGGTTTTCTTGTTGTCCCTTGCGGCGNTTCCAGCCAACT	monomorphic	0.949	-	-	-	-	-	-
08927_90		T	A	nCTTGCTAAGTTCTTnATTTTAATACAAAAAGCATACTCAGACCAAAAnTAATTAGGATGTTATTTTnAACAGAAnCAGAT[T/A]GATAAGCACACAANAGGAAACCAAnGCAGACACACACACnCnACAGGGGCAGGAGGGGAGAAAATGGTTAAATGAGTTGCGTACAAAACAAANACNAATAATCTCCTTGACAGTCAAGAAATANATTTNATCnNTGTGCGCTCAACAGCAGCTGAnnTTNTAGGTCACCAGACATGCGACGCACATGGTCCTACAGTCGCTCCTCCATTCACACAGCACGCAAACAAAATACCGCATGTTCATAATTGCCCCAGCCTAGTGGCAGTATGCCGTGGGGACCCCCAGGnGCAAGAGCAAATGTGGGCTATTGTAA…	dispersed	0.75	-	-	-	-	-	-
08997_304		T	A	TCATTGGCTAATCAAnTCCnNTGnTCAGGCTTCGATACTATNGGCTAATCAAGTCCATTGGTCAGGCTGNATTGCGTTACnnTTGGCTGCTGTAGCCGGTGGGATCAGGTACTCAGNGCAGGnAGGATTCTGCAGGAnNCCCTNTTGGAGGAGGGACAAAACAAGTACATATATAAATAAATATACAnNGCAAAACTCTAGATAnNTGTAGTCACTGGTCCAGTCTGGCACTTACTTGTAGTAGCTGTTTTGTTTGCTGTTCATCTTTTGCAAGTTTTCAGGCAAnnAGTGCAGATAGGAGAG[T/A]GGCTTGGTnTCAGGTGGCGCTTGCCTTCnTTTTTTTTAAnATTGTGnAACTTCACCTGCCCCTATNCTNTTTCTTCnGAAGTAAnTGACAA…	dispersed	0.783	-	-	-	-	-	-
09051_1034		A	T	TGGCGCTTCTCCAGATGACCTCTGTTGAAGAGGCAATTCAGTGCCTCATTGACCTCCACAACTACAACATGGGCAAGAACCACCATCTTCGAGTCTCCTTCTCCAAATCNACCATCTGAGAGCNATGTCCTCTCCNCCATGCGAACANnCATCAGCAATTTTGTTGTTTTTTTCnCCTnGTATTTTTGNnnGnNTTnCACTTTGATCCTTGGGACCACATGCATAACATTGTTnnnnnnnnnnCATNnAAGATGCACAATCATTCCTTTATAATGTGGATTGAAGCATTAATTTCTCATACCGTCAGAAAnNTGGACTGAGTNAAAGTTTCATGAAGGTCTCTGTATTTTTCCAATGATAACCATNnCATGTTTATGTTCTNTAGATCATTnATCTTTT…	dispersed	0.795	-	-	-	-	-	-
09150_1181		A	T	ATCGGAATGATATTCACGTGCTGCCTGTACCGGAGCCTAAAGGCTGAGCCTTACTAANNTGGAAGTATGCAGAAGAAnGTCTCACCNTACAGCATTTCAGNTGAAATGGTGACTTCAGTGAAAACAGACAAACATAGAANnGCATTGACTACTGAAGATNnCTATAATGGCATTGTAATGGTGATGCATACCCTGTGTTTnGAGCCNnTAACnATGTTTCAAnTGTTTATGAGCTAAATGCANGCACTGCCNTTCATCATTTCATNTCTNTTTAGATGTATAAAAGNAAATCGAAGACACTACGTAGTTGTACACTGAGTAGATNATNTACTTTTGCTACAGTNTATTGTACCAGGATACTTGCTGAAACAGAACAGGNATAGCCTTTAGTTGGTACAA…	dispersed	0.778	-	-	-	-	-	-
09422_642		C	T	GCACACGTAAGGATACATAGTATGTGTATATACnGAAAAAANATATATAATAGACATTATTTTATTTNANTCGGCTGTGACGTTGCAAATCTGAATGTATTTATTGTGGTCAGTTTTnAGNGTGTGGnCACATTGATGGAGAGTATGATNTTnGAGGGAACTCAAAGGCCTTAGGAAGNAAGTGAGTATTAAnCTCTAACAAGATATGGCAGGNGCATGGAACTGAACCCTGATCTGAACTACCAGTGTTTTACCATTGGCAGCTGTCAGGCTGTGAAATTATATANATATAAAANAGTGANGAACGTGAATGGCCAGTGGTATNGCCTTGCCCGGATACNCNCGCTNACAATAACAANACGCACAGCTCAGGCAATATGAACTGTTACGCAGCTCACN…	dispersed	0.767	-	-	-	-	-	-
09893_314		G	A	AnnTGAANGCTCACCTCCAGTGGGGTTCTGnCnACCAATCnNANAGAGAGATGGGTGCATGAATTGATAGTTTCTCTCTGAACGTTCTGGTGGATTTTANGTTCAGTCAGTTTTTCCCCCnNGCTCTCCnTTCCAAAGGATTGAAACGTGAGAATATCCAGTATTATACCGTTTTGCATAGAGACGGATTACCTAATAGATTTNnAGAACATCATAACCTTGAGCTGNCTANCAACCACTCATGAAACNGGTTGAAATTTGTGTTTGGTCACATTTTACAACATGTTNTCGTTAAGCTCTTTAGANGGAGAGA[G/A]AAGGGAGANAGGCTGTAAANCATTGACTGAAACNCTGTANTCAAGTTTCTATGCATAAAAAAACTGGTTTTATGGTTTAAT…	dispersed	0.727	-	-	-	-	-	-
10266_455		G	A	GAGCACAAGGAGGAGGAAnAATGGACAGATGTACAGTGTAGAAGGAGGnGAnAAAAnNNAAnGTGACATGTGANGCTGAAACGCACAAGAAAAGAGGAGGGGTGTAAAATGAATAGCAGAGAACAGTGAAACGGANAGACAGGGTTAGGTTATGATNATAAnTAAnTAATATATTGNnAAGGACTCAAATGGAACCTACTGTTTATCTACACAGCATACAATAGTGATGGAAATGGTTTAGTAAATCAAGTGACCTTATTAGTGTAGNGCNCTACTTCACTCTTCACATTTCTCAAGTGCTGCTAATCCTTCTACCATACATGCGGTTCAGTATGGAGTATGGACCCAAGAAAATCCTCCAAAAAACATTCCTTNATTCTTAACNACGGATAACATAAG…	dispersed	0.773	-	-	-	-	-	-
10313_269		G	A	TGACAGGTGCTCCGTCCATGATCTCGTATTTGGCGATGGTGTC[G/A]TTCTCGTGGTAGACGCTGGGCCCCGTGCCCGTGGTCTCCCGCTTGATGATGTCGATCTCCATGTGCTTGATCTTTATCCTCACCAGCAGGAAGTAnATCTTCCCCACNATCACATCCTTCAGGTG	dispersed	0.747	-	-	-	-	-	-
10390_555		T	A	CnTTTTCCTCTAGACATGTCGTCTTCAGACnCTTnATAGACAGAGACGCNCTGTCTTnGGACTCGTTCNTGATGAGATCCTTATCATTATACCACATTCACTGTGCCACCACTCAGTGATACACTGTTGATTnACCACCATCTATCATTCCTTnAGTNATTTGAACCTTnNnnnTTnCCACTTTTGTTTGACACTGATGATCCGTCATCTGATGATTATGGAGTGTCTGGnNTTTTAACCTTnGCCACAACTCCACATCCGNnCCCATTTTTACANGAGTTCTTTTnACCAAACATGTCTTTGTAGTCCCCTTTCCnATACCnTAACTACCnTGCTGGAAGCCAACCTGAGGATTnGGCNGGCCTCNTTnCGTAAACCTCTCCCACTCTCACTGCCTAG…	dispersed	0.562	-	-	-	-	-	-
10869_605		C	A	NACnnnnTGACCGACCGACAAACCAACnAAGGAACTANGCACGAGTNAGTGTTTGTTTGTGTTNnAnGGTAGTTGGTCGGTCGTGACCCCAGGNCCCTNGTTAAATGACCCGTATCCTCTTTCAGAACNCAGAnCATGGATTTCAACCTGTGGTTCATTTGAGAGGGTAAAAAGAAANTNTCCAAGCTACCACATGAGCAGACNGTGGGATTTTACAACATTTGCTCTTATTTTCATCT[C/A]ATTTTCTCACCnGTTTTTTTnNCCTNATCTCTGCCTCCANTGATTnGTTTTnAACCTAAATAGGANAAAAAGGCAGAGATGCATAAATGGCCAGAAGTTCAGAAGTGCCCCnTGACAAACTGTNCNAGCACNAGCTGCCAAATATAGTATATGGT…	dispersed	0.75	-	-	-	-	-	-
10952_205		C	A	ATGCATTTATTTTGCAnATTTATGACCAnGTTCTTGTATGAATGTGATGTGGCATTANATGTCAAGTGAGGCTGATCTGCACAATTANTCCAGTGCATGGTTCATTTATTAGTGGTCCATNATTTTCAAAACACACNNTTGTCATAATAANCGCATGTACTGCCAAnTTCAGCGACATAATTTCAACAATnnGTTACATGTATT[C/A]TTTTAATGATGATTCANAAACAATATNTCTTATTTTCACCCAAGTCCAGTTNCATNCAAGTTCACTGAATACNTAATTTCTTTGGCATGTCAATTTTGTTTATGTCTTGTCCAAAATCCACAGCANGGATGCGCATATTGTNTAGTAGTTAATTTTCANNGGGCATTAGCTGAGGAGTTGGNTGTNGATT…	dispersed	0.341	-	-	-	-	-	-
10995_126		T	G	CAACAATAAATGGATTATTnATTnACACATTnACATCAGGAGACAACTACAGAATCTGAAAATNTACCATnCnAAATACGNATCTCTGTGAATTATTTTAGTTAATATAAAACAAGCCGGGATAA[T/G]GGTCTAAAGGTTATGTGCAAnACCCCCnTGCCAGGCAAnCTAGCACATTAGACCACTGTTGGTAGAGCCCCATCTCTGACAAACTACTACCAATAGATAACTTCATTnGAAAATANAAGTAAAAAnGAAAnCAGACATTTTAGTGCAAGTCCAACTTCACCCTTTTCATCCCCATTCGTCCTATAATATTnGAGTTNTTnNCCCNAAAATAAnTCAAAACGTAGTATAAGAAAACAGGATGTCATACCAGGCAGGGAATGAGCTGCAGC…	dispersed	0.75	-	-	-	-	-	-
11734_323		G	C	GGnTTnCTGAATGGACGTACACAGTGCGTAGATGTGG[G/C]CGAGCAGTTCTNCAGGGTCGGTTTGCTCTGAGCTTTCCTGCACGCTGCAAnCGGANATGGTTTGTGTGGCCCAGGAGGTGAACATACGGTTGAATACACCGTAAGAGATCACCAATATCCGTGCATCCTTCAACAGAGG	dispersed	0.733	-	-	-	-	-	-
11913_394		C	T	GAGAAnNnCTGGATTnATTAAAATTATTGTCAGTCAGGCATCTTAAANCCATACATCTGATACATCAnnAAAAACTAACAACATAGCNATTACATGAAATCTCTGGTATTTATGGTGCAGCAAATATNTTGGTAAANNCTTGnAAACnTTAGAAnCAAnTnGGTGCAAATCAANATGTTGAAnGCATGCATGTCTGTGTANGNCAACTTAACTTCATGTACTGATATATATATATTATCTGNTGTTCTCCANnCTCGGAAAAGGCGGnAGTGGCACTATGGnTTTCNCCCCACAGAACACCACATTCATNTTATCTTTGCTCCnNANTATGAAGCTTCNTAACACTAGNTGACATTCACAGTACANAAGTNnGAGAATACTTCATTTCAATGC[C/T]G…	dispersed	0.665	-	-	-	-	-	-
11943_481		C	T	TGGnnGGAGACTATGTGCTGGACGnGnTGGCAAAGTCATCTTCTCCCACCnAGCACNAGGCCAACTGACAGGCCGAAGCTGGAAGATTTACTGGCACGGATCTCCTAAnNAGCCTTGGAAGGATCCTCTGATGGNTGGATATGGTCTCTACAGAGGACAGTCTGGCCAGCCTTGTGTATATGACGGCANAGCCCGACCTCATACAACATGAAGGGTTTTGTCTGATGTGAGTANACAAGGTGGATCAGACGNGTNCTNTCTTAGACACCATACCTGACATNNTACATCAACATGATTTTTGGCACATNTATTTCTGTTCTACTACTnAATACTGTACCATTAATGNnNGCTGAATTACGCTAAATTCANGCTAAnNnACATTAACTA[C/T]GTTTTAA…	dispersed	0.75	-	-	-	-	-	-
13448_574		G	A	GGTCCCAAAAGATGACNCGGTCAnCnTGATCAGCTGATGTGCAATGGAGTGGAGGAGTGCGGnACAGGAAAnCGAGAAGAGTGGACACCTGGACAAGAGGGnGCACACCTGTGGACANGACACCNGAGGATGCTAACACANGANnAGCTCAGCTCAGCNAGGCCTGGTATTnNAAANCGnCCTGGGACTGAGAGGGGAACCNCACTGGATGCTAATNCTGAAGTTAATGCATNnAGCGAGGCCGATTTCAAATGAGCACTAAACGGGGTTGNACACAATGTTTAAGGGGTCATTTAGACATCAGTTNGGTGTGGACGGAGGGAGGCATGGACACGTGATGAGNGGTCTCATNATTTCCCCATTTGCACAAATGGCCAATGNTCACAATGTAAAGGGATG…	dispersed	0.728	-	-	-	-	-	-
14191_89		G	A	TGGAGGAAAGCATTTTATTCTCTNATATTAANAAnCATTTTTnCAAAAGCTGATTTGCATAGTGAAATCATGCACNCCAGACCTCTCC[G/A]TGTGAACCGACGCTGCATTTACnCAATAAAATACAATCATAAATACTTnATAATTTGAGGAAnTCANAANNGTCACCACTGAAGGCAGATATCTGCATTnACCANCAGATATTnAAAGAATAGTGAGAATAACTATACAAAGnnTCGTGATAAAATCATTTCAGTATTnACAAnTCACATCCTTCTCTGTTCACCAGAGATCATAAnTACTTTCACTTTACACANACAAAGTnNCCTACAAAAnTnGCACTTAGAGTTAAGGCTGTTAAnCGTNTCNGTTTTTCTnGTTTGAAAnTCACTCATTTT…	dispersed	0.653	-	-	-	-	-	-
14287_325		C	T	TTGAACTTTTnCTTTCAATGTTTTTTATTnACATTTTGTGATGCAACTCATTTAAGACTAAAGATCTCTTTACAAAAAATTGAGTACCATTACAACAGAGGCCTTGCAAAATGTACAAATATGTGAGACCAAAAGTCTCCGTATTTACACAAGGAAGATCATTGTAGTATTACAATACGGAAAGTTATTTCATAAAAAAGTTGCACAGTGCACACTTATGTTGTCAATGTAAACATTTAACTTTTTNAGAATAAAGATGACTAAAAAAACAnGGAGCTCATTAGAAAAAAAnAnCATTnGTTTGAGTTACAGTCTATTGCAAAA[C/T]TATTTCCAAATCCACAACAAAAAGGTTTGTCGAATNATTTTCGTGACTTTTCCCTTGTGCGNnCATTAGG…	dispersed	0.722	-	-	-	-	-	-
14704_66		T	A	TACATAACAATAGTTnATATCAACAGCAATTTTATCATAATAACATGACTATAACATGACTAACA[T/A]AATAACATGACTACCAACAATAATCAACAATCAGNAATCAACAATANATAAATCAATATAATAACAGNTATTTATAATGTNNAAAATACATAAANTAAGAAANANATATAAAACAGAACAGTGGAAGAAGTCATCTGCAATAGCGTAATAGAGTAAGAATCTAAGGCTCAGTCTCTAAGCTTTGCTGCACTTCCACTGAATCAGCCAGTGTACAGGACAGGATGCTGACTTTCCAACCACTCTTGACTTTGGGTGCTGGC	dispersed	0.693	-	-	-	-	-	-
15190_284		T	C	TGGCATCCnTTTTGGAAAAAAAnCAACTTTTGGTTTTTATACATATATATTnACACCAATGTAAGCACACACTGCACATTAGCCAATTATGCAAAATGCAAATGAAGTATTAAAACGnTAGCnCTGTGGAATAGACGGACAGTTGCAGCTGCTTGTAGACACATGCCAAGAATAGATGAGACAAAATGCCAGCCACAAGTAGTCAGTTTCAAAGCCATACCCATCATCTCAGCnAACCTTTTTnATnCATATATAATCATATTCTTAAnCCTTAAAATGAACA[T/C]GTGGATGCAAGTGCGCACATTCCCGACTGAATTTAAGAGTGACTGATTCTTGTTTGCAATAATTTGTTACTTGTTnGTGGACTGAAAGACATTCCCAGAATTNAAAGCACT…	dispersed	0.716	-	-	-	-	-	-
15490_100		A	G	TTnNnnTCAGAAAAGCAGAATTnATTATTTTACAATGAACAAAAAGACAAGACTCAGTTTTAAGAAAACTTTAAAAAANAAGAGGAAGGGTAGTTTTGA[A/G]CACATATAANAGATTGGAAAAAnTATATAAGACAATGTGAGAGTAACAGTGACAGTGGGCATCATCATGTTCCAAGTTTCAGGCATCAGANCGCTCATATCCAAAGTTAGGAGGCCTTCTTGGGCCTACCTCTTGGNTTTTTGGCAGCAGNAGNAGGCATCGGGGAGGTCTGTGAAGAGCTATCCACCATTAnCCGCTTCCTTGGACTCGCNGTTTTCTTTTTnGCCGCTTTGGTC	dispersed	0.443	-	-	-	-	-	-
15521_167		C	T	GTCAAGCATATTGTATCCnTAAnnCATGCATTACTTGCATCTATGAATTTTACTTGTAACAGTNCTGTTTGCATCnNATTTTTTAAAACTTTTTTTnCTNTCTCCCCCCTCTTATTnGTTAATNAGGAGGANTnNTTTTCTAAATTTACGTGGnATTTTTnATCTA[C/T]GTTGTAATTTTTnGCTGCTGCTGTTNAAGAGTTCTCGTCTCCGTCTGGTCCTCCATGCTGCTATTCAGTCTTGGTC	dispersed	0.585	-	-	-	-	-	-
16210_463		C	T	TTTGGAATACAATATATCTTTTATTGGGTTTTTTTnGCTTCATTTTTnNTTnCGTTTCTTnAAATTGATCCCCTTACAACTGCANTTCAGACAAAACCCACAAAATTGCTCCCCAAAACCCCNGAACAACTGCTGAGGAAACCCACTCATCCACTCAAAGTACAAACAACAACAATAATAGTACATCATAATATAATAATCAATGCTATTTTTTnGGGTTTAAATGTNTTCCTGTCCCTAGTCCCCATGACAAATGCTTAACACCAACATGGGTTAAGCGAACATACGGCCAAAGTGTAAACACAAACCCNTNCGNTCCTGAGGCCTTTGGCTGGGTGTTCACCTTTTTTCAGTACTCTGATGAACTGGACTTAAACAGATCANCATACCTATTTACTG…	dispersed	0.472	-	-	-	-	-	-
16331_101		C	T	AGGTGCTGTTTCAGTTCCACCTGAGGGGCCTATTCTCTGTCATGGGNCACCTCACCAAGACCTCTCAGAGCCTCACGGCCAAATACATGGACATCATTGG[C/T]ATTCTCAACTGAGGCCNTTGTCATTGACTGANAACTCANGAGAACANACNTTTGNGGGGAGATAAGTTGTGAAAAAAGATGAATGTAANNCTTTTTATACTATGANTnGTCATGTNCCTGCCACTGTGCTTCTTACNGTAACTACACAAATCCATGTTTCAGGAAACAACCAANNCnTGAGAGCCAACCGGACCAGTCAACATGTTTACATAAGCTGTGTACTGAAGTAGNAGAGTTTGTGAAAGTGAAGTAAAGTNTGCATAGTTGAACCACTTGAGTCAATGTCATNTCTTG…	dispersed	0.665	-	-	-	-	-	-
17829_233		T	G	ATGAGATTCGGAAGACGGTGGCGGAGAATCTGCAGAAnCAGAAGCAGAAGGACAANAAAATGGCCGCCCAGAGTGCTACAGGTCAAAGGTCAGCNCTGGACAGGTTCAAAAAGTGAGATGTGGTGGCGATGCTGGAAANAGAGGAGTGGNCTCTGAAAACTTGGAAG[T/G]GAGAGAATNAGATNTATCCAGGCAGAAACATCCCNTCAAGAGTGACANGGGTCCTGCCCCnTACCTAGGGCTTCCCTTCCACCCATAAnCTGTTnAACTGAAATGGACAGAGATNnnnTnANNnCCAAnTNCCACATnNTGCATAGGTGTGACGGTNTGTGTTNTnGGATGAAGAAnCACCTTGTCTGCTTnGTAAATCTNCGTACAGnNnnAAAACNTTGAGAAAC…	dispersed	0.756	-	-	-	-	-	-
18268_281		A	T	nTTTTGTTTCTTGTCCCnTACCTCAGCTCCTTGTGTATACCACGATATAGCTATTTACATAAATCCACCTGTTNCTTCACCACACGCTCATGCTCAGTCAGnGATTGACACTGACNGATTTCTCCNTCTTCTGAAGAATAAANATACTTTTATCCGTTTTGGGTGATATTACACAGGGGATGTTTTTATCTTnCAGCAAnCCGTCATTTGTTCATTTTAACGCCTCAAATATGNTCTACANCAAACTGTTAACAGGCTCATCTTTTAAATGTTTnAAGTT[A/T]TGCAAATTTCATGAAAAGTGAAAAAAANGTGTTTTGNAAAnTAAnGGNGAAGAAAAnCAAAAGAAGAGAGAAAACNTTTCTACCTTTTnCTACATGGnACCTGTGCGACCACAA…	dispersed	0.761	-	-	-	-	-	-
18662_185		G	T	TTTTCATCAGGCAAATGAAAAnCCTTTTACTCGCCAATTGTTTAAATATTACAAAGTTTGATATTTCANGAATTTTAATTCTATTAGGTACAATTTCCAGCAAANGCANTANCAATNTTAGTACTTAGACAAGTANACGCTGANTnACACTGGGAGGGAAAAATAAGAGTAGTCATAATCAATA[G/T]AACAAAAAnnATGAAAATGTGAAAATATGTACACTGTGAGAAGTTATTGTCAAATTNTTGTCAGATGTGTGTGTGGTCAGCAGnnnnnnnTNCTGTNTTATCTTCTTGTGGGGATGTCANnTTGTTGTCTGCGCTCATCTGAGAATGGGCTGAATGTTG	dispersed	0.784	-	-	-	-	-	-
19049_220		C	T	nTTCAAATAAAACTTTATTAATTAAATACACTGAAAATCATGACTCATTCACATCAACATCCATCAnNTTGATTnACTGTCTGGTGACAAACAGTTATAAAGTTANTCCATCTACTTTGATCTGGTTTGnAAATAGCAGGCANCCCnnTCnATCCCTACCAGGTCTnTCNCTNTCTCCTTTTCACATCTTCNCTTTCTCCACCTTTCCCTNCCACTCTC[C/T]GTAACAGACATNGGGGnGnTGTGAGGGGCATTTGTGCGTCCTGAAGCCATNnAAATGGnACAAGGGGCTGGGnnTGGnnnTGTGGAGGTTAAGTGTAAAACTTGGGGTCTACTTCTTGGCAAGTGCCAGACGCTCGCTGACATTCnCCCAGTTCACCnCGTnCCAAnTGGCCTTG…	dispersed	0.784	-	-	-	-	-	-
20989_141		T	A	TCTTCGnAGTTTnCTTnCCGnCGGATTCATCCTnnCTGCTGGCTGTTCCCAGAAGAGAGGCCAAnATGTCTTCAGGGGTnATGCCCCGTTTTGGNGGnNCCTTNnCAGACGCTGATGTGGATGCTTCAGGTTTCTCCTCC[T/A]CTTCCTCATCCTCNGAGCACTGCTTAGCNnGCATTTnAGATCTGCAAACGATATCTCTnNCCTGCGACAATTGCCCATCATAGCTTCATAATCTGAnnTACnCTGNnGTTGTCTGAGTnNnTGCTGTGGTCTGATTCTTCACTACCANNATNAnNGTCACTGTCTGATTCGTCCACATTTTCGnCTGATGGCGCTGTGGGTTTCTTGGTGAGGGGTGCGGTTTTAGnGCAGCANGTGGTTGTTTCTCAGACAAN…	dispersed	0.705	-	-	-	-	-	-
23244_264		A	C	TGTAACCCTTTTCCAATGCGGTGTCCTCCGATCGAAAAGAAGGAATAGAGACCATTAAGGGGTGCATCTCGACAAAATCAAAGTTCACCTTAGT[A/C]TGCTGTTACATAACATACTTAATTCCCTGGACTTTCGCGAGCCAGGCAAGGCTGCAGCATAGCCTACCGTTCGGCAGC	dispersed	0.739	-	-	-	-	-	-
08849_1441		T	A	nGATGTCCTCCAACGTTTTATTTTCAACTGAATGAAnTGCCTAATAATAAAACATTTTAAAAnGAAAATCACAAAATACAAGGCAGAGCAAAANATGTCNNATCCCAAATAAATGAAAGCACAGCAATGCAATCATGTAAAAAAATCCTGACATTCTGTTGTANTGGAAAGAATNGTTTTAATCCCAACACGTGAACATTCAATCATAAATAAATACATGCCTTCTAAAATGTCATGTTTACATATAAAATTAAAATTATGTGGTCTCAAACAAAAAAGGGAAACAAATTGGGCATGACAACAAAAATATTGCAACTGGATGGGTTACACTTCCNAACTTCATTTACAATAATAAAAnCCCAAAAnGGTAAnTTGATGTTTGAGANAAATCACANAGCG…	no signal	0	-	-	-	-	-	-
09021_110		C	A	TnAACACTCTGCAAAATATTnATTAATTAACACTTCAACACAAGCAAATCTACAATATAGTCAATATAATCTGTGTAGNCACACATTnGATTAAACATTTTATTTTATG[C/A]TACCTATTGCTAACTAAAATAAAATAAAAGAAGCATTGGAACACAAAACAGTGATTTAGNACAGAAAAnTAGATTTTGTTAATGCATGTGTTTATCTATAATGTAAATAATGTAATGTAAAGAATATCAACCTTTAATATTTATAATTGTCTACAGTAATTGAAATATCAACGAAAATATAATCATGTTTCGAAGTCCAGTACCGCCTATTACACAAAATGAATTAAACCCAATTTCTCTATATCTAGTTTTACATTGAANAACACAATTAGGACCATGCCATGC…	no signal	0	-	-	-	-	-	-
09184_1151		C	T	CGTGnnTAAGAATGTCATCTTTATTGTTCTGGTGAAACTTAAAATTTAATCTCTACATTGTTTTCTTTTTTTnGTCTCCCACACAAATGTTAAATACTGTACAATACCCATGACACTTCACTATGACAGTAGAGCTGTCATACGTACAGTAAAAGCATGTGAATGTGTGCTTTTTAAATGTTTTATTNTTTATTTTAAAGTCCAGTGTGAACTGTTTGGTCTGGGGCTGTGGAGTGGCTGAGACGGTGCGAGTGCCCTTCACCAATCAGAAGAGACTCCTGTGTGCCAGGAACCAATGAGTATACATTCCTGTATCTCAGGAACCAATCAGCAGTGACTNTCCACCTGAGACATAACAGCCCTNCCCAATGAGGGACCTCCATCTTCCACCAACTCCCT…	no signal	0	-	-	-	-	-	-
09310_803		G	A	AAGGATTTCTTGAACACATTGTGAAGTCCGTGAGATGTCATTCTGAAGTGAANAAACTTTGGAGATTGCATNATTTATTACAGTATCCATGCCAACACAAGNGCTTGTTTACAAGAAATATCAAATGGCTGCTCAGCATTTCTGTCCTGTTNCATCAAATGGCCAGGAAAGNAANNTCTGCATCAGCTTTTTATTATTTTATTTTTTNAAACACGANGGGTCACGGGGANCTGAAAAAAATGTTCTTCAGGGTTTTAAATGACA[G/A]ATGTAGTTTGAGTCACTAATGTAAAATCAGATATTTTAGAGGGTGCTATTTATATTGCNGTGTGAAAAANAGGAGTATAATTTCAGCAGTGGTGTGTAGTTGTGTCTCCATTTNTTTTTTTACTCGNCTG…	no signal	0	-	-	-	-	-	-
09882_661		T	C	TTAnCnGTnNGCATGTTnATTGCCAAGTTnGTACAAACAAGGAATTnGCCTTAGTGTGATNnCATGTCAACACAnnnNNACnNnACAGTAGAAGCAGCTAAGCAGAnTGCAAGGACATGTGAAnNCTGNATATTAGGTNCAATCCTTCTAGGAGATATACTnNTGnNnACAnNCTCTACCACAAnCCTCAANCTGTCTCTGGTCTACGTCTATATAATTGTCTAATACCCATGAACAATNAAGGCATTATAAnTNnCNnnAGAAAGACATTAAGTNCTACGCATTTCTNTAGGnAAATGCAAGGGTAGTGAATTCCATCAANATTGAANATTTCNAAGTGACAAAATTnAGTTTCATGAGTCTCTTnnCACAATTGTACTTAGTCNAANGAATGCCATG…	no signal	0	-	-	-	-	-	-
10056_753		T	C	GAGNGAGAGAGTGGGTGGACAGAAAAGGGGnACACAGTTGACCCGGTTAGGGGATGGTGGTGGTGGTACATCGAGGGTAAAGAGGGTGCAAAGGGNAGGATGAGAATTCACTCAATTGAATGTATGTATGAGGTAACCTTACCACTCTCAAAACACCCCTCCACGTCCCCACCCCTTCANGTCCTGAGCAGTGGTATGATCCTAGCTCAAATGACCAACATCACAGGCNATANTGNAATGCTGTAGATCCGTCCANTTGCAAACAATCAAATCAAGGACATACCACTGGGGAAGGTTTAAGAGGGGTGTATGAATTCTTCAAAANCTCACTCACTTTTGTGTCCCCTNTTCAATCCTGTTAnNCnACGTCTCCCTATGCACTGTTGNTGTTCAACCCCC…	no signal	0	-	-	-	-	-	-
12289_584		C	T	TTAATTTCATTTnATTnACATTTGCATACAGnnNnGCAGAATGAGAATTAACTCNACATTTTACNGAAATAATAACTTCAATCTCTGCnTACATAGGGTACACATCAACACACGTTGnGGACAGACACNATTTACAGCGAGAGCATGAAATCTCCTTTTATTTNACAGCGNnGCAAGGGATGATTAATAGCCTACTAGGCCAAAATGGATTTTGCAATTTCNnTGATTTGCTCAAAACCATTAGACATTTTGAAATTTGCACCGNnCNnTAAANGCANGTAATTNAnTTGGTATTTTNCACCTGTTTGTGGTGAAGCAGANGCAGACACTCATGCATAGCTCACAGACNAAAGAAGGCAGCCGCATGTGTGAAAAAAACAATTCCAGACAGTTNTTTGA…	no signal	0	-	-	-	-	-	-
12522_545		G	A	AGTCCTTCATGTTTGGTAGCATCCTGACAAAGGAGGAGATTGCATTTTCAGACCCnACACCAGACGGAAAACTCTTTGCCACAAAGTATTGCGGAACTCCAACTTTCCTGGTCTACAAnTTCATTGGCTAAACTTCTTCCCTTTTTTGCNGTTTCATATATTTTATTGTGTTTTGTAAAGATTGNTTnAGTTTTTnTTTnnnGnAAAAnGNAAAATATTGTCAGTTAATGAAACAAAGGNGTTTTnAATTTGTTTTATTTTACGNTTTGTGTTAACATACTTGGCGATAATAATTCACAAGTTACAAGAAAACAGNTnCATGnTCATCAGTCCCTTTTGGCTACTGGTGCTTAGTCCAACTTCACAATAATTTAAT[G/A]CGTCATACANnNGTATTA…	no signal	0	-	-	-	-	-	-
13564_192		A	C	TGTCCAAACTCTCAACTCCAGTGAAATCCCTTCCACACACCCAGCTGGAAGATTCAGACCAGGCTNTGAAACGGGCACAGGCCAATGGCAGTGTCCnAAAAAnCCCTTTGTCCAATCGGGAGACAGAGTCGCCnNTCTTGAGGCTATGATGCACAGGTGGTCGCCGTAGCAACNGACCnATTGCCTTGATA[A/C]GCCGTTTGAGTCnATGAGGACTCTTGTCTTGAAATGCCnTTCnAATCAGAGTCCATTGAATGTGCGTCCAGCAAnTGTACTTTGTACATNAGTGTAAnGACATGTGAACNnGTGnGTTTTTGnCTAGTTAGCTACTAACAGANACCAAAACAACCAGTTAATACCAAAATAACATCCGCCTATTGACAAGGCAATAGTCNnCC…	no signal	0	-	-	-	-	-	-
14646_122		C	T	GGGCGTCATGACGTCAAAGTNAnGTAGCAGTGGGAAGTTGTTTAGCTTACAGTGnnnGCTACTCGCTTGNAnTTAATAAnCAACATCACATTTNTGTCNACAATGTNCCGTTCTAAGACAG[C/T]GCATATTTGGTnTGTTTAAGATGAAACTGTTCTATGCAGNTACTTnTAAAACGTGCnGTTTAGCTGGCATACTGCNTCnGGCACCGGTGAAGTAGCTTTAACTATGCTAATGTTGTTTAGCTAGCATAGGTGCnnTTTNTnNnnGGTAnTCACGGTGTTTTCTNnTACTTNNAAAATGGCATGCACATTGGAAAAGGTACTTGGTGATGCTCGCACTTTACTCGAGCGTTnGAAAGAGCATGACACGGCAGCGGAAAGTTnAATAGAACAnTC…	no signal	0	-	-	-	-	-	-
15102_120		G	A	TAATCACATCACTCCAGTGACTGNnCTGATGCnAGTTGTCATGGTACNGAGGTATGGCACCTCTATGTTnGAAAnnCCNAAnCTATTTTCAAGCATTnTCCTCCANNnnCTTACATTTT[G/A]TTGCTTAACATAATTTTCATnNNCATAAAATGCAGAGCTNnAACTACAGATACAACAATCCTnNTGTTCAGGGTAAnnnNTTnCANANnTTCAAGTCAAGTCAAGCTCTGGAAAAAnCAACCCAAAAnTCANCACCTATTCAGTAATCATGCTAnGGAAAAAAnTGnTTTnnGCAAAGGAATCTGCTTAGCAGTGGTCTTTGATCAACACAGTGCTTTGATGGAACCTCTGAGCTTCTGGTAAnCCTTTTAAAATGAGCCAGCATGAAAAAnGnn…	no signal	0	-	-	-	-	-	-
15384_452		G	A	GGAGATTGAGAAATTGGAACTTGAGAAAGCCAAACTGCTGTTnAAGTAGCTGTGAAACCAAGAACATATCCCCGTCAGTATGAAnGAGATTAGCACTGGAACTCAGACCATCTTGTGTACAGTNAATAAAATTGTATANAAnTCCGATATTTTGAGCTGTGGTGATGACTTATGCCATTCCATTCCATTCCAAAAANnNAAGTAAACAAAGACACTAAnANCCCCTCCTGAGCTTTGTCATTGTGTAATTnAACTTAATTTTGAATTCAAGACTCATGTTGAGCACATATGTCAGAANATGCAGTGAACTTTTAATGCAAATTTCAGACTTTACTGAAAACCCATTAATCTNTTATAGCAGGCATTCNTCTATCAGTGTTGANAATATATTCCTGTACA…	no signal	0	-	-	-	-	-	-
16223_237		C	T	TTTTTTNAAAACACAACAGTGAATGAAAAAGGACAGGGnAnTnNATCATATTnCAGGAGATTTATCATTAATATAGTGGCTCTTTCAGACTGTTAATAAAAATGAGGAAACAAAATTAAGCCCAAAACAACCATAATGCCTGGTTTTAAGAACAGACATGTGAATNANTTTTTTnnGnACATGAATATGGGACAGGTAAATCCTCGCTCCTTGTATTTCCTAAAAGAAAACAAATA[C/T]AATAAATAATTATGAAnCAAAAnCATCCTCGGGGTCATTAACGTTAAAGTNTTTCTGCCATCGGTGGCAGGAACCTCTGTCTTTCTTTTTGTGCCCGCTCCCATACTTGGTGTAAAATTGCATTCCTCTAAAAGGnNCCAGNAAAACATNGATCATGT…	no signal	0	-	-	-	-	-	-
17799_184		G	T	TGTATGTTCCAATTGTATTTGTAATCATTATTGTGTTTTCAGAGCTCAGCTGTATAGTTTTTCATCACTATGTTGAAACCACNCCGTGTCCnTTCCACAATGTTCCCTCCACTCATCTTCNCCnGATTGCTTTTTGTTAACACATTGTTTTGTTGTTAGCAnATTTTAAGTTAGTCTGTAGAG[G/T]CACTCCAATCTTTTGTTCACTGAAATAATnTTnGTTAnGGAAnCAAATAATnTATAAAGTnCAGTANCAAAATATGAAATTGTAATTAATCTAAATTTCnnNnAAnTGnnAAAAAAnGGTCTGGCCTGTAAnTATGCAAAACATTGTCGCAAnGGnnTGTGATGTCTTTATTTTGGGATTTTTTCGCTTGCTGAAAAnTCCTGAATTGGAN…	no signal	0	-	-	-	-	-	-
19159_99		G	T	CTCCNAnNCNTCTCCTGAAATCAGAGACAGATAGGTAGATACATATCTTGGGGTTnGNNTTGNAAACGAGGGAANGAAACGTCCGGTGGTTTCATGGG[G/T]CCTCTGCATTGGATGCAGAGACTCAAGGCGAANGCTTCTAATNTGTTTNGTAGACATTGCTGGACAATCCTCAATTAGCTGCATGGTCAAnCGTTGCTGTAAnCnCTTNTTnGnCATGATCTCTTATGTTnGTTnATTTATTTGTGACTGACTGACTCTACTGTTGTACTATTTGTAAATAAnTAAnTCAAAAATAAAATnNGnAAAnnAATGCCTGTGTATGAGGTAAAGCTGAGGTCTAnTANnTTACTTTNANATCNTnGTTnGACCTGCAGTACTTATTTTTGGACANCAGA…	no signal	0	-	-	-	-	-	-
19539_251		T	C	TTTGTGnTAAAnGATTCTGTTAAGTTTTAATAAAAGCCAAGTCAAnCATTAAAATACTGAAACGGCAAAGTCGTTTTCCTATTTTTnnGTTCCATTTTGTACAAATCACAGTGGTTCAAAAnTATTACNAnGGATTTTTnAAAAACACGTTTTAAACAGCAGCAAAACATTCTGATTGTTTTAAAAAnGCCCTTAATCGTGAGTGGTGTGTGCTTCTTTTCAAGTTCATCATTTTnCTNAACAAACTGAA[T/C]ATCTTAGCAnnGTTGAAGAGAGAAAAnGAGAGATNGACAnnGGGGnAAAAGTGCATAATNCATAGTTCAGTTGGTNTnAGATTTTTTTTnAAGTNACACTTnAAAAGTTGGAGACAGNCAAGGnCAATCAANGGCAGCCTAAAG…	no signal	0	-	-	-	-	-	-
