# Supplementary material for: SNP Discovery in European Anchovy (Engraulis encrasicolus, L) by High-Throughput Transcriptome and Genome Sequencing
Source: PLoS One. 2013 Aug 1;8(8):e70051. doi: 10.1371/journal.pone.0070051 (PMC3731364; doi:10.1371/journal.pone.0070051)
Supplement: Table S2 — Best microsatellite markers detected in the European anchovy transcriptome. (XLSX) [file pone.0070051.s005.xlsx]

## Sheet: about
Table S2
Best microsatellite markers detected in the European anchovy transcriptome
repeats have been detected in the assembly using QDD2 program
repeats are included if they have pure motifs of 5 or more repeat units and a flanking region with no repeat sequences
repeat names follow the format
Eenc_[A]_[B]-[C]
	where
	[A] indicates the repeat unit size (i.e. 2 for dinucleotide repeats, 3 for trinucleotide repeats)
	[B] indicates the transcriptome contig where the microsatellite was detected
	[C] indicates the start position of the repeat in the sequence

## Sheet: Table S2
Microsatellite ID	Motif	Target region sequence	Primer F			Primer R			Sequence	BLAST results
			Sequence	First position	Tm	Sequence	First position	Tm		Accession	Name	Description	E-value	Score	Tax Id	Species
Eenc_2_contig00427-318	AC	TGTGTGTGTG	TATGCATGCGACGAAAGATG	200	60.775	CTCTCCTTGGTGAAGCCAGA	374	60.523	GCAGTGGTATCAACGCAGAGTACGCgggggATACATTGAGGAACATCGCTGAGAAGATGGCTGCAAGGTTACTTCTGCGAAATGCCGTTCGGGCTTCAACAACTCTCCGGGTCACCCCGATGAAGACCCTGGCCCGTGGAATGTCCGCTGGAGGCATTCCTACCGATGAGGAACAGGCCACTGGGATGGAAAAGCTGGTTATGCATGCGACGAAAGATGGCAAGGACCCATGGAGCATGTACAGACCAAAGGAGTATGCAGGGTCTAAGGAGGACCCTCATCTTGTTCCTTCCATCACAAACAAGAGGATCGTCGGCtgtgtgtgtgAGGAGGACAACACAGCGGTGGTGTGGTTCTGGCTTCACCAAGGAGAGGCCCAGCGCTGTCCCTCTTGCGGAG…	BT079576	gb|BT079576.1|	Esox lucius clone eluc-evq-536-284 Cytochrome c oxidase subunit 5B, mitochondrial precursor putative mRNA, complete cds	6e-71	306	8010	Esox lucius
Eenc_2_contig00997-272	AC	CACACACACA	TCAGACACTCCCACTTCTTCG	246	60.428	GGAGCCTTATTGCACCATGA	369	61.003	AGTCACTGTGGCAGTCTCCAGGTTATACACATCAATCTTGTCATTGGAcaccaccacATACTTATCTCCCTCGGGAGACCACTTAACAATGTCCGCACTCTGCTTGAGGTTCTTTATAAATGCTGATCTTCCATCTGTTAGATTCCATGTTCTCAGTGTTTTATCTGTGCCAACAGTCAGGGCAAGCTTTCCTGATGGATGGACGGACAATGAGGATAAGTGACCCTtgtgtgCTTTGATTGTTTTCAGACACTCCCACTTCTTCGTCCTCcacacacacaTCAGCCCATCCTCGCCTCCACTTAGCAAATGAGATGTGCCATAGAATTCCAGACAAGAGATGGTCCCATCATGGTGCAATAAGGCTCCTTGTTCGATTTTCtttttCATGTCATACAA…	NM_001146507	ref|NM_001146507.1|	Salmo salar p21-activated protein kinase-interacting protein 1-like (pk1ip), mRNAgb|BT057128.1| Salmo salar clone ssal-eve-528-068 p21-activated protein kinase-interacting protein 1-like putative mRNA, complete cds	1e-113	464	8030	Salmo salar
Eenc_2_contig01351-167	AC	GTGTGTGTGT	TGAGTAAGTCATGTGTCCATGTTC	141	59.032	TCAGGTTACATCTGGGCCAC	230	60.924	GCAAACAATGACTCATTTTGCGCTCCATCGAAGAAACAAAACaaaaaCCTCCGGCTCAGCAAGTTTTCCATAATCAATAACAAAATATTAAAATAAACGAAACCCCAAAACTCCATTTGCTGCCtcagttcagttcagtGTGAGTAAGTCATGTGTCCATGTTCTAgtgtgtgtgtGGCGGGCCGGATGCGGCCCACGGGTAACACAGATGTGGCCCAGATGTAACCTGACGGCCCGGTCGTAATCTTCGCATGTATGTAATAGTTCTGTATAAACCTTaaaaaTAACGTTTACATTTTATTTCTGCTGTCCCCTAAATTCCACGATTCACGGAAGGAAACGAAAAGAAAACaaaaaTACAATTTGGCCGTAATTCAAGAAAATTAAAACTGTTAACAC…	-	-	-	-	-	-	-
Eenc_2_contig01422-91	AG	TCTCTCTCTCTCTCTCTC	CCAGACCAAAGGGTCACTTG	23	60.536	TGAGCAGCAATCACCGTAGA	150	60.562	AATTTCACCCTCGTTCACCCTCCCAGACCAAAGGGTCACTTGAGGTAAATCTTGCCACGGGTCAGTTCAACCAACTTTCAGTGACTGGCAtctctctctctctctctcAGCTCTCACACTAAACAGCGTGTCTACGGTGATTGCTGCTCAGCCAAAAGCTTGACTACTTGGACTCTTGCTCGGCATCCAAGAGTGCTGATCTGATGCCCAGTTTCTTCAGTTCGTCCACAAGGTCGCCGTTCTGGTGCATCTGCAGGAGAATGTCACAGCCACCCACGAACTCCCCG	XM_003440697	ref|XM_003440697.1|	PREDICTED: Oreochromis niloticus glutaredoxin-related protein 5, mitochondrial-like (LOC100693326), mRNA	1e-25	138	8128	Oreochromis niloticus
Eenc_2_contig01444-275	AC	GTGTGTGTGT	TGTGTTTGTAGGCAGCATCG	215	60.865	TCAGAGCAAACCTTCGTCTTG	349	60.556	CAGGACCAATCGATGACGAGCCTGATGAGGCGAAGCAAACACAGGACCGTCGATGGCAAACCTGATGAGGCGAAGGAAGTGGAGGACAATTGATAGCAGCACCAGCATCAATGCtgtgtgGCTGGACGACTgggggAGGATTGATGCATTTTGATTTCGTCCTTTCTGAACCAGTCAGATTTTGCAAGTGAGATTTTCATCACAtttttGGACTTGTGTTTGTAGGCAGCATCGTATATTGTTATTCTTTTCATTTTGACTGTAAATGATGCTAgtgtgtgtgtGCTACTCAAGCATATGACATTACACGTTTTATACAATAAACTTTCAAGACGAAGGTTTGCTCTGATTG	-	-	-	-	-	-	-
Eenc_2_contig02104-409	AC	ACACACACAC	AGGTTCGTGTACGTCTGGGA	245	60.567	TCTGGCAAAGGCCTGTGTAT	438	60.657	CAAGCTCATCTACAGCATGCAAGGCCACGGGGACTCGGTGACAGGGCTCAGCCTGAGCGCAGAGGGCTCCTACCTACTGTCAAACTCCATGGACAACACTGTGCGGGTGTGGGATGTGCGGCCCTTTGCTCCCAAagagaggtgtgtGAAGATCTTCCAGGGGAACGTCCACAACTTCGAGAAGAACCTCCTGCGGTGCGCTTGGTCGCCTGACGGCAGCAAGATCTCGGCTGGATCCGCCGACAGGTTCGTGTACGTCTGGGACACCACAACTCGCCGCATCCTCTACAAACTCCCGGGTCACGCGGGATCCGTCAACGAGGTCGCCTTCCACCCAGATGAGCCCATAATCCTGTCAGGAGCCAGCGACAAACGCCTGTACCTGGGCGAGATCCAGTG…	XM_003444045	ref|XM_003444045.1|	PREDICTED: Oreochromis niloticus U5 small nuclear ribonucleoprotein 40 kDa protein-like (LOC100697508), mRNA	5e-108	444	8128	Oreochromis niloticus
Eenc_2_contig02380-158	AG	TCTCTCTCTC	AACTCAGTTCCGCCTCCTTC	110	60.766	GAGGCGGGAGAAAGCTACAT	234	60.733	CTGCGCGGCGATGAGACGGACTCTTTAATGTTGGCCAGCAGGCCTCGCTTGGACCTGGACGGCTCGGCCTGTGGAGGCTGCGACAGCTTGGCCAGTTCctctctCAGAGAACTCAGTTCCGCCTCCTTCTCAGTCACGCCACACTGCAGTCGCTCCGtctctctctcCTGATAAGCAAGTCTGTTCTGTAGGTTTGAACCAGTGCAGCTTCTCCATGTAGCTTTCTCCCGCCTCCTGCAGCGTGTCATTAAGATCCGAGATCCTGctctctAGCGTCACAATGAGCTCTTGtttttCACAGCACAGTTTCTCCACTGCACATTTCTCCTTGTAGAGCCGTTTACACctctctGCATCTGAATCTTGAAGCTTCTCCTCgtgtgtCTGGGTGGAGCACTC…	-	-	-	-	-	-	-
Eenc_2_contig02397-180	AC	GTGTGTGTGT	CCACTAGACAAGTGCACAGGG	138	60.749	ACGCAGGTGGTGAAGATGAT	266	60.542	ATGCAACAGAAATCCAGACATGAGGAAATGACATGTCACAGATGGAGACTTTATTGACTTCCGTCCCTCTACAGTTATAGCAAGAGCAAATGGTATCAAAGGATAAATAAACACTCTGAAAAGACTGGACACGTTTCCCACTAGACAAGTGCACAGGGTCATACACTAAGACGACGGTGgtgtgtgtgtGAGAAGGGTGTTTAGTCCTCAGGCTCGCCAGGATTTCTGATGTCATCGATCTTCAGGATCATCTTCACCACCTGCGTTGCCAGGGAGATCTGCTGCTTCTTGCCAATCAGCGTCTCGATTACGtgctgctgcTTCATGTC	NM_001173839	ref|NM_001173839.1|	Salmo salar T-complex protein 1 subunit epsilon (tcpe), mRNAgb|BT059620.1| Salmo salar clone ssal-rgf-522-127 T-complex protein 1 subunit epsilon putative mRNA, complete cds	3e-35	174	8030	Salmo salar
Eenc_2_contig03047-448	AC	CACACACACA	CCTTGTGGCCTGTACCAAA	362	59.551	CACGAGTTTGTGTATGCGAA	477	58.344	TGGAAAGTTCttttttttCTTTTCACTCTGGCTAAGAACTGTACAATTTTCCGCAAACAGTTTAACACCGAGGATTAATGTGCCACAGTATGAAGGAAGCAGGATGTCTGtttttCGTCTCTTTTACGAGACTTTGTCCCGCTGACTTTCtttttGCTCTTTTCGTTTTATCTCATCTGTcccccAGCTATGTCACTCTACGAGACTAGTGTATCTACAACATGCATCtttttGAGCTGTAGCTTATCCCGTCAGACTAGCCAGCCCATAATCCAACGCTTTACTGCAGTCAGTATAACAtttttGTATGACAtttttGTACTAGATCCACCACCCCTCTTGTCAAGTGCTCTtgtgtgCCCCTTGTGGCCTGTACCAAAATGACATGAACTGTATCAT…	-	-	-	-	-	-	-
Eenc_2_contig03077-244	AG	AGAGAGAGAG	TCTTTGCCCTTAAGCACAGG	198	60.378	GTTGAGCTGTTGGGAGCTTG	292	60.975	gaagaagaagaaATGATAATTTAGAAGATCAGAAATACTGAAGAAATCGTCTGTTTGTTTGCCTCACTCTGTAATCAGAGGGATTTacacacccacccacccacACATacacacacTTGCACGCTTGCTTGCGTTTCtttttttCTTCCAGACAGTTGTGTCTGAAATCtttttGTCTTCtttttCtttttCGTGTCTCTTTGCCCTTAAGCACAGGGCGTACAGGTGTGCAGGAAAGGGAGCagagagagagGGGTTGGAACCCTTCCCCTCAAGCTCCCAACAGCTCAACTCATGCTGacacacacATACGCACGTCTTACAGTATacacacacGCACGcacacacaCGTACATGCaaaaaCGCACATTCCTGACACCCAGGCGCTGAGGTCACTGT…	-	-	-	-	-	-	-
Eenc_2_contig03125-1136	AT	ATATATATAT	GTCATGCTACAATGCCGGAG	1085	61.607	AAGATCTGTACACATTCACAAGCTAA	1185	58.535	CCCTCAGATGTGCCTGCTATGTTGCAGAAGTGTTAGGTGGACAtgtgtgAGCCATCTCCATGTTCTGCTGAGCAGTTAAGAGTCTGGTGCTCTCCAAGCCAGCCTAGTCCCTAACTTGCCCCTACAGGTGGGGCTTTGTCAGTCAGGGGTTTGTGATTTTAAGACCACACCGTTCTGTAAAACACTAAGGTTTGATCATaaaaaaaaGAAGaaaaaaGATAAAATGGCCAAAAGACGAGATGCATTTGGGGCCGCATCTGCTGAACGCGGCCCCAGGGCGAAATGCTGCTCATAGCGCAGTTGACGGGAATCAGCTGCCTAGCTCTGAACAACACATGATTTGTTGTATCATGTATGTTTGTACtgtgtgtgtgCCtgtgtgtgGAATGCCCATTTCAT…	-	-	-	-	-	-	-
Eenc_2_contig03125-453	AC	TGTGTGTGTGTGTG	AAGCCCACTCGTGTAATTGG	408	59.993	ACGGGCACAAACAAACATTG	507	61.753	CCCTCAGATGTGCCTGCTATGTTGCAGAAGTGTTAGGTGGACAtgtgtgAGCCATCTCCATGTTCTGCTGAGCAGTTAAGAGTCTGGTGCTCTCCAAGCCAGCCTAGTCCCTAACTTGCCCCTACAGGTGGGGCTTTGTCAGTCAGGGGTTTGTGATTTTAAGACCACACCGTTCTGTAAAACACTAAGGTTTGATCATaaaaaaaaGAAGaaaaaaGATAAAATGGCCAAAAGACGAGATGCATTTGGGGCCGCATCTGCTGAACGCGGCCCCAGGGCGAAATGCTGCTCATAGCGCAGTTGACGGGAATCAGCTGCCTAGCTCTGAACAACACATGATTTGTTGTATCATGTATGTTTGTACtgtgtgtgtgCCtgtgtgtgGAATGCCCATTTCAT…	-	-	-	-	-	-	-
Eenc_2_contig03325-283	AG	GAGAGAGAGA	GACCTGCTTGTGCCTCAGAT	215	60.418	CGAGGCACGAGTCTGTACTTG	314	61.03	TGtttttGttttttGCtttttACCATTAGGTAATGCTGCATGAAATGAACATCATTAGGGTTTTGTGTTGTTtgtgtgtgtgagtaagtaagtaTGGGCAATGGGGCAGACTGCGCCACAGCTCAACAGgtgtgtTCCTCATGGCTGTCCTGGGCTTGTTGAACAGCTTCTTTTCACGGAgtgtgtgtATCACCTCCCTACCAATCCCCACCGCGACCTGCTTGTGCCTCAGATAAACAACCCTCTAGAAGACCATCAGAGGTCTGATTGCAATTGGAGAGGgagagagagaGCAAGTACAGACTCGTGCCTCGTGCCTCaaaaaaaCAATAGTTGTAGATCACAAACTCGTAAAGATAtttttGTCTGTTTTGTCTATTGCAGATCTGTTTCCTGTTT…	-	-	-	-	-	-	-
Eenc_2_contig03938-140	AC	TGTGTGTGTGTGTGTG	GCAAGTGTAGAAGCTGAGTTTGC	106	60.605	GGATCGTATGAAATGCACCC	196	60.163	AAATCAGGACTGTTGTCTTTATTTTATCCCCACtttttCCGATATGGGGttttttttCACCAGGTGCTGTAGGCCTTGAGTAGGTTGACTGGACATACaaaaaCTGCAAGTGTAGAAGCTGAGTTTGCCAATATGTTTTtgtgtgtgtgtgtgtgTAATTTCGAGTTCTTAGACTTGGGTGCATTTCATACGATCCTAATTTCtttttttATATTGATGTATGTATTACaaaaaaaaaT	-	-	-	-	-	-	-
Eenc_2_contig04193-132	AG	GAGAGAGAGAGA	TGCCCTTGTGCTTTCAACTT	84	60.807	TTTCCTCTCGACAGTTGGAT	175	57.292	CTTTTAAAGCACGTTTATGaaaaaaGGAATAAGCGATTGTGGTGGGAAAGACGAACAGTGTTAACTTACAAACTTGtttttATTGCCCTTGTGCTTTCAACTTTGCCTCTGTACAAAGTTAGGGAGGGAGCgagagagagagaGGCCTATGTGTCATCCAACTGTCGAGAGGAAATaaaaaaaCATTCTGGcacacaG	-	-	-	-	-	-	-
Eenc_2_contig04563-59	AC	CACACACACACACACA	TAAGAGCAATGGCCACATGA	18	60.22	GCCACTATGGAGGTGCAGAT	130	60.104	acacacacacacacAGTTAAGAGCAATGGCCACATGAAGCAGTGTAAAACTATTGTCGcacacacacacacacaAGACAAGGTTTTATACAGACATGGACGCAGTAAATCATCTGCACCTCCATAGTGGCAAATAAAAGTGACTGG	-	-	-	-	-	-	-
Eenc_2_contig04957-286	AC	ACACACACAC	TTGGTGAGCAGTTTAGAGACCC	248	60.661	TGTTGTGGCTGGTGTCTGTT	350	60.203	CATGTTGTTTATTCATTTATTGGTGCAGTGGTGCTCTATTGTGGAGACTCAAATCTATATGGATCGTcacacaAAAGGTCAGAAGTCATAGATGAGGGCGGTGAATAACTTTTCGTGAAGGTTGTGGACAACGCTGCCAGCTCCAAAATACAATTTGTATATCTTATTTGtatataCAAATACATATACAATTTGTATATCAGGTTTTCTCAATCTGATTTTGAGTTTGATGTTAATAAAACTGCTCTTGGTGAGCAGTTTAGAGACCCCAAGGTACTGGCCAAAacacacacacAAATCCATGATTACATAGTGGGTAACATAGATTAGAACAGACACCAGCCACAACATCACAAACACTTGTGCT	-	-	-	-	-	-	-
Eenc_2_contig05002-369	AC	ACACACACAC	TTTCAGGGATTCTTTCTTTGC	347	58.43	TGTGCAGTTGGAACGTGACT	498	60.357	TTTCCAGGTCATATGTACATAAGTTGTACTTTTATTAGGTAGAGCATTACATAGTAGGAAAGTCATATTTTGTACAGATGTTCATGTATGTACAGAACaaaaaTAAAGTCaaaaaaCAAAGACTCATGAACAGACAGTGAAGTGTTTGATTTACATGGGACTTCTAGAAATCAACATCGTAAAGGAATTCAAGAGcacacaGACAGACAGGCAGAACTTCACTGATCAAATGTCTACATTTCTTACATGGCTTAATTACAATGCAAGAATTGCTTAACTGcacacaAAAGCAGATTTACATGATCACTTCTGTAATACTCTTCTACACGGTAAAGAAAGAAAACACTTTCAGGGATTCTTTCTTTGCAacacacacacAGAGGGCTTCGAATTCACAGA…	NM_213318	ref|NM_213318.1|	Danio rerio protein phosphatase 2, regulatory subunit B', delta (ppp2r5d), mRNAgb|BC067382.1| Danio rerio zgc:77529, mRNA (cDNA clone MGC:77529 IMAGE:6802612), complete cds	2e-41	198	7955	Danio rerio
Eenc_2_contig05002-547	AC	CACACACACA	AGTCACGTTCCAACTGCACA	479	60.357	CGAAGTCATCAGACATGGCA	583	60.84	TTTCCAGGTCATATGTACATAAGTTGTACTTTTATTAGGTAGAGCATTACATAGTAGGAAAGTCATATTTTGTACAGATGTTCATGTATGTACAGAACaaaaaTAAAGTCaaaaaaCAAAGACTCATGAACAGACAGTGAAGTGTTTGATTTACATGGGACTTCTAGAAATCAACATCGTAAAGGAATTCAAGAGcacacaGACAGACAGGCAGAACTTCACTGATCAAATGTCTACATTTCTTACATGGCTTAATTACAATGCAAGAATTGCTTAACTGcacacaAAAGCAGATTTACATGATCACTTCTGTAATACTCTTCTACACGGTAAAGAAAGAAAACACTTTCAGGGATTCTTTCTTTGCAacacacacacAGAGGGCTTCGAATTCACAGA…	NM_213318	ref|NM_213318.1|	Danio rerio protein phosphatase 2, regulatory subunit B', delta (ppp2r5d), mRNAgb|BC067382.1| Danio rerio zgc:77529, mRNA (cDNA clone MGC:77529 IMAGE:6802612), complete cds	2e-41	198	7955	Danio rerio
Eenc_2_contig05255-272	AC	GTGTGTGTGTGT	AACACCCGAATGAATTGTGAA	206	60.22	CAGGCAGAAGCCTAGAGTAGGTC	336	60.908	GGAGACCACTTTGAATCCCATGTCTTCTTCCTTTAttttttGTTCATGAGCAGGCATCCAACTTCACCATAGTTTGCCGTTGAATGGTAGAAAAGTGAGTGCAGCCCTGACAAGCACAAAGTCAGCATCGTTCAACAATcccccaaaaaaCCCCACTCTACTCCtttttGCCTTTCTTTCTGGtttttCAAGAGCaaaaaaaGAAAACACCCGAATGAATTGTGAAGTAAAAGGAACCATTTAAGAAGAGTGCACAATGGCATTGAAGAGAgtgtgtgtgtgtATCTGTCTGAGAAACAACAGTAGGCCTACAGACCTACTCTAGGCTTCTGCCTGctcctcctcACCTAGGCTCGAATGCCCCATGTGTTATTacacacAAAGTAAAATAAAACTAAC…	-	-	-	-	-	-	-
Eenc_2_contig05296-211	AC	ACACACACACACAC	CACAGGAGCCAGTATTCTTTATG	181	57.978	ACTGATGTGGCATTGTGAGC	331	59.714	TCTGGATAATAAAATCTTTAATATCTTGGTTTTCAGTACACATAATGGAAATGCAGAGACTGCACTACACTGACAGATTTCATAGAACTTTAATGATATTCAAATACAGAGGATGCAACAAGTAAGGTTAGCTCTGCCTTTAAAACCACTTATCTAtttttATCCTCATACCTTTGTATACACAGGAGCCAGTATTCTTTATGTACATAGacacacacacacacAGAATACATATAGTGCACTGTATGAATACACAGGTCACGTTTAGAAACCATATTCTAAAGAGGTCAAAGGGAATGCATAGATGTATAGCTCACAATGCCACATCAGTTCTATAGCAATGAAATGCAACAAGACAAAGAAAACAAAACATGAAATcacacaTGATGTCGTTTGGTC…	BT045496	gb|BT045496.1|	Salmo salar clone ssal-rgf-523-074 Clathrin light chain A putative mRNA, complete cds	5e-50	230	8030	Salmo salar
Eenc_2_contig05414-357	AC	TGTGTGTGTG	GCCACAAGTGAAAGGAGAGG	254	59.844	CACAGATTTGACAAGCACGG	390	60.301	TCCATTGTCATGAACCACTCAAAGGTCTCACAGATGGGAATGAGGGCGCatgatgatgTCAACCtttttAGATTAACTAATTTGCAATTTTCGTTCGCCACTGGCTGGCCAGCCTCGGGGTCTGCGCTAGGCTGGTGTTGGATATTGGAAGTGGCCTTTTCAGAAACTCCcacacaGGGACCAGGAGGAGCAAGGAAAGTCCCGGTTaaaaaTGAAAACaaaaaaaaGATCAATTGTGTTCTCACATCACAAAGCCACAAGTGAAAGGAGAGGAGGGGAGGAACTAGTTTGAATTGGACCCGGGGACACAAAGACTTATGGTCTTCTTACCATGGCTTCCATACCATGGGCATCTTtgtgtgtgtgCTTGCCGTGCTTGTCAAATCTGTGGGTTGTTTG…	-	-	-	-	-	-	-
Eenc_2_contig05425-710	AC	ACACACACAC	ATTTATGGCTGCTGCGAATG	606	61.124	GCGAGTAATTGTGAATTGGTCA	773	60.003	TTTTACTTTGATAGGATATTGTTATTTTATGGTGGAAGGGCAGGGTGAttttttttCCCCTACTAttttttGTCTGTAGGaaaaaTTGTTCTTCAGTGGACAGACaaaaaaaaaTCAACaaaaaTGATCACGCTTTTGTTTAAGGACCAATTGCTGAACAAATTTcccccATTCCTGCGTAGTCTGCCTTAAGTCCTAAAGCTTCAATCAGAAAACTGTCATTTCCGACTTTTATTGTTGGTGTGAGCAATTAAAGaaaaaaGAAAATTaaaaaaTGGCACTTGAGGACGAAGTTCATGCCCTTTTAAGAAACAACGTCCTGCATATGGGCATGAAAGAACAACGTGtatatatattttttCTacacacAAAGTACTGTAAGGCcacacaGTTACTGAT…	-	-	-	-	-	-	-
Eenc_2_contig05848-334	AC	CACACACACA	TCTCACAGAAGGAAGGACGC	270	60.533	ACGTGTGCATGTTGTATGGG	380	60.31	TAGATTCTCAGTAGTTTCGtttttATTGAAAGTTGACACGCTCACGCATACATacacacAGTTTGGGATTGGTcgcgcgGGAGCCGGAAGCAGTGCGAGTAGAGTCGAGTCGAGGGCCCctctctGCCGCAGCAAAGGGAGGGGCCAACAGGGGCGCTGCAGAGTCGCTTACAGGTTGTTGTGTTGTCTTTATTTTATTATTTAGCCTTTCTGTAGAAAAGAGCGGAACATTCAGTTCttttttttttttACTAGCGGGAGCTGCAAGGTCTCACAGAAGGAAGGACGCACGCACATGTGAACTGAAATACACAAACAGAACACAATCTCGCGcacacacacaCCAACACCACGCACATTCCCATACAACATGCACACGTGCACGcacacaca	-	-	-	-	-	-	-
Eenc_2_contig05936-205	AC	CACACACACACA	TTCTGCATCACGAAATATGGAA	129	60.456	TGGTTTATATTACAGTAGAGCCAGTGC	243	61.054	TTTCACAGTAACCAAAACTCTGTTTAATCATGAGTTCACAAACTTCATATCTTTTAATATAACACCCAGCCAACTAAGAAAGTACTGGacacacAGAGCGACAGATGAATAAGACAAGATTTAAATAGTTCTGCATCACGAAATATGGAAATAGGTTTCAAAATAAAACAAAAGCAGCTTTTCAGCATTATGACTGACATATAGcacacacacacaGCACTGGCTCTACTGTAATATAAACCAATACTGTAtttttCCTAGTGGTACTaaaaaGTA	-	-	-	-	-	-	-
Eenc_2_contig06221-166	AT	TATATATATA	TCTGCAGTCTTACGCAAATCA	70	59.623	AAAGCAATGCAAACCTCAAG	247	58.027	CTCCCATGTGGAAAGAGGCAATTCTGCATATAAATTAAATTATATTACCTTCCTACATaaaaaaGGATATCTGCAGTCTTACGCAAATCAACTATCAACTAAAACAATGATGACACTAATGGAATGTAACCAAAACAACAGGGAGAGTGTCTTTTACAATATTATtatatatataCTGTAAGAAATAAAATTAACAAGTTCTTGTACAAAATAAACCTGCAGGAAAACTTGAGGTTTGCATTGCTTTTAGaaaaacaaaacaaaacaaaaAGtctctcACAAACATaaaaaTATGGACCCAAAAGTGTCCCATCGTGTCCCATCGTTGAGCAACACATGACCGCTCAACAGTATAACTTAAAATACAAACAACTTAAAGAGATGCAGCAAAACcacaca…	-	-	-	-	-	-	-
Eenc_2_contig06274-158	AC	TGTGTGTGTGTG	GACAAGTCCTCCATGATGCAA	124	61.062	GGGAAGACCATGATGCAGAG	257	60.622	GAAGCCATATGTGTTTACCAATCACAGTCTTTATTCAATGCCCTTTTCCTGCAGCATCTGGGTTGATTACTATCAGGGTGGCATCgggggCAGaaaaaGGGAAACAAAGTACAAAATCATATCGACAAGTCCTCCATGATGCAATGGCATGTATGTTtgtgtgtgtgtgGATGTGAGCTGGATTTCTAGCATCGGATCCCCATTCCAATAGACATGAATGTGCCAAACGTGCCGCCGCTCTGCATCATGGTCTTCCC	-	-	-	-	-	-	-
Eenc_2_contig06311-311	AG	CTCTCTCTCT	CTGAAGTTCCCGAAGCCTCT	128	60.892	CATCGAGGCGAAATACGAGT	342	60.235	ATTGTCACCAGAGCATGCCCTTTGACCTCtgtgtgACCTTCACTGGTAGAGGTCATCGTCTCCGTCGTCCCGGTAGTGGTCACCAGAGGGACCCTGACCTCCGGCCTTCTTGGAGCCAGAGGGGAACCTGAAGTTCCCGAAGCCTCTGCTCTGCTGCAGCGTCTGTGCGAACATCTCGTACTTGCGGATGTCGTTATCGCTGACGGAGCGACGGGCGAATCGCATGGCCTCCTCAAAATGATCCTTTCGGATCTCAGGTACCGGGTCAAAGTCCTCATCCATAGCAGTGTCTTGTCGTCCTTTCCTCTGCctctctctctCCACTCGTATTTCGCCTCGATGGCCTCCCTGATGGCCAGTTTGCAGGCGCGTTGGCAG	NM_001124510	ref|NM_001124510.1|	Oncorhynchus mykiss valosin containing protein (LOC100136246), mRNAgb|AY606032.1| Oncorhynchus mykiss valosin containing protein mRNA, complete cds	8e-56	250	8022	Oncorhynchus mykiss
Eenc_2_contig06490-21	AC	ACACACACACAC	GGAGACAGCTGGTGTCAAA	1	57.245	TTTACGGCAACCTCTGAAGC	108	60.386	GGAGACAGCTGGTGTCAAAAacacacacacacCTCCCATCTCCCAGAGACTAGAGTCTTCCATTGCATTTGGTCTTCCATCCAGACTCGCTTCAGAGGTTGCCGTAAAACCTAGCAACAGTTTCCCTCCAACGCATTAGGTGAATTCTCAGAGATAACTGGTCTACCTATCTTCAGTACTCATTACGACAAGTTCAATTGGACCAAATCTTTTGCCCTCTGAACCTTCTGATAGACACATTTGCTTCAGTCACTAGGCTATGACCTCAGTTATTGATTGTCTTCCTCTGTAAGTTCCAGTGTAGTTATGTTATAGGATATGCTACACTATCTTCAGTTCAGGAG	-	-	-	-	-	-	-
Eenc_2_contig06538-232	AG	TCTCTCTCTC	TCTGTGGGTGGACTCTGTTG	183	59.705	GGCAGACCACCATGAGAAAG	276	60.656	AATCTATCCAATTTGGCTCTACAAGAGGGGCCGGGATCATGGTTCTCTGGTGTGGATTTCTGAATGATGTAATTTATTAATTTAAGTTATTTATTTGGGTTCATTCATTGCTATGTTCatatatAACAGtttttACAGTTAtttttttATTATGTAATttattattaATTTATGTATTGAGTTCTGTGGGTGGACTCTGTTGCAGAAACCACGCCCCTTAAGGTGGACTGTtctctctctcTTAAGGTGGACTGTTCTTTCTCATGGTGGTCTGCCCTCTTAAGGTGGACTGGCATTTccccctttttCAGACCCTATTAGGCCTGTTGAGGATGAGACAGGCATTAAGGTCTATCTCTGT	-	-	-	-	-	-	-
Eenc_2_contig06629-192	AC	ACACACACACAC	TACGAGCGGGCTGTCCTAAT	120	62.02	TGGTTGGTGATCAGTGTGCT	231	60.162	tgtgtgtgtgtgCgtgtgtGAATACCCATGTGAGTTTGAgtgtgtCCACtgtgtgCgtgtgtgtgtATAGTATACCCATGTGAGTTTGAGTTtgtgtgtgtgTAATTATGCTTTCCCTGTACGAGCGGGCTGTCCTAATTCCCCAGTTAGGCTAATATTGAGAGGAAGCCAACACTCCTCCACTGTCACAGacacacacacacTCAACTCAAGCACACTGATCACCAACCACAGGACAACAGTGTACATAGACGT	-	-	-	-	-	-	-
Eenc_2_contig06909-218	AC	GTGTGTGTGT	CCTGGAAAGATTGCGTCTTG	128	60.766	GGAAGAATCTGAGGGCAAATG	255	60.944	TTTGTAATACCAAGATATGAATTATTTCTTACCACCATATCAATTTTCGCATATGACAATAGGGATTGTCTCGCTGTAAAATATGaaaaaTATGAATTGACCTAACTGTGGATCTAGGTTAGGTGCTCCTGGAAAGATTGCGTCTTGACTTCCATCTGTGCTGGTTCAGACTTTTCACCACCAGTAGGCTGGCTGCCAGCAGTTGCATTGCGTTTGCgtgtgtgtgtGCGTGCGCATTTGCCCTCAGATTCTTCC	-	-	-	-	-	-	-
Eenc_2_contig07124-134	AC	TGTGTGTGTG	AGTTGCATGCTGAGAGTGGC	65	61.58	ACCCTCAGCTCAACAGGCT	168	60.001	CATCCACCGCCGGCACTGTCTCCTTCAGAGGAAGTCCAACTCTTGGCTGAAGTCTggggggCTGAGTTGCATGCTGAGAGTGGCTGCCACCTCCGGGTCCAGCTCTCCGCACAGGGTCTCCAACTCGGATCTTtgtgtgtgtgTCAGGCAGCCTGTTGAGCTGAGGGTGATGATCTTTAGgagagaCTTCTGAGCCTTTGCCAAAACCAGCGATATGTCCACCTGATCCGTGGATGCCTCAGGCTTAGGAGCTGGGGTCTGGCCGTCTAAGAAGAGCTGGAGCAGCTTACAGTAACA	-	-	-	-	-	-	-
Eenc_2_contig07538-226	AC	GTGTGTGTGT	GTTAACAATTGCAAGCTGCG	148	59.514	CGCATGCCCAGTTTAGATG	260	60.227	CATAACTTGAAATTCATCCAACTTAGCTAGCTGTACCCACAACAAGCTATTGAAACACATCGCAAGTTTTGTAGCAGATATAAAGTAAGAATTCGCTTTCtttttGAAGTAATATTCAATTCGATAATGGTACTTCTGATGACAGCTGTTAACAATTGCAAGCTGCGAATGCAAAAGAATTATAAACTCCTCTCATGCTAACTCGTTGACAATCACGTTGTGTTGgtgtgtgtgtAAATGTCATCTAAACTGGGCATGCGCCC	-	-	-	-	-	-	-
Eenc_2_contig07569-128	AC	GTGTGTGTGTGTGTGT	GAAGAGGCGGTGGCTCTAAT	41	60.733	GCGAAGAGGCCAAGACACTA	187	60.538	CCAGTGGGCCGAGACCATCTGCAGTGGGCAGGGACTGTGGGAAGAGGCGGTGGCTCTAATGTTGGCAAGGTGAGACTGGCAATGGGGTGTGGCCAACTGTGCTGCTACCTTCGTGTGATGTGATATGgtgtgtgtgtgtgtgtACTGGCGGCTGACTAGAGGCCCAGTAGTGTCTTGGCCTCTTCGCTCTGTGCCATGAGGCTCTCGCTGGCATACTTCTGGAGCAGCTCCATCTTCTA	-	-	-	-	-	-	-
Eenc_2_contig07596-81	AC	CACACACACACACACA	AGACAACAAACACGCCCATT	28	60.419	GGTCGTATGCGTTTGTAGGC	125	60.531	GCtttttttGTAAATGCCCTGGACTAGAGACAACAAACACGCCCATTAGCGATTTGGTGATTAGGCAATCAGACAGTTAGcacacacacacacacaTTACAGTGAGCCTACAAACGCATACGACCCGcacacaGAG	-	-	-	-	-	-	-
Eenc_2_contig08148-57	AC	TGTGTGTGTGTGTGTGTG	GGTACTTGTGCCACCCAACC	15	62.546	CCAATGTAGCCCATCAATCA	108	59.35	TGAATGGGGaaaaaGGTACTTGTGCCACCCAACCGGGAAACATTTGTGGATACCAAtgtgtgtgtgtgtgtgtgTTGTTTTACCAAACTGATTGATGGGCTACATTGGACtcatcatcaCTCTCCTTTCAGCACA	-	-	-	-	-	-	-
Eenc_2_contig08187-30	AC	ACACACACACACAC	GCAAAGGCCTTCCCTTGTTA	7	61.455	AGCCTAGCGAAGTGATGTCTG	96	59.653	ACCTGTGCAAAGGCCTTCCCTTGTTATATacacacacacacacTCTTATCTTGGCATTGCCCCATTATTAATCAACAGACATCACTTCGCTAGGCTTTATCTGTAAAGgtgtgtgtATATGAATGTACATATCACGGTATGTTtatataCGCGCACAGTAACACATGAGTGATCTGTGGTGCTCTGCACAATCTGTCTGAAGTGAAAACCTATTCAAATTTTCAAAATTCTTTCACACGTGTGCACTGATAACAAATCTAATAGTCTGTTTGTTTGGTCATTTGCCAGTGTTGGGTCACAAGGTTAATAAAATT	-	-	-	-	-	-	-
Eenc_2_contig08193-37	AC	ACACACACACACAC	TCCAACATCAGTGTTCTCGC	13	59.837	ATTGAAAGAAAGCAAGCGCC	130	61.72	CAAACATAATGATCCAACATCAGTGTTCTCGCTCGGacacacacacacacATACCACAAAATTAAATCTGGCTTTGGTGAATATGTATTGCAGAGTGAAGTAACGGAGGTGGCGCTTGCTTTCTTTCAATAATGAAGCAGCTTTCAGTGAAGAAAGACAggggggATCAGTTTTCGGGTTGCAtgtgtgTCCCCATGCGTATGGCAGGGAAAGAAACCTGGATGAC	-	-	-	-	-	-	-
Eenc_2_contig08795-684	AG	AGAGAGAGAGAG	TTTGCGTTAAGCGTCAAAGG	630	61.276	GAAGCCTCAACTTTCAACTTTCTT	719	59.501	TTTTGGTTTGCTTGTTTTATTCAGAAGGTTTAAATACATTGAAAAGTTCTGTCAAATGGGAAACACAGTCAAACACTGTTTCTGCCATTGCAGGAGAGCGAGACAGGCTGAGAAGAGATGGCATGACCGTAACTGTTCTGGATTATGTAAACGTCACAGCAGAAGAGgagagaAATGCTTGTCAAGGCATTGGCAGCACTTTGCCACGAGAACAATACaaaaaaaCACTCCCTACATaaaaaaGTCATTAAATGTAATTAAACACTCAGATATACATTAAAGACaaaaaTACAGCCATTAGTTCACTTTGAATTGGTTTATCTAACTTGAAAATAATATCCATTTACATTTTCCATACATTATCTAATACATAGGAAGTGTTTTGTCAGCAAGCTATTA…	XM_003444948	ref|XM_003444948.1|	PREDICTED: Oreochromis niloticus staphylococcal nuclease domain-containing protein 1-like (LOC100693779), mRNA	0	1588	8128	Oreochromis niloticus
Eenc_2_contig08800-644	AC	TGTGTGTGTG	TTTGTTTCCCACTGAATGGTG	586	60.771	TCTTCTGCAATCATTTCTGCTTT	676	60.377	AGATGTGTAATTTAATGTGACATTAGTACAGCGTTGGTGATTAACAAGACATTATCAGAAgtgtgtGAGGTATTGTATCCAGCCTGAagagagAAAGCTCCTCCTGAAAGCTGCAGGATAATGAGACTTTGGCTGCACAAAAGACAGCAGAGACACAGACGGATATAATAACGTAATGGCTTTCCCATAATGGTGAGAAATGTTCCCCTTAAAACGTCCCTGTCTGCTTGCCTTTTGTGAGTGTTCGGTGCGGAGCTGAGAGCAAAGGCAGAAAATTGccccctttttGGCGGACAATTGTGCTATCTGGGCTAGACGGAGCTTGGAGGAAATCTTCCTTAGCtttttCTCatatatattttttCCtttttGTAAGGGTGTCGGAGGGTGAATCTAACT…	-	-	-	-	-	-	-
Eenc_2_contig08808-1943	AC	TGTGTGTGTG	TGCTCTAGCGGTGCAGTATG	1872	60.18	CGAACAGATCGTCGAGATATAAA	1979	58.422	TTTTACTGGTAACTTTTAAGtttttAttttttCTGGCATGTAAAGTACAAATAATTAAACAATTCCATGaaaaaGTCCTCAAGCATCTTCAGCTGAAATCCCAGTAATAAATATCCTAAACTAAACTGAAAGGTTTAtttttttCTCTTGGTTACAttttttGTCATTTGTTCGTTTGGTCGTGTTTGGAAGTATGAGAtttttCTCCAACCCACCGACGTGGATGTAAGGTTGTTTGATGTAGTTATTTTGATTTTGTTTCATTGTACCATTCCTGGATAGTTTTGTCAGAAGAACATTTCTAAGTAACTCTGTGTCCCCTCTAAATAAACAGACACAAATACAGTTGGTTGAGAAACAGAGGAACCGCTGACCCCATCCCTAGCTCCATGACCTCCA…	CR385086	emb|CR385086.20|	Zebrafish DNA sequence from clone DKEY-223G14 in linkage group 3, complete sequence	0	822	7955	Danio rerio
Eenc_2_contig08817-1265	AG	TCTCTCTCTC	AAAGGTCAAAGGTGACCGAA	1216	59.569	GCTGTACATTTATAACCATCGGC	1305	59.786	GCATGgagagaTGCAGGATCCTtgtgtgCGTATATCTCATCCAGAACAGTATCATAGTGGTCCAGTTCCATCAAAATTGGACGCCCATTAAGCACATAAGGGATGAATTTGAATGCTGTCTTTATCCAGTTCCTAtgtgtgTTCCTATTATTTACATAAAACACTCAAGTATACGCAGTAAGGTATTAATATCCTTTATTTGTCCAAGCAACCACGCGGTGTACTATTTCACTTTCACACCTGATCTGCCTCCCTTGTTGGCTTATTTACAACACGCTCAGCTGGCAAACCAGCTCCTCCGGGTGTATGGAATGCTGCTGTTGAAAATGTTCTGTCAAAACTAGTCCACCCATACCAATTAAATTGGCTGTTTCaaaaaTGGTGCAACTATATCTGTGT…	CR854824	emb|CR854824.7|	Zebrafish DNA sequence from clone CH211-161C3 in linkage group 6, complete sequence	9e-33	168	7955	Danio rerio
Eenc_2_contig08819-220	AC	GTGTGTGTGTGT	GGAGACTCCTCCGTCAATATTAAGT	153	60.255	GCCAGGCATGTGACAATACA	287	60.549	aaaaaaaGTAAAACACaaaaaaaaTAAGGTGAAGTTTAGACAGAGACAGACAGATTAGTGTAAagagagagagATGGAGAAGAGAAGGAAAGAAAGGAAAGGTAAAGTGGATGGGtttttGTCATGTACATAAAAGCATACACTCCCaaaaaGGAGACTCCTCCGTCAATATTAAGTATTCATTCCAAATAGAGTATAGTGTTTTAAAGAGTCGTCTGAgtgtgtgtgtgtAGAGTGTAAGCTTGTGCATTTTGTATAAAACATTGTTGTATTGTCACATGCCTGGCACTGCCGACCCAGAATACAATGTCCAGTGATAACggggggTggggggCAGGAAAGGGGAGGTGGATGTGTAGGGGAGAAGAAAGCGAGTTTATCACATCTCCTTTTAttttt…	BT044851	gb|BT044851.1|	Salmo salar clone ssal-rgf-505-273 Serine/threonine-protein phosphatase 2A catalytic subunit beta isoform putative mRNA, complete cds	0	1336	8030	Salmo salar
Eenc_2_contig08819-64	AG	AGAGAGAGAG	AAGGTGAAGTTTAGACAGAGACAGACA	26	61.056	CCCATCCACTTTACCTTTCCTT	115	60.562	aaaaaaaGTAAAACACaaaaaaaaTAAGGTGAAGTTTAGACAGAGACAGACAGATTAGTGTAAagagagagagATGGAGAAGAGAAGGAAAGAAAGGAAAGGTAAAGTGGATGGGtttttGTCATGTACATAAAAGCATACACTCCCaaaaaGGAGACTCCTCCGTCAATATTAAGTATTCATTCCAAATAGAGTATAGTGTTTTAAAGAGTCGTCTGAgtgtgtgtgtgtAGAGTGTAAGCTTGTGCATTTTGTATAAAACATTGTTGTATTGTCACATGCCTGGCACTGCCGACCCAGAATACAATGTCCAGTGATAACggggggTggggggCAGGAAAGGGGAGGTGGATGTGTAGGGGAGAAGAAAGCGAGTTTATCACATCTCCTTTTAttttt…	BT044851	gb|BT044851.1|	Salmo salar clone ssal-rgf-505-273 Serine/threonine-protein phosphatase 2A catalytic subunit beta isoform putative mRNA, complete cds	0	1336	8030	Salmo salar
Eenc_2_contig08831-1110	AG	GAGAGAGAGA	TGGTTATTTGCTCTTCTTACATTACC	1082	59.12	CGCACGAAACACTCTCCTCT	1338	60.589	AAAAGCAACTCAGTGCATAATAACAtttttCATTTTAtttttGGataataataataataTCATACAGGGAAGGTATTGGCTTACTATTAAAAGTAACATGAAAGTTCACTATaaaaaaTATACTCCACTTTTAACTGGCACTAGGAAGTATGACCACATCACTCCTGTCCTTTCctctctGCACTGGCTCCCCATCGGCTTCATAATCAAATTCAAAATAACTCCTTTTAGtttttAGGTCTTTACATGGTGATGcccccACTACATTTTATACAAGTTACAACACTGCCCAGTACATAGGTCCCTTAGATCCACTAACAAAGGCCTTCGTCATGTTCCCCGATCCCGTCTTGTCAATAAAGCAGACCGAGCCTTTGCTGTGGCAGCTCCACGCCTCTG…	-	-	-	-	-	-	-
Eenc_2_contig08860-685	AC	ACACACACACAC	GCTGATCTGCCATCTCAACC	648	60.779	ACAACTTTCGCTGTTGTGGTC	737	60.208	TTTCATATTTAAtttttttGTCtttttAATGTTTTGTACCGTGCTATGACAGTTCCATACATTGCATTTGATGAAGAGCACAAGGCAATTCCAAATGGTTTCCTTCACATCATGGATGAATAGTCAAGTGCATTCTTCCAAGTAACTCGTGACAAAGTTTAAGCTGACTGCCAATCCATCAATCCACTTCATAGGTCTTGTGACATTCATGAGTGACGATCAAGTATAAAGTGTTATATTCTTTGTAGCACTGATTTGTTTAGACATGTCAAGTTAAACCAtttttACAGTCATGTGACCCAGTAGAGTTGTAAAGTTAAGTGTTATGACATGAGTGATTATGTGtttttATCTTTTATAACATGTTTAGTCAGCAAACAGATGAAGCGAGCACTCATC…	BT056732	gb|BT056732.1|	Salmo salar clone ssal-eve-578-347 Profilin-2 putative mRNA, complete cds	3e-121	494	8030	Salmo salar
Eenc_2_contig08861-1655	AC	TGTGTGTGTGTG	TGGTCTTCCACCCATGATCT	1597	60.326	TGACTTGTTTGTCAATGCTAGTACAC	1728	59.7	TAGCACTTTTACAATTTGTGTTTAGAATTAAGATTCTCTTATCttttttttGTTTTACATCTTTTGTCAGATGAATCAGAGATTTATTTTGTGAAGGCtttttATTTTACTGAAACATATACGAATAAATATTAAATATCTTtgtgtgCTATATTTTGAAAGTTTGATGCAGTATGCAAttttttttGGAAAGCATAAATGTATCCCTCCCTGAACCGCTGCAATGCAGCGTCAGAAATGGATCATGTAAAGATGGATAGCACATTGAATGGATTTTAATTTCATTTTCAAGTGCTACAGTGtttttaaaaaaaGTGTTAGACCTTGTCTTtgtgtgCTTAAACTTCAGTATTGTCCTGACCACCCAAGGCTCCATTACCGTTTTATTATGGGTTGTTT…	-	-	-	-	-	-	-
Eenc_2_contig08867-1094	AT	ATATATATAT	GCTCTTGTGATGCATCCTCC	901	60.779	CAGGAGAAGGTATGGTGTTCAA	1140	59.097	CATATACAGTAGACTTCCACttttttATTCTCAACAATGCTACAAAACTGGGacacacacacATACTTTGAGGTCCAAAGTACCGTAACATGACCAGATAACATGCATCAGGGCACAAGACCGTTAGaaaaaaaaaGTTATCTGaaaaaTAAGACAGTATTGTTCCTTAAAACAAATGGTGTACAATATTTGGCAGTAAGcacacaAACATCaaaaaTCATACATTAAATACTTCCAACTGCTAGTACAGTAATGtttttACttttttCAATATAAATACATGTCACTTTCTAGGTAAACTACTGGCAATGACTATGGGAGGAACAGTATGTCGCGAtgtgtgaaaaaTAGATGTTCCGTAGAAGAATAGTTCTGTACACATTATTCCCTTTTCCTTCA…	-	-	-	-	-	-	-
Eenc_2_contig08898-190	AG	CTCTCTCTCT	TCCAGCCTCTCCTCTTTCCT	163	60.468	GGAGGCTCAAGAGGGACAAT	372	60.596	TACTCCGATGACCTACTCCAGCCAATCATCTCCTTCCTCAGGAGTCTGTTTTCGGTGACGTATTCCTGAGAGCCGTTGTAGTTATCCAGGTTCTTATCCGCCTTCTCGTTCTGCTGCAGAACCCAGGCCAGCTGGGACTGACTCTGCTCCTCCctctctTTTTCCAGCCTCTCCTCTTTCCTTTGTCGCctctctctctCCCATCGAAACCACCTGGACTCCATGCCCTTTCGCCTGGCCTCCGCCTTGAAGAGGTTGGCGCGTTTCTCCTGCTCCCGTTCGGCCCGCGTGGAGATCCTACTCAGACCCAAATACAGGGAAGTCCTGCCAAGAAAGCCTGAGACATACACTGATTGTCCCTCTTGAGCCTCCCTCTGGTGACTTCTGGCAATCTTGTCG…	-	-	-	-	-	-	-
Eenc_2_contig08909-174	AC	GTGTGTGTGTGT	TTTATTTCGGCCATGCTTGT	147	60.456	ATTCATTCCGTGTCAGTGGC	250	60.935	CTACAAAATAATTTATTGCAGTCTTACACATTGTATGAGTATTCAGTATAATTTTGTTCCATGAATGGTTTTATGTTCAGCCTGTCAATTAACAACTCAATTCACCCTACCCTTGAACACGGTTGGTTGGCTCGGTCAATTATGGCTTTATTTCGGCCATGCTTGTTTGTATGgtgtgtgtgtgtGCATGTGCCATGTACCTAGCCAAGTGTTGGCATAAAACACCAGTGGCCACTGACACGGAATGAATAGTTGCATCGTCATCAGAAGAAATTAGTTTTCCTAATaaaaaaaGGATTAGGTTAGGTTCAGTCTGTGCCTTTAACATAATACTaaaaaaTAAAACAAGAGCAAAACTTGTAAAACCACCTCAATATGAGGTCAGATGAGGATGTCTGT…	NM_001160510	ref|NM_001160510.1|	Oncorhynchus mykiss HIG1 domain family member 1A (hig1a), mRNAgb|BT073013.1| Oncorhynchus mykiss clone omyk-evn-508-286 HIG1 domain family member 1A putative mRNA, complete cds	6e-40	194	8022	Oncorhynchus mykiss
Eenc_2_contig08922-917	AC	ACACACACACAC	TGATCAATTTGGTGTCGTCAA	872	59.956	TGGAGTCATTTGTAGCGTGC	980	59.871	TGAAAGCATAAATTAGAACTTTATTttattattaCAATATTACaaaaaGAGTAGCACAACTTTCTCACACTTTGCTTTCCTCATCAATCGTACAGCCACAGAGTGACACATTATGAGAAAGACTACAAGGCCTTCCTCATTTTCACAGCAACAGCAAAAGGAACAAAACAAGGaaaaaaaGATTTAAATAACAAGGAAATCATGTCCATAATTATAAATAGTCACAAATGGCAAAACTGAAGCTTTTGAAACGTGGAATaaaaaGATCTGTTACAGCCCAGaaaaaCTACTTTTAGCTATAAAACAAAATTACAATAAAATATTATTTCGGCTTTTCGCTTTGTTTTCATTACAAAGTAATTCTAAAGAATTGCttttttCTCTATTCAACAAAAGCAT…	BX571977	emb|BX571977.7|	Zebrafish DNA sequence from clone DKEY-9E15 in linkage group 5 Contains the 3' end of the gene for a novel protein similar to vertebrate carbohydrate kinase-like (CARKL), the gene for a novel protein similar to vertebrate transient receptor potential cation channel, subfamily V, member 1 (TRPV1) and a novel gene, complete sequence	5e-117	478	7955	Danio rerio
Eenc_2_contig08949-79	AC	CACACACACACA	ACGGGTCTCCAGTTTGAACA	10	60.545	CTGTGCATACGTGTGGGTGT	112	60.51	TTTGGTATCACGGGTCTCCAGTTTGAACAGATTAAAGGCATGAAACTCCTGAGTTAGTGCAGGCTGCTTTGCACATATcacacacacacaATACACCCACACGTATGCACAGAGACACAGTCATCAATGACCAACGTCAGCAtttttGCTCAAGTTTACAACCTGCCAAGGAATTCTGAGTAGTCAGGGGAGACAGTTGAAACAGAAGcacacaAGTGAACAGCACAACAATGTCACAATATCTTAACCACAAACAGGGTTGAAGCCCTCTACACAGGAAAACAAATcacacacacacaCGcacacaTCAGCTGAGAATCGCCACAGCACGCACGGCCATTGAGATGTGATATTTGCCTTCATGCCATTCCCCTGTGTCACAAAGGCACAAGCTATGTA…	FQ310506	emb|FQ310506.3|	Dicentrarchus labrax chromosome sequence corresponding to linkage group 1, top part, complete sequence	4e-29	154	13489	Dicentrarchus labrax
Eenc_2_contig08968-1477	AT	ATATATATATAT	ATGCCATACCAGATTGCCAC	1444	60.754	TCGTCACCGTCTTGGAATTT	1555	60.495	CCAGGCAGCAAGGCAGCCCAGGCCGACATGTGCATTGGAGACCAGATCCTGGCAATAGATGGGGAGGCCTACGGATGGGCATGACCCACCTGGAAGCCCAGAACAAGATCAAAGCCTGTGGGGACGAGATGGTGctctctATCGACAGGTCTGAGTCCAAAATGTGGTCGCCACTATCGTCGGAGGAGGGTAAGACCAACCCTTACAAGATGAACCTGGCGTCAGAACCGCAGGAGGTGAAGCCCATAGGCGCGGCCCACAACCGTAGTGCCATGCCCTTCTcccccGCAGGGCTCCAAGGTGGTCACCAACCAGTACAACAACCCCTCCGGCCTCTACTCCTCCGAAAACATCCAGAGCTTCAACAGTGCCGTGGATGCGTCAAGACTGTGGCGGCCG…	-	-	-	-	-	-	-
Eenc_2_contig08978-295	AC	CACACACACA	ATTTGGAGGCATCCTGAGC	268	60.173	CATGGAGTAGCCGATGAAGG	457	60.615	GGCTCTACGAGCCGGCAGTTGGCAAGGTCGGAGACAGCTATTCCCGAGGAGCTCTGAAACAGCCTGAACACAATGTACCCGACCACCTTGACACAACTGGCCCGAGCCAACCCTTTCAGTGCGCCGCTGTTCACGCTGCAAAGACACGAGGAGTCCAAAACAGACACCCAGCATTAATGGACAGAACAGGTGGCTCGCTGCCGCGGCTGTGGAGGACGTGGAAGTGAGCTGTGAGTTTGGCTCCAACAAGTACTATGCTCtgtgtgGATTTGGAGGCATCCTGAGCTGTGGCATcacacacacaGCCGTTGTGCCTCTTGATCTGGTCAAGTGTCGGCTACAGGTGGACCCAGCCAAGTACAAAAGCATCTTCAATGGATTCTCGGTCACAATAAAGGA…	-	-	-	-	-	-	-
Eenc_2_contig08991-1136	AC	TGTGTGTGTG	GAAGCTAGATTGCAGCGGAA	1068	60.626	GGCAGTTATTCGTGCTCTCC	1282	59.843	GATGGACATCAGTAAATTCCTTTAATGGTTCAGTTGGTATAGGTTTTGGAAGCATTTAGTCAAAGGACATGGTCAGCAGCCAAATAGCAAAACaaaaaCTCAGTTATCAATGaaaaaTAAATGGCAAATTCAAGATACaaaaaGCAACACAGtttttttAGAATCCCaaaaaTAAAAGACAACTAGGCAACATCAGGCCATCACATTaaaaaaGAGAATATACAGCACTAAGTGTCATGAACAGCATGCTGTAAGAATTACAGTGAAGTCCAATAGAAGTAGCCAAACCACATTCTTATGCTAACAGGGAGTAAAGATGATGGGCTTAAATTTACAAAACCTGATGTAATCACAGTAAGACTGTTGATTAAGGGACAAATAAATGCATAGGCAAAACGG…	-	-	-	-	-	-	-
Eenc_2_contig09002-752	AC	ACACACACAC	GCCTTTCAGACCCACACGTA	729	61.096	GCCTTTGCAACTCTTGCACT	905	60.581	gagagagagaCAGaagaaagaaagaAAAGAAGATGAAAATATGTGAAGTATTTTCCACCTGCCGAGGCTTCCTGTGCTAGATCAGCTCctctctctAGCCGCCGGAACTCAGGTGAAGTGCGGGTGGTGGCCGTGGGATCGGACtttttttCCTTTAAtttttGTTTTCCTTTGCTTCATGAGTTGTTTTCTACCGTTTGTGCTCGTTCCAATCAAAGGGAGAACCTTGTGTTCTGATGACTGTTTACAAGATGTGCAAAAGAAAAGGAGaaaaaaGAAGaaaaaaCCTACAGaaaaaCAAACTTGTTTCtttttttGTGCAtttttttGTTTGtttttCttttttGTAtttttAAACTCTATTCCTCAAACGCTCAGGTGTGGAGATGCTTAAGGATG…	-	-	-	-	-	-	-
Eenc_2_contig09004-701	AG	GAGAGAGAGAGA	TGCCTTTATTCTGGATAGGACAG	664	59.638	CCAGCAACCTGGGTTCTATTC	761	60.86	AAAGGTGAGGTaaaaaaaGTgagagaTATTTCGTGCTGTGGTTGGTAGAGGTTGTTTGTACGTAATTCAAATTGACCTTATTCTCTGTTGTTATCATCCCTTCAAAATGTTATTTAAACTGAAAATCCCATTGTCCTGGCATAACGTACATTGAAAGATCTTTCCCGATTTCttttttttttCATTTTAAGTATCTGTGCTATAGTATTTGGTACGTCTTAAAATTGCTGAAGAATCCCTCATTCCCATACAAGGGTCTATCTTaaaaaaTATCTGTGCTTGtttttACATAACAAtttttttAAGGatatatTTTGTCTTCTCTGAACATTCCATTTGACTGCTGATACGGTCCTTTTATGTCACATGAAGTGATTGTGTTTTACAAAatatatCTAC…	-	-	-	-	-	-	-
Eenc_2_contig09017-400	AC	ACACACACACACACAC	CGCCTCACCGTGTTGTAATG	355	62.464	CGAAGTAACTTAACACTGCTAACTGG	451	59.851	ATCTTTAtttttGTGTTGGTAAGTGAAATAAATAtttttttCAAAGTCTGCAACAGCAacacacATCCATAAGCACAGTAAGCTAATGCCTaaaaaGAGAAAAGGAGGTAAGACAGGGAAACAAACTCTTTGAAATATTGATGCCGTACATTCAGAGTAAGTGTACCTAGTAGtcaattcaattcaatTATGGTGCATCACTGTAGCAACGTCAtttttATAGTTTACAGAGTAAACTGTaaaaaGCCCAGGTGAATAACAtttttATGTAATGCTATCATGAGTAGCTACCAAGGTAGCTCCGTccccccccTGATATTTTCCCAGTGTCTCGtttttttCTTTCttttttttCGCCTCACCGTGTTGTAATGTTTCTGACAACTCATACATAATTTT…	-	-	-	-	-	-	-
Eenc_2_contig09026-1287	AC	GTGTGTGTGTGT	TCCTGGACCTGCCTCTTGTA	1256	60.791	AGTCCACCTTGGGAAAGAGC	1371	60.628	TTTTAAATGTTAGACATGTGACTTTATTAAAAGTTACAGAGGCAACTCAGAGTTAGCCACAGTAAACATGGAGACATAACCAGATTTGACACATACAGTAGTAGACAGCCTCTTCAGTAACACATTAGCCAAGTGCGTCAAGACAGCTGGCTTCttttttCTTACAGCGAAACTACCTAAGCCCAATCGAGGATCCTGGGCTGAGTAGATGCCACAAGTAACAATCAACCTGGCACTCGGCCAAGTAGAAATCAAGAAAATCaaaaaaGACAAAGACaaaaaaCGTCATGAGGCTATTTGGCGGAAGTAGATACCTTCACGCAGCCTGTGAGGCCATATTCACGTTCTCTGTAGTGTGCGTAGTACGTGTTTCTcacacacaGGCTCTGGAAGGGCATT…	-	-	-	-	-	-	-
Eenc_2_contig09034-1301	AC	TGTGTGTGTGTG	TCAAGCCTTTCACATGTGTTT	1280	58.269	GGTACTGACAGATACAGGTGGACAT	1369	60.58	GAACATGACCTgggggATATTCCAAGAAGCTGGTTCAGAGGTAAACTAGGCAAAATTAACCTTGAGGTAGTGATAAATCGTATAGAGCACGGATTTCTCATTTTCCTATTAATTGAATGACACAGGCTATCTTTTATCGCGTTTACCACTTCTTGTAAATTAAATCAGCCAGACTTATCACTTAACCATGTTCTTGGAATAGcccccTTATGTCGCCAGATGAATGAGGTTCGGCATAGCTCCACATAGCGTTCCACTGAGCTCcacacaTTCATTTGGGATCGCACTCGATGCAAAGACGTATTGGATGCaaaaaTTCAATGCATCATCAGAATCGCTGGGTGAGGGATTCCCATAGATGTGACACAGCGGCTCACGGTGACGAATtgtgtgTTGACA…	-	-	-	-	-	-	-
Eenc_2_contig09040-800	AC	GTGTGTGTGTGTGTGT	AACTTCCGTTTGTCGTTCCA	600	60.529	TGTCAATCAAACCTGGCAGA	850	60.24	ATATTATATTTTATTTTACACTTGATATCTCAGTAGTTGGACGTGCTCTCATTAGCCTAGATGTTATGGTAGTCTAAAACATGAAGGCATTGAGCAACAAGaaaaaaaaaGATTCAGTCAAAATTCAGTCAAATGTTTCAACCAACTTTGGGCTTTAATTTGTGAATCAGACAGTCAGGACACTCTGAAAATAACATGTCTTTGCAACAacacacTGTAAAGAAATTCTCATAAacacacacTTGCTTCAAATACACaaaaaTGGGTTATTTCACACTCAGAATTTAGTGACGGGCCATCTTCAAGACTGTAGGAATTCTCTAGAAGAGGTTTACAACTGTTCCATGAGACAAATCTAGCTATTTGGCCCAAGTTTCCCACTAAACCACATGCAGGCCC…	-	-	-	-	-	-	-
Eenc_2_contig09066-1172	AT	ATATATATATAT	TCAATGCATACCCTACATGCC	1117	60.736	TCTGCTCTGAGACACTGGGC	1208	61.751	CTGCAGTGAAAACACCCACTGCCAGTCAGCAAAGTTTGCGTACTTCGCTAGCAGACATGGTATTGGGAAACGCATTCCTTGAGTTACAGAatatatCCAAATTGTAGGCCTGCAATGTTCACTCGTCCACTTGTACGGTTTACTACATCATGGTGCATCCCTCTGTGTAGTGCACTCCTGGAACAAGTAAATATGTCTTGACTCTGCCCTGGTCTCAACGGACTCCTTCGAACGGTTAATGAGCACTTGCCCagagagACGGATCGTGGTTCACTACATTACTAAGATTAAAGCAATATTGTTTGTCCATGTCTGCtttttGTCTTTTAGATGtttttttATATTTGTGTTTTAAATTATTTTATGATTTTATTTtgtgtgTCATGTCATTGCCAAAAG…	-	-	-	-	-	-	-
Eenc_2_contig09078-1368	AT	TATATATATA	GTCCGAACCATCCTCCAAGT	1169	61.291	ACAGAAGCATGGCCCAGTAA	1398	60.657	GTGTATTCACAGGATGATTGATTCTTTGTATTCTTTGCCGACAGACTGAGTGTTGGAGGATTCCCACAGAGTTCTCAGGCTGACTTTgagagaAATGTAGGGTCTtatataATGCTGTTGCACGCACAAGTACTGGCAGTATGGGTGGGGAGGGGCGTCAGGAACGCACCAGGGGTCTCACCTTAGCTGTTTGAAAACACAATAGAATGGACCTGGATGAGTAGGTCTGCTGCATCTGTTTCTATACAGTAAAGATTATACTATAGACTCCACAGCAACACTTACACAAATCTTTCAATCCGAACAAGATCAATATGaaaaatatataAAAAGATAtttttCATCCAAATAACAAATTAATTATGAACAAAGTTTAATACAATGCACTACTGTAATTAC…	-	-	-	-	-	-	-
Eenc_2_contig09095-841	AG	TCTCTCTCTC	GGAAACAGGAGAGTGTGCGT	791	60.307	TGAAATTCATGCACAGTTCACA	913	60.157	TTTTGCAGTTGTTTCATTGCAAAGGTTTAATATCATTTCTCACAATGCTTTGTAAGAAGGCTATAGACACTGTAAGAAAATTaaaaaCCATCTTCGCCTGCAATTGTTTTGCGCTTGTACCGTATTTAGTCACTATGACTAACACTTGAATTTCTAGAAGGAAATACCCTAGAATATCTGCAGGCACACTCAattattattattTTTTAtttttttACCTCCGATAAGGAGGTTATGTTTAtttttGTAATGTGTTTTCATTGTCTTTACTGTTAGTAATATTTAATCTCAAACAATAATAGTGGaaaaaCTCAACACCAAATTTGTTTTATCGTTAACATTTCAAAGCCCTTAATTAACCACTTTCTTATTTGTTGCATACACATCAAGCCAACACAT…	-	-	-	-	-	-	-
Eenc_2_contig09125-66	AC	GTGTGTGTGTGT	CGCACATATGCCTTCCAAA	47	60.617	TGCCAAACTGGTATTGAGGG	166	60.883	GGGTGGACTTCTAATTTATGTTCTAtgtgtgTCTAATTTGTCTATGCGCACATATGCCTTCCAAAgtgtgtgtgtgtTGTGAGAGTGTGATCTTCATACAGTGTTCCGTCTTTACTGTACTGAGTGGCAGCTATGCCTCTCCCCATCCCTCAATACCAGTTTGGCAGTATTcacacaCTCACCACGGACTCAAGGGAATGATTACAGTAacacacacacacGCAACCTTacacacTCCAAACgtgtgtATAAtgtgtgtgTATAtgtgtgTTGGTTTGGGTGCAtgtgtgtgtgTCTAGGGGTGGGGAGGGtttttGTATGTAGTCTTTGTTTACTGTTTAAATATTTATGTTTTCATTTTATTTTAAttttttGTTAttttttGTAATTAAAGTTTTA…	-	-	-	-	-	-	-
Eenc_2_contig09140-874	AC	ACACACACAC	ACCACCGCAGCAATTGTATT	814	60.395	GCATGGAAGAGATGATCGTTG	917	60.619	ggggggTTGATCATCTAGTGGAAGAGCTTGGACTCCGGGCTCTTCTGTTGGACGATTTGCCTCTTGGCTTCGCCTGGTTTGCTCCTGAACCAGCGTTGTAGTGCAGGCCTCTTGtctctcAGTCCAACATATTTCACATCTGAGATCACAGAGGGAAATTCACTTTGAACtttttttGAAGGATATCCAAAGCAATAGTGTTTGAACTTAATATGCTCAACCTCAGCAGAGTACAATACACCTTGGGACTTAATAGAAGTTTTAtttttAtttttttGGAAATGTTTTGTATCATTTTCAACACTAATGGCATATAGCTAATAGATTGTGACACGTCTCGTTTGACACTGACATGAATGTAGCACTAATCGTTGGTCACTGGAAGAGAAACACGttttt…	-	-	-	-	-	-	-
Eenc_2_contig09153-477	AC	ACACACACACAC	TTGAAGAATTTGTAAGAGGAATTGG	420	59.9	AAACAGTGACTTGGGACGTG	511	58.621	ATTTGTACAGTAATGtttttttgttgttgttgttAAACAGAAGTCAtttttAGTCatgatgatgTTACCACtttttCTCGTGAGCATTCTTGGGGCCATCTTCAAGCAGCGATGCCTTACGTGTTTCAAAGCTGCCTTATCACCATAGTTACTGttttttttttATTGGTCGCTCCAATGTCCGGTTTCAGATAAGGCCAAGTGCTCACTacacacAGCATCCCTGTCAGTTCCCAGGTTGTGATGGGAGCTGATCTTTTAGGCTCTGCTATGAGTTAACTCCTGTATAGTAAGCAATAATGTGACAATGAGAGGCAGGGTCTCGAGAGCTATGACCTTGCGCCAGGGAATGTTCATCTGTGACCAGGTCCGAAAACAAAATCCTGATGTGTACAAATG…	-	-	-	-	-	-	-
Eenc_2_contig09157-410	AG	GAGAGAGAGAGA	TTGGAACATTGGACATGCTTT	313	60.359	TTCGTCCATTTCAGTGGGTT	450	60.353	GGCttttttttATTATTCCATGCAAAAGCAAGAGGTTTCATGTTATGGAGTACATGAATaaaaaaaGAGTAGAAAAGCATCTCAAAAGAATAGATGTGACCTTTGTATTGTTtttgtttgtttgtttgtttgATGAAATGAGTTTGTCATCTTTTCAGTCTTTTCAAGGAacacacATTTATTAAACATTCGTAACACATCAATCGttttttttttCATGGGAGTCAAATCATacacacTTTCTGCATTTGTTACCCAACACTTTGCCTGTgcgcgcATATTAAAGCACTTAAGTCATAAGCATGTTGTGTTTTGGAACATTGGACATGCTTTATTTCAGAACTTTTCACAATTTATTTAAACATCTCACATATACAAAATAGGTACAATAAACTTTGT…	-	-	-	-	-	-	-
Eenc_2_contig09161-561	AG	CTCTCTCTCT	TTCTGCATTCTCCATCAAACTG	529	60.249	CAAAGCAATAAACTCTTCCTGTCA	621	59.828	AAGACTTTATTTTACAGCAGAAATtatataAAGCATTCAGAAAACATTTTCCATATTTTAAGGGCAATTCAAAATGTTTTGCATGGCTTCAGCAGCTGAATATTCTTTTCTCttttttAACATATCCAACGATTCAGTGATGCTCTTACATGCACAGTTACaaaaaCTGAAAATAAATCCACAATAGGGACAGAGATAGACAGTCAAgggggAAACCTAACGTGTAGAACTCATCGGGAGGGGAGAAAGCGGGTAATGAGAGGTAGGgagagaAGGGCATTgagagaAAGAAAAggggggAAACATAGGTCTAATACTAGCTTCGCATGCagagagTGTTGATTGCCCAGTGCCTTCTAAAAGAGCAGGGTCTGTAGCTTAGCtttttGTTTCtttttt…	-	-	-	-	-	-	-
Eenc_2_contig09171-502	AC	ACACACACAC	GCAGTTCATGACAATGACAGAGA	477	60.314	GAATCAGGCAGATGGTGCTC	611	60.779	CATCGTTaaaaaaGTTGTCCATTTATTCTTAAACTTGGCTGCATACATACAGTATATGTAGAAAATACAGTGTGGCAAATGCCTTTTCGTAACACAGATCAGTCCATAATGGCATATTTCCGGGCAGCCAATTTGTGTTAAAGGCCAGTTCACATTTCCACAGATaaaaaGTATTCTACAAAACCAAGGCCATtatataACTTGGGACTTAAAATCCTTGAATTTGGCAGGAATAAAGAGATTAACATATTTGGATGAACATAAtgtgtgCAATTGCtttttGTTCAGTAGTGTACTATGAAGATTTACCTATAATAAGAATAAGTACCTAAGGCCCTTTAAAACAGTTTGACTGCAGCAGATTGAATGACTTGGACAGACACAGCCGTAGGTAAAGGG…	-	-	-	-	-	-	-
Eenc_2_contig09195-390	AC	ACACACACAC	GAAAGAAAGCAGAGATGCCAA	366	59.583	GTTCTTCAGGCCCATGAGTG	563	60.656	GCATGTTTCAAATTCTAAATCTGAAATGGACTTGGGCATGGCCTACAGACTTTTCGACTTAGTTTTGAGGGttttttAGTTAAAGTtatataTCAAGAGATTCAATTCCTTAACACGCTCTACCCTCTTTAGAGGAACCaaaaaGACTAAAACTATTTCCTTGGGCAGGTAAGGGCAGTGTATTAAATGTAATTAGCAAATGAGTAGATTAAAGACCATTTGAGGTCACATGCTTGTCTTTGGATGATTTTGCTGTTAATGGTACATGTGGTGAAAGGCATTAATGCATCTTTAggggggAACACAGAAAATAAACTTGGCTACAATTATTAAGAGTAGCAAAATATACAATTAGTTTATCCTTAGAAAGAAAGCAGAGATGCCAAAAGacacacacac…	-	-	-	-	-	-	-
Eenc_2_contig09222-880	AC	ACACACACACACAC	AAGTGGTTTGTGGCCAATGA	857	61.336	ACTGAGGGCAGAATTCCCAT	947	60.853	TGAAAGGGTTTGTGACTTCTTGAAAACTTCGCTTGGACACGAGGAAATCATTAGGGatatatGTCAGAGGTTTGCCGTCAAGCTTCGCCACGAATCTTTCGACCCTAACTATGGCAGAAATATCGACGAGGTTCGCATTGATCATTGGCAACAATCGATTCGGGAATGTGAGGGAGTGGATCGGGGCAGACCTCTGGCGGCGGAGTGCTACCGCATTTGGAAAGGTACTCGTCTTCAACTGCTGACCTTTGCTcccccGGTCCGCACGATGCTCGAGGAGCTCAGGAAAacacacAGGTTGCTACTACTGACCAACGGAGAGTCGCAGACCCAACgagagaAGATCCAGGCGGTGGGCTGTGCGGGAGAGCTATTCAGTGGCTTGGTTGTAgggggAGA…	-	-	-	-	-	-	-
Eenc_2_contig09225-233	AG	AGAGAGAGAG	TGATTCTGTGACTATAGCTGTGGA	201	58.93	GGATGATGAATGCTTGACGTT	292	59.954	GAAATTTGTCCTAATACGGATTTCTAACATTTGAAGACTTCAAACAATCACATaaaaaTGGCAGAGCAATTGTACATGAGCcacacaAGACGAAAGaaaaaaaaGCATGAGACTTTTCAAACCACACTGAATTTGTTTAAATAATTCTAGaaaaaTATTTGCTGTACATATGACACAATTATTTACATGTTCTCTGTTAATGATTCTGTGACTATAGCTGTGGATTAACACAagagagagagTTTATTTGGGACTGCATTTGGCCACTCTCAACGTCAAGCATTCATCATCCTAAGTCAATGCtttttCCCaaaaaCGAAACGATGTTGTACGttttttttAAAACACTGATTTAGTGCTACAGAACAAATGAGCACTCGAAGCCATAAAAGATGCACT…	-	-	-	-	-	-	-
Eenc_2_contig09228-1081	AG	GAGAGAGAGA	TTGTCCTTCATCTGTGCCTG	951	59.831	TCCAAAGTCGATCACTGGGT	1116	60.51	GTCCAGGTTGTCCGCCTCTATtctctctctcTGTCTtgtgtgAAGGGCTATGGTCCACTTCATTAACTCCACAAGCGTTATATCACTAGGGTACCCAACAGCATGAGCTGTATTGACAGAATTATAAGCCTAACCTCCAACTCTGCAATATCTGAATTGGCTTCAACCTCTGCTATCTGCTCTGCTTGTCAGTCAGTCCACTTAAGATTGACATAATGTCTAGACCCTGTGCGCAATTCTTACTGCACTGAttttttttctctctGACACTACTACCTTGAGGAAAATTACCaaaaaaaCTGTCTTTAAAAGAAAAGAAGCAAATGCAGTGTTGTTCTCATGGCTTCACAACATGGAGGAATCAAACAATGCAGTATTTACCACCTGTAACGTCACATC…	-	-	-	-	-	-	-
Eenc_2_contig09320-313	AC	GTGTGTGTGTGTGT	ATCCTGGGCTAAACCAATGC	287	61.203	TGAGGGCAAGTGGAGGAATA	395	60.594	TGGCTCGGCGGTGGTTTCCTGGATTTTGAAGAAACAATAATCAAACATGCTACACTGTGGGTGTTGGGCTAGAGGCCTGCAGCTTCATTGTATGTGGCCTGTTGTGCAATAACATTATTTTAAAATGGACACCCAAGGGTTGTTTTAAAATAGGAGACATTGAAGTGAGCGAAAGTGATAGATTTTGTTCTGTTTTGCTTTTCttttttttCTATGTCACAAATTATGGTTTCCTGTGGAAATGCCTAGATGTCACAGGGTAAGAGACTTCAGAGACTTAATCTATATCCTGGGCTAAACCAATGCGTGTGGgtgtgtgtgtgtgtTTTCAACAAAATGTTTGTCTAGGAGGGTTTTCTAGATTCGTATCGTATGTATTCCTCCACTTGCCCTCAGTTT…	-	-	-	-	-	-	-
Eenc_2_contig09337-873	AC	TGTGTGTGTG	AGCACCGTCAAGGGTCAATA	644	60.517	ACCAGTGGCTTGTCTCCG	921	59.82	GCTTGCAACGGATACTACAGAGACCACAATGCACCTCTTCCTAGATATCCGGAAGTGCATGGTATTTTCCAACGTGATCGCTGTGGAGCAGAAAGAAGGAATAATGTCTCTGTGTACCAAGAAAAGAAAGTTAGATaaaaaTGCCCAGGATCATCTGTACTTCGACAGCTATTCTGATGTAACGATACACGAGGAAATGATTGCAGACCATGTCCGGACGAACACGTACAGGATGGCCATAATGAGAAGCAGCAGTGCAATCGAGGGTAAAGTAGTTTTGGATGTCGGTGCAGGCACCGGTGTTCTTAGCATTTTCTGCGCCCAGGCTGGGGCCAGAAAGGTGTATGCCGTTGAAGCAAGTTCAATTGCTGATCAAGCTGTCAAAATCGTAAAACTGAA…	-	-	-	-	-	-	-
Eenc_2_contig09339-1037	AC	ACACACACACAC	TTAACAATCCTGCCTTCGGA	982	60.576	TGCTGAATGTCTAAACCAGAGG	1071	59.378	AAAGAAACAATCGTTTTATTCATTGGTTTCACGTACACAATGTGTTCTTGACATTTaaaaaTAAAAGAGTTACaaaaaaCACATTTCACAGTGGAACATTCATAGaaaaaGGTCAACATTTTGTGCCATTAGCGTACAGTAACCTAACTATATTGAAAAGGTGATTGTAACATGGGGTTCATACAAAGGTTATTTTGATTTCACCAAAGTCTTTTCAACTTGTGCTCACCCTGATATGACATAATGAAATACTGAATGTGATGaaaaaaaGAACCAGCACAATCTACTGTACATCACACTAGTGTAACACCTTAAGGATTTTGTTGTATGATATTGTCATATGCAAGTAGAACTATAATCTACCTGTCTCAAGGATTGGTTTGATAATTATCACAGTAC…	-	-	-	-	-	-	-
Eenc_2_contig09421-414	AC	TGTGTGTGTGTG	AACACGAGACGAGAAGCCTG	380	60.589	TCTCCTGAGACCAATGGGAA	560	60.59	GACTAACTAATCAATcacacaGATTGTGAGTATTTGTACATTTGATGTGAAGGTACTTGTGCAATTTTCATTCCCAAAACCATAACAGAAAGTTTGTAGGGAGAGTGTTCTTGCTGGTGTGATGTCATGGAAGCCAGGTTTCAAAATCATATCCTAtgtgtgGCGTAGGTGGATGATGAGAATGTTTACTTGACAGAATAGTTTCCCTCAAGTGTACTCCTAGTGATATAGCGGTTTCTCTACCATGCGTAGGGCATTGCAGACAACCAAGACAAAACCCTAATATAGGCTTTTGCTTTTGTCAAGTGACTTGTATAGaaaaaaCTTACACTACACTAAAGAGAAGGAACTTCCAGCAGATGGGCAGTATGCTGACATCAACACGAGACGAGAAGCCTG…	-	-	-	-	-	-	-
Eenc_2_contig09442-588	AC	ACACACACACAC	GCTGATGCTGCACATGAAAC	533	60.432	TTTGGGATTGACTGTGGAAG	626	58.541	GACCACTATATTGACACGCTCACCGACAAGGGTCTCAATAGCTAATAAtctctcAGCATTTTGGCATAATACACCAttcttcttcCAGACTCTAAGGTGTGAAGTGTTGATGACGATGGTGAATTTAAAACCAAAACAAACaaaaaaaaGAGGCCGTGTTCaaaaaaCTAGGCCATCTTTATTGATCCTCCACATCCAGGATTCCGacacacCACAAACTGATTCAGGACCAGGGCCCGAACCTGGCCAGAGCTCTGAGAGGATCTGAAGAGCCGGTGCATTCTGATCTAGGAACAGCTGCTGTGGTAAGGCGATagagagAAATGCTCCTTCCCTCTGAACTATGGGTAGCCACAGGGCATACTGTATCTTAGCAATGGCCCAGAGATACAGACGGCC…	-	-	-	-	-	-	-
Eenc_2_contig09481-197	AG	CTCTCTCTCT	TCATATCACAAGCCTGACATGG	167	60.914	TTTGAGAACTGTCGAATGTCCA	257	60.668	TTGGGAAAGATTTTAATAGTTATTGAATGTTCTACATCTTACAGTAAATATTATACAATTACAAACTTGGCTTAATTATGTCACAGGGATCACTAACTGATCCTCaaaaaaTAAAACaaaaaaTGAAACaaaaaCATTaaaaaaaaaaCCAAAACAGATTTACACTTCATATCACAAGCCTGACATGGGTCTCCCActctctctctCCCTGCTCCACAAGACCATTAGCTGAAACTGGACATTCGACAGTTCTCAAAACATTGGTGaaaaaCATGCCCAGATTGAACCACAACATTGTAGGAACATTACCAGAACACAGTGTCAGTTGGGTTACAGTTTCTTCTTgggggTgggggAGAGGTCCCTATAAATGCTCAGGAGATTTCTTGGAAGACAAGG…	JN741978	gb|JN741978.1|	Cyprinus carpio clone 441585 microsatellite sequence	5e-39	190	7962	Cyprinus carpio
Eenc_2_contig09495-112	AG	AGAGAGAGAGAG	GGAGGTGTAGAGGGCAAATG	85	59.55	GGGAGTCCACAGTCATTTACTTCA	195	61.618	GAGAGGCCGATAAATGACTGTAATCACATGATTGTTTTAACATGATGACGTAATGGATAGAAAGAATGTGAAAGAGGTCAAATAGGAGGTGTAGAGGGCAAATGAGAAGAAagagagagagagTATCATCTGAAATGTAGAACAGTTAAGAGCCAGTTTATCAATGGTACCTGAAGTAAATGACTGTGGACTCCCTgggggATGACCCTGACTGATACTTGGTTAATCTACATCTTTACTGCTAAGCATTTCCGTAACTTGTAACTCTTAATTTTAAGGTATTAATTCATTTTATTGATATTATTTCTGTATTCatatatTTTACGATATTTGTGTATATCAGCTTTGAtgtgtgtgtgtgAGTGCGCCGGTATGCGCCTATGCTTTAATGTGGACCTT…	-	-	-	-	-	-	-
Eenc_2_contig09496-159	AC	GTGTGTGTGTGTGT	TTGGCATGTGACCCAGTAGA	95	60.112	TCAGTCAGAGTTCCACAGCG	203	60.178	TCCAAGGAGAGTACGGCTATGTACATTACTGCAGAAAAGTATCGGAAAAGACTTCCTAACACGTCTGTGAGGAAAACAGTCTGTAACTGTTGGGTTGGCATGTGACCCAGTAGAAATCCCAAGTGCCAACCTGTTCTATTTCAGTTGAAGCCACTTGGgtgtgtgtgtgtgtATGTGCGTGCACGCTGTGGAACTCTGACTGAAGTAGTAGCGGCGGTCTCACGTGTACAGCTCCTATGTCCTATGATCATGTGACTGACCTTGAGCCTGTCCCAGACTATGTAGCaaaaacaccaccacCTGTGGTTCTATGCAGCAAGAGAAAAGGTACACATTTTCaaaaaaCGATTGAAGACAAAGCAGAGGAAGTGGTGCCATTTCAGTTTTAAAACTTTTCTG…	-	-	-	-	-	-	-
Eenc_2_contig09499-1130	AG	TCTCTCTCTC	CACTGTTCATCTTGGGTCACA	1103	59.581	CATGACATCAAATATGTTGTTCCAC	1192	60.397	ATTTCTACATTCGAGGAAGACCGTTAAAGGGACGACTAAAGTATGtttttAAGAGACGTTCTCAAATGGCCACCAATGACGCATCACAGACCAACCGACCAATCAACCCCACAGTTGTCACTGCCAGACCTTGGTTGTACTGTACGTCACATTGCAGGCTATGTCGCCATACACTAGGTGTCGAATTCTTTTACGTTGTCTTCGTGAATGTGCTGTATTATGAAGCCAAGCATGAGACCATTCCTGTGATTGATCAGGTGATCAATACTAGCTAGTTTcccccTCTCTTTCTCTTtctctctctctcTGGTCACAACATGATTGCCTTTCATAATTACTTCTGTATCGATCttttttttttttGACCATCGAGTTTTAGTGGCAAAGCAGAAATGTCGA…	-	-	-	-	-	-	-
Eenc_2_contig09542-836	AG	GAGAGAGAGA	AAGAACATATCGCATGTTTGC	787	57.792	CTGAAATGAAGCCTGCTCTG	877	58.749	CCCCTTTTCGAtttttttGTTGTGTTTGTGGGTCATCTTTGATCCATTTGCATTTTATCCGTCTGTCCACAGCAGTAGAAGTAGTACCTCCTGAAGGCCTTGAAATTGATGCGAGAGGAAATAGAAGAGGTTAGTCTAGCCAGCCAGTCCTCAATTTCACACCATTCATTcacacaTTTATTTTCTTCTCATGGAGTAGTCTCTAACATATCTGTGAATCACAAACTTTTATCTTTTATAAAGACGGATCATTGTTAGCCGCTTTTCTGTTAAATCATTGGGAGGATATGCCTCCTTGCGTTTTCTAGAACATTTCGGTTGTATCTAtttttCGTTTCACCCTCTTGTAAGGTCTGCCAAGACCCATCAAAACTATCCGAGGAGGCTAATAAATCATTT…	-	-	-	-	-	-	-
Eenc_2_contig09546-410	AG	GAGAGAGAGA	ACTCGGTGCCATGAAGATGT	364	60.542	GTCCACCAGGGAGAAAGGTC	472	60.891	ATTCGCCGTGGTCGTGCAACTTCTCATCATCGCAATGAGGCTAGCTGTGGCAGTGAGTGACCGGGCTCTGAAATGTTTACCACAATTATTTTCTCCAGCTTCTTATCTTAAACACTACGGAACAGACGTCGCGTGTAGATACCCTTGTCATGCAATATCCAGAACTCGTTCTGTATGTACAGGCATTCCCCTTCTGAGAacacacCAACCGATTTCATCATTGAAGTGCAGAACGTTAGGATGTGCGTTTCCAAACACAAGAACATACGCTTCAAGGATTCCAACGcccccTTCTGGTGACAAGAAGACAGGGCCAGTGACGTGGAGGTCATTAGCAGTGACATTTGCTATTGGTGGGACTTTACTCGGTGCCATGAAGATGTTCAAGAAGGAGAAGGA…	BT075440	gb|BT075440.1|	Osmerus mordax clone omor-eva-519-121 SCO1 protein homolog, mitochondrial precursor putative mRNA, complete cds	6e-146	584	8014	Osmerus mordax
Eenc_2_contig09550-423	AC	TGTGTGTGTG	TGCTGTTGAAGTGAATGGCT	394	59.445	TGGGTCATTTAGAAGTTAGGTTTACA	487	59.435	GGCATCTAATGTcacacaTTTTAGCGTAGAATATCAAATAGCACTTTCCATCTGCAGTTTTgagagaTGTGTATTGTACGTGTTTGTATATGCCAAATCCCTTTTCAACTTGATGCACTTACaaaaaTGGGAGTACCATGAGCAGTCAAGCATTTTCCCTCTTACATAGTTCTTGAATAATAACATAATAGGCTTTCATAATGTCTTCAGAGCAACTGAAGTGCCGAGGGACAAAATGTAATACAGCATGTTAAAGTCTCTTaaaaaGCTGTTTTGATTACATTGACGACAATGGATGTGGTTAGCTATATGTATTTCCTTTGTTTGGTATGTTgctggctggctgGCTTCATTATATTACAAGACATTACTGAGGAGTGtttttttCTGGTGTGCTGT…	-	-	-	-	-	-	-
Eenc_2_contig09564-826	AT	ATATATATAT	CATTGGAGCTTTGGAAATGG	728	60.439	CCACATTTGGCAGTAGAATTTG	869	59.514	CACCAAGCGCATCTCTAAAGAGTGCCAGTCGCTGATCCTGTGGTGTTTACAGTACCGCCTGAGGACCGGCCGAGTCTGCAGGAGATCTTACTACATCCCTGGATGGACACCTGTGATGATCTAGGAGATCTGTCTGAGGAGCAGAACATCACGCCAGCCTCTAATTTAACAGACGGTGCTGGGCTGtttttCAGTCCCACTGTCTGtttttGTTGtttttCTCCTAACGGACTGTTAATTTATGATGAGTTCCTGTGCTTTTGACTGAAGCAGGAGGGTTCTGTTTTGGATTAAGATACAACCAATATTTGGTCCTAGCACAATGTGGAGGATTATCTCATGTTAAATTAttttgttttgttttgTTGTCAATGCTATACAATTGTGGAAATTGGAAGa…	-	-	-	-	-	-	-
Eenc_2_contig09575-1064	AT	TATATATATA	GCCCATTGTGCAGTCTTCAT	1003	61.078	CGATGAGCAACCTGGACTCT	1112	60.408	AATCAAATTTTATTTAAAATGTAGTATTACATGtttttttgttgttgttGAGAGCCATATTGTCAACTGTAATATTGATGTAtttttCTATTTAAATGATGTGTAATTTTGtatataTCAAGTtatatataTGATTATTACatatatatAACTTTATATGGGTGGAtgtgtgCGTGTTTAACCCATAGCTGCAGGCCGCCAGCTCTATGGGCATCCTGACGTCttttttGTTGtttttATGTTGTCTTTGCACACCATCATACAGTAGCTTAGGGAGACTTTGTTTTCTGAAGATGGTGCCACTTGAAACCAATTGTGCTTGGGCATGCGACAAGCTGTGGATGGATGGTGTGCCAGTTTCTGTAAATGAAAGTTTTCAAACTCAGGtttttGGACTTG…	-	-	-	-	-	-	-
Eenc_2_contig09662-193	AT	ATATATATATAT	CATACACATCATCCGGGCTT	117	60.744	TAGTGTTGGGATTGGTCGC	290	59.512	aaaaaaaGGTGTCTTTATTGGAGGCGGTTTCACTACTCAAGTAGGTAGGTACAATaaaaaCATTGAGGATGAAGATGAAGAATATGCAATTAATATTAATACAAGAATTGGAATGCCATACACATCATCCGGGCTTAAAGTCACCTATTTGCCTACCTCACAAAATCACTATTTAAGGAGTAAAGGTGAGGGatatatatatatAAACATCAGACATCAAACAACTCAGACATCAAAGAAGTCTGTAGAAAGGGGCTTACAAGACTAAAAGGCGACCAATCCCAACACTActctctACCGGCGACAGCAACATTCTACTCTTGTGAAACAAGTTTGGGTAATACAGTCTGGTACAGTACGTGAGCAGGAACCCGTAAAGAGTacacacacacacacATC…	BC142881	gb|BC142881.1|	Danio rerio SWI/SNF related, matrix associated, actin dependent regulator of chromatin, subfamily a, member 5, mRNA (cDNA clone IMAGE:8100559), partial cds	0	720	7955	Danio rerio
Eenc_2_contig09662-383	AC	ACACACACACACAC	CAGTACGTGAGCAGGAACCC	354	60.711	GGGTGGACTGGGAAGCTAAC	466	60.883	aaaaaaaGGTGTCTTTATTGGAGGCGGTTTCACTACTCAAGTAGGTAGGTACAATaaaaaCATTGAGGATGAAGATGAAGAATATGCAATTAATATTAATACAAGAATTGGAATGCCATACACATCATCCGGGCTTAAAGTCACCTATTTGCCTACCTCACAAAATCACTATTTAAGGAGTAAAGGTGAGGGatatatatatatAAACATCAGACATCAAACAACTCAGACATCAAAGAAGTCTGTAGAAAGGGGCTTACAAGACTAAAAGGCGACCAATCCCAACACTActctctACCGGCGACAGCAACATTCTACTCTTGTGAAACAAGTTTGGGTAATACAGTCTGGTACAGTACGTGAGCAGGAACCCGTAAAGAGTacacacacacacacATC…	BC142881	gb|BC142881.1|	Danio rerio SWI/SNF related, matrix associated, actin dependent regulator of chromatin, subfamily a, member 5, mRNA (cDNA clone IMAGE:8100559), partial cds	0	720	7955	Danio rerio
Eenc_2_contig09720-680	AG	TCTCTCTCTCTC	CTCCTTCACGTGGGAGGTTA	554	60.103	AGGCAAATGCAGAGAAAGGG	732	61.633	TTTTCTGTTTTCATTGCAAACATTTATTACAATTTTATGATGCAAACAACAGTTTCTCCCTTACATGGATCAGCTCATGGAATGACAGAATGACGATGAGACAgggggacagaacagaacagaacagaGGAGTATGTGCCATTCCATGTTGCCCCTTCCTGGGCTTCCTGTAGATGTAGAAAACAAAAGACTACTTGAGGCTActctctctTTCTCGCTCACTTCTTCTAAACTCGTGTTAATTTGGCATACAATAcccccACCtttttAATGTGTAttttttttGTCGTCAATCGCTATGCTCGGTATGTAGTCATTaaaaaTGAAGGAACAAGGCATGCATAATAAGTTCTTCtttttGTTTCGTAATGCACATCAATCAAAATCAAGAGCTACTCA…	-	-	-	-	-	-	-
Eenc_2_contig09757-363	AT	TATATATATA	ACAAACTGCACGGTGCTAAA	342	59.391	AGGTAAAGAAGCATGGACCC	447	58.121	gagagagagagagagaACGAGCGAGGAATTGGgagagagaAAGTGTGAAGAATTGCTTTGGTTTTCTTTGAGTAATGGGTGAAGGCATCCAGTCTGGTCCACTATGATTTCTGTGGCTTCTTTTGCATGTTTGtttttCGGCCCACTTGTAAAGTGAGCCATTTTAATTCTACAGTAttttttAGAAAACATGGATAAACCCAATTACCGGTAATCATCAGTAGAATGTATTGGGATTGTATGAAATTGTACTCCAAGTGTCTTTGaaaaaaaaaaTGAATGCAGAAAATGACCTGTGAAATCATGTCAGACATGTTATAAAATAACCCTTTTAATAAAATACAAACTGCACGGTGCTAAATtatatatataTTACATACAATTCAGTCAATATTAAGT…	-	-	-	-	-	-	-
Eenc_2_contig09800-125	AC	CACACACACACA	CTCTCCCGCAAACATACATT	98	57.698	GTAGGGTTTCCGCTCCTCAT	349	60.464	ACAACAGTCACTTCACTCCAGCACAGCCACGTGCTCTGCGTATTTACTCACAACATTTACATCTAAAACTACATAGCAAACATTCATcacacacacaCTCTCCCGCAAACATACATTACTCTCCcacacacacacaAACGTACGAGTTGAGATACATGGAATAAATATACGTAAATACAATAATTTGGGAGCGCTGACGACAGACAAAGGTGTAGCTATGGAGTGCTGCAAGAGAAACAGAGGACACCTCTTCTACACCAGCCAAGAGCCTCAGAGCCAATCAGAACCATCAACATGGAGTACAGAGGATACAGTATAGCCACCAGTAGATGAGGAGCGGAAACCCTACAGCCCACCAGTAACCTGTGGCCCAACAACACAGTAAAATGGTCACGCAGA…	-	-	-	-	-	-	-
Eenc_2_contig09800-88	AC	CACACACACA	CCACGTGCTCTGCGTATTTA	27	59.895	AATGTATGTTTGCGGGAGAG	117	57.698	ACAACAGTCACTTCACTCCAGCACAGCCACGTGCTCTGCGTATTTACTCACAACATTTACATCTAAAACTACATAGCAAACATTCATcacacacacaCTCTCCCGCAAACATACATTACTCTCCcacacacacacaAACGTACGAGTTGAGATACATGGAATAAATATACGTAAATACAATAATTTGGGAGCGCTGACGACAGACAAAGGTGTAGCTATGGAGTGCTGCAAGAGAAACAGAGGACACCTCTTCTACACCAGCCAAGAGCCTCAGAGCCAATCAGAACCATCAACATGGAGTACAGAGGATACAGTATAGCCACCAGTAGATGAGGAGCGGAAACCCTACAGCCCACCAGTAACCTGTGGCCCAACAACACAGTAAAATGGTCACGCAGA…	-	-	-	-	-	-	-
Eenc_2_contig09816-544	AC	TGTGTGTGTGTG	TCTTAGAGGAGCCCTGACCA	492	59.943	CAATTCAGTCAATGTGCCGA	639	60.665	TCAAGTGGCAAATAAATCTGTTTATTAAGTGAAAACAACATTATGCACGTCAGCCGTTTCTTTCATCACATCAAAAGtttttCAACATGTTCAGGTTTTGTCTGAGGGAAGTTTGTGGACGACGAGAAATCAGGCTTTCATGACAATCTATTTACAACACTGACATCAGGGTCACCGATGCAGATCGGTCTTCAGAGTGGAATGGGGAACCTGGAGGTCAGCTTCATAAATTGTGTTTCTGGCTCAGCCTTTATTGATGCTTCACTTCAGTGAATATTCCCAGCAGTTAACTGTATGCATTCAACTtgtgtggtgtgtTGTGGTACATCATTGCATTCATGAATCGGTGCGCAAACtgtgtgATAAACATTGCtttttAAGGTAGCtttttCTCTCCAT…	-	-	-	-	-	-	-
Eenc_2_contig09850-220	AG	AGAGAGAGAG	TTGACTTCGCCAGAACCAG	171	59.968	CCCTGCACAGACACATTGAA	318	60.722	TGTCATCAGATACTTTCCCACCCAAGCCCTCAACTTTGCCTTCAAGGATAAATACAAGAAGATCTTTCTGGGTGGCATAGATCAGAAGACACAGTTCTGGCGCTGGTTCGCTGGTAACCTTGCATCAGGAGGTGCAGCCGGTGCCACCTCCCTTTGCTTCGTCTAcccccTTGACTTCGCCAGAACCAGGCTTGCCGCCGACATCGGCAAAGGTGCAACagagagagagTTCACCGGCCTGGGCAACTGCATCACCAAGATTTTCAAATCCGATGGCCTTAAAGGTCTCTACCTCGGTTTCAATGTGTCTGTGCAGGGcatcatcatCTACAGAGCAGCCTACTTCGGTTGCTTCGACACAGCTAAAGGTATGCTGCCAGACCCCAAGAacacacacAT…	BC050956	gb|BC050956.1|	Danio rerio solute carrier family 25 (mitochondrial carrier adenine nucleotide translocator), member 4, mRNA (cDNA clone IMAGE:5915562)	0	836	7955	Danio rerio
Eenc_2_contig09884-71	AC	CACACACACA	TTACAACTTTACAATGTATCCATTCAG	32	57.852	GTGCCAGACAAATGCAATGA	197	60.675	TTGCCAAATACACAtttttATTACACATATTTTACAACTTTACAATGTATCCATTCAGAAAACGTCTCTGcacacacacaTATGATAAACATACCTGAACAGCCATGGCAACGAATTACTCACTCACTGTCACCATTTTGCGTTCTCCGTGTACTGGTTTCATGGTAACATGTACTCTCATTGCATTTGTCTGGCACAGAGATTTTGAAGGCCTTCTACCATGTGTCTCTTTCAGGACATATGCTATACTTATGATCATTAGTCCAAGAACAGAATGTAATTTTGAAAAGCTCTGTGGGGTTGATTCTCCACCCATGTCATTGTATTGAAGGCCAGGTTAGTGTATTGAAGGGCAGGTCAGTGTATTGAAGAATAAGTCAATGTATTGAAGGCCATGTC…	-	-	-	-	-	-	-
Eenc_2_contig09920-851	AC	CACACACACA	GCCTCATGTCCTTGGTTCAG	798	60.656	TATCACGTGCGGTGAGATTG	904	60.687	TTTTCGTTTTATACTAGTTTATTCCACTTACTTCACAAAGTTACTTATTTTACACAACACAATTCAGATAGTTTaaaaaGGCTGACCAGAATCAATGAATAGCTTCTACAGATAAAACACAATAGAATTGCCACAGAATTGCACAGGTGAATTAGTTCATAGCAAAAGGTCATGTTGTATACCATCCAATGCAAAACTTGAATATGTGGAATTAATTTTGGGAAAGGTGGTTGAGCTGCATTTCTCACCAAAGTCTTTGGTGCAAAATTaaaaaTAACAGAAATATGCAAAGaaaaaaaTGCCAagagagCGTCTTGAATTAATAAATGATTTCCAGAAAACACATTATTGAGGAAGAATTACTTTAGTAAATAAAGTTACCTGTTAAATGTAATGATG…	-	-	-	-	-	-	-
Eenc_2_contig09965-79	AC	ACACACACACAC	CTGATCTGGGATGACCAGGA	39	61.04	CTGCCTACGAAGGATGCCTA	167	60.365	GATCCTGCATTCGACTCACAGGGTCCTCGttttttttCCTGATCTGGGATGACCAGGAAACGTCCGATTAGTGACGCAacacacacacacAGGAAGAACTATACTATTACTATACTATGGCATCCTAGCTAGACAGGAAGCAATCTGTAGGCATCCTTCGTAGGCAGGAAGGAGtttttAGAAGGCATCCTAAGGTAAAGCATTCAGCCACGACCGGATGTGGTCTGGTTTTATTGCCCACttatttatttatttttttGGCTTGATTCCGGACCAAtttttGCCTCAATCCACGTACGCCACAGAAAAGCTATGGCTGGATAAGGCTGCTGGATGGGGTTTTGGTGAAAGGGAAGTGCaaaaaGGGGAGGTGTTAAGGGAAGGAATCCAGGAGACACT…	CR759788	emb|CR759788.7|	Zebrafish DNA sequence from clone CH211-153F13, complete sequence	3e-42	202	7955	Danio rerio
Eenc_2_contig09993-146	AC	GTGTGTGTGT	CATCCCATGACAAGGACACA	67	60.378	TCAATCAGCTCTTCATCCGC	214	61.443	TTTGGTGAAGGAATAACAATAAAGTATTCTACTGCATAGTTTTCTAAATGCATTATAATGTAATATCATCCCATGACAAGGACACATATCAATATGATACAGGTTACACTGCTGTAGTGGAAGACTACAGTTGGTCTTTACGTGCgtgtgtgtgtTCACATGTTTGGGATGTTTATTAGCAGGATGTTTTCCCCGCGGATGAAGAGCTGATTGACATGTCGCGTGCGGACCCGTCCATACTTAGTCCCGcccccTGATgggggTTTAACAGGCGGTGCTGCAGGCGgtgtgtGAGTGTGAGAgtgtgtgtgtCCTCCTTTAGCAGGCtgtgtgtgAGAgtgtgtGCGTCGCGTTCTGGGGTCGTCCGTCTTGTGCGTCAGCTTCAGAAGTAGATGCTTC…	BC093279	gb|BC093279.1|	Danio rerio LSM11, U7 small nuclear RNA associated, mRNA (cDNA clone IMAGE:7395480), partial cds	6e-95	396	7955	Danio rerio
Eenc_2_contig10025-309	AC	TGTGTGTGTGTGTGTG	CAACCATGCAGACAGACAGG	253	60.309	TCTCAGGGAATGTGCAACG	379	60.823	GGGAGTGAGTGcccccTGCACGTGGTCCACCCGCCCACTGGGGAGGAGTTTGCCCTCGGCTGTGGAGTATGCAGGAATGcacacaCCTTCTAAAGTCTAAAATGTCTGATGAGGTGTGATGTGGTGGAGGTGACCGGCTGACTGCTTGGACATTGTAAAGCGGGCATACCGTAAGAAGAGACCAAACAGTTCaaaaaaTGGCCCGTCGCAAAGAAAAGGAAACGCGTAGGCTTGTTTATAGGATCAAATAGTCAACCATGCAGACAGACAGGAGGTAGTATGGATGGGATTTAGGAAATGACCTTCGAtgtgtgtgtgtgtgtgCATGCAAGCTGTTGACAAGACACAGCTCTGAGAAAACGTTGCACATTCCCTGAGAAACTGATTGTCGATGTGTTT…	BT072206	gb|BT072206.1|	Salmo salar clone ssal-rgf-516-366 Probable E3 ubiquitin-protein ligase MYCBP2 putative mRNA, partial cds	3e-22	128	8030	Salmo salar
Eenc_2_contig10030-303	AC	TGTGTGTGTGTGTG	GCACTTCATGGTCTCTTGGG	217	60.656	TTTCCTTCTGGAACATCTGCT	376	58.923	CACTGGGTTGTACTGATGAATTCAGGGTGCCCTTCACTGTTCACAAATATGTacacacacacacacGCACACCAAGTAATGGACATAACTACAGACTGACACATAGACTGTGATCAGACTCTGAAAGGACTTACCAATCTCAGAACCCaaaaaTGCAAACGTGATTGTGTCTTTTACtttttGTCTGTCTCCGtctctcTTGCTCCCTTCCTGGTAGCACTTCATGGTCTCTTGGGTAATGTAGAAGGTCTTCAGCTCGTGGTTGGGGAGCAACAGAGGTGGAATTTGTGCGTGCGTCTGAAtgtgtgtgtgtgtgATGCTACTCAACTTTCTTGGTGCATCTTTATCTCACTTTAGCAGATGTTCCAGAAGGAAAATAATGTTTTACTGGGcacacac…	-	-	-	-	-	-	-
Eenc_2_contig10030-53	AC	ACACACACACACAC	TGCCCTTCACTGTTCACAAA	28	60.278	GGGTTCTGAGATTGGTAAGTCC	148	58.967	CACTGGGTTGTACTGATGAATTCAGGGTGCCCTTCACTGTTCACAAATATGTacacacacacacacGCACACCAAGTAATGGACATAACTACAGACTGACACATAGACTGTGATCAGACTCTGAAAGGACTTACCAATCTCAGAACCCaaaaaTGCAAACGTGATTGTGTCTTTTACtttttGTCTGTCTCCGtctctcTTGCTCCCTTCCTGGTAGCACTTCATGGTCTCTTGGGTAATGTAGAAGGTCTTCAGCTCGTGGTTGGGGAGCAACAGAGGTGGAATTTGTGCGTGCGTCTGAAtgtgtgtgtgtgtgATGCTACTCAACTTTCTTGGTGCATCTTTATCTCACTTTAGCAGATGTTCCAGAAGGAAAATAATGTTTTACTGGGcacacac…	-	-	-	-	-	-	-
Eenc_2_contig10096-622	AG	TCTCTCTCTCTCTC	AGGGCATTTGGTGGGAATAC	595	60.94	TGGACTGCTGGAAGTTGACA	835	60.44	TGGTGTTGCAGACATATTTATTAGGATTTTCCCATATGGTTTAAACGCTATGTTTGTATTATTGCAGCGATAACTGTTAATGATTTCCAGAAACTAGCAAAATAATGTAGcacacaGTGCTCACTCAATTTTATAGTGACCAATAAATAAGTGCAAAACAACCGGACATTCAACACAGCAAACAAGTACAAAATAAGTTTAAATATCAACTGAAAACATTTTGCTTTACAAATGTGGTTaaaaaaTCTACCGTTCAGTATTCTCCACTTGCTCTTGGCAAGCGtttttGTCATTACTTCAGACATAACTGTACTCGGAAATAGCAAAACAATACAATCGGTATGCAACATCCTCTGTTGCTGACCTGTAACTCCTTTTCTTTGCCGTAATAATTCCCAC…	-	-	-	-	-	-	-
Eenc_2_contig10168-711	AC	CACACACACACA	AAGTTTGCTCCCACATTCCA	629	60.495	AGCACTTCGCTGCTGGGTA	742	62.09	CAAGGTGGCACGTGTTGCTTGGTTGAAATGTTGCACCCTTTAACACAAGTTGGAGTTGAACAAAACTTATCTTGTTACAATGCAGTTTTACCTCTTAATaaaaaCATTGTTTACtttttACTCACCCGGGATTAAGTCATAGCTAAACGTTTAACCTCTGTTaaaaaaTAGTGACAAATACATACTGAAATAGAAATCATGtttttCTTACATATACATAGTTTGCGCAATTAACGGTCTGTTAGGCAGTCTTTGCATCCATAACTCGTACAACAGCAGTTGACTGCCAGTTAAGTTTAtttttttGCCAACtgtgtgCCGTACACAGCTCTAGGTGCaaaaaTACAGACACTAAATATaaaaaGTACCCAATCAAGTGCATTAATGAtgtgtgtgAAA…	-	-	-	-	-	-	-
Eenc_2_contig10239-134	AC	TGTGTGTGTG	GTCAGCAATGACGACCACAG	106	60.319	CCACGAGAAACTGTTCCCTG	225	60.68	ATCATTTGAGAttttttttATTGCCAATAAAGTAGAACAACtttttAAAATaaaaaaTAAAATTCCAGTTTGAATACATGACATGACTATGACGTATGACAGATGGTCAGCAATGACGACCACAGCATCCCAAtgtgtgtgtgATGGTCGGAGGATGGAGAAGCTACAATTTCGACATGCTACACAGCCCTTAGCCCCTGCTCTTCAGGGAACAGTTTCTCGTGGCACAAATGACACCAAAGAAGGCCACTCACTGGCACTGGCCTGGGGACAGtttttACCTTCACTTTGCCCTTCAACGCAACACaaaaaTCGGCCATCAACAAAAGCTTCCAGATCCCAGACACTTAACAAAACGATTGACAGACCAGTGAACAGTTTTAAGACACTGTTCggggg…	-	-	-	-	-	-	-
Eenc_2_contig10240-321	AG	TCTCTCTCTC	TACGTATGGACCCAGGTTCG	271	60.766	TTTGTTTGATTGTGTTTGGGC	391	60.757	CTTTATTCCATTCCTTTATTGACCCCGAAGGAAATGAACATGTCACAAATTTAAGCCTATACATACCTGTAATACACATAGTTGaaaaaCaaaaaaaCAATCACATTGcacacaACTGcacacaTACAGACAATACAAAGCTCAACAGCGCACAAAATTGAATGCGTACAGCCATTCAATTGGCTAGATCAAAATATTGCACaaaaaGGgagagagaAATGGATaaaaaCGAAACTAAAATGGGGTGGACACTGTGGCACTGTGGcccccTACGTATGGACCCAGGTTCGAGTCCTGACATGGATGATGTCCCTGTCTAAtctctctctcCCAGTCATACTTTCAATTGTCCTTCATCAACGACATAAAAGCCCAAACACAATCAAACAAAACCAATAC…	-	-	-	-	-	-	-
Eenc_2_contig10242-40	AC	CACACACACA	TGAGTGAGTGTCGGACCAGTT	17	60.763	GCAGCCTTGTCAATGACCTT	167	60.263	GGATGCCAGCTGTATATGAGTGAGTGTCGGACCAGTTTCcacacacacaGCGTTGCATCCTGTCTTGTGCCTTCTACAGCGAGAAGAGTAAACAGAGTAACTGAGACTATGGACTTTCTCAAAGGAGCTGCTGACGGGCAGGTGGACAAGGTCATTGACAAGGCTGCTGATGTCGCAAAAGAGAAAATTGgagagaTGCTAgggggTGGTGCCAaagaagaagAGAAAGaaaaaGGTATTGGAGACATAGTCGGGGATGTTGCTGGGAAGATTGCCACAGACGCAGCTGCAGACAGCGCTGCCGACCAGGCAATGAGTTTTGGCaaaaaGCTCTTTGGATGATTTCTCCTTTCTTtctctcTACTCCTTTTATTCCCCTCTCACTTACCGTGTAATGGT…	-	-	-	-	-	-	-
Eenc_2_contig10264-463	AG	GAGAGAGAGAGA	TGAGGGCAGACGTCCTCTT	443	60.961	TGCCATGATCACAAAGTGCT	596	60.272	TTTCAAGACAACAACTTTTGTTTTCTTTAATAGACTTCGAGTGAGACCCTTTGacacacAAAatatatTTATAGCATATacacacacacTGtttttttGCAAATACATTTGAGAATCTTGTGGGGtttttCAATGAAGACTACGGCATGTCATGCTTTCAAtttttCAttttttATACAAGTATACTTTCATTGTTCAGATGAAAACTAGCCATGGATGAGCCACCCAGGAGGACCAGTGTTTTATACATTCCATTTGGAAGCCACAGCAAGAGGCCGTTACGAGACATAGAGAAATCGTCAAATTAAGGCCCGGTCAATTTACAGGtttttttttCGACATACGAAACCTTCATTCATCTGACGGGtctctcCAAGCAAGttttttCACATATTcaca…	-	-	-	-	-	-	-
Eenc_2_contig10280-34	AG	CTCTCTCTCT	CCTCTCCCTTTCCCTCTCAC	13	60.186	GAAATTCGCGAGAAGCTTGA	168	60.606	TCGctctctTTCCCTCTCCCTTTCCCTCTCACGctctctctctCGTTCGCGTTCCCACTCCCTCTCCTGTTGCTCTTCTTTGTCTCGCTCCTCCCGTCTCCTGGTCCTCATCGTTTCCTGTTTCTCTGCCACAGATTTCCTAAGCTTATCAAGCTTCTCGCGAATTTCTATGAATCCCAAATGCAGCTTTCCTCCAAAGTGGTCCGCCAGGCGCCGGTCATTGTCATGGAGACCAAGGTAGGCAGAGCACACCTcacacaCCCGGAGTTTctgctgctgGAAGCTTGAAGCTGGCATGGAGTTTCTGTAAACATCCTCGGCCTCCTTCTTCATGGCTTTAGTCTTCTCCACATTCTCGAGCACCAGCTGCGCCTCGTCCACGTTTCCTTCTCCGCCGAG…	XM_003447875	ref|XM_003447875.1|	PREDICTED: Oreochromis niloticus putative RNA-binding protein Luc7-like 2-like (LOC100697878), mRNA	0	734	8128	Oreochromis niloticus
Eenc_2_contig10305-91	AT	ATATATATAT	CGTTTGACACAACAGCACCT	68	59.794	ACACTGGGATCTGTGAGCGT	272	60.746	TCTCTTGGGTCCAACACTATTCTGTCTTTTAGTTTCAAGGTCCATTTGTGTCATTCCACAGAACAAACGTTTGACACAACAGCACCTAAAatatatatatGATGTATATCTTTTAAGAAATGATAAGTCTGTGCTGTGTCACCCATGAGCAAAGCCCGTAGTCTGGTGGCTACACTTTAGGGGAGAGGGGATTCTGGGTTTGCTCAGTGCCTGTATGATTTGCTCTGCTTGATCTGCCTTGTACCCTTAAGCACGCTCACAGATCCCAGTGTCTTCACTGCAGAGACACTTaaaaaaaTGCTGCAGCACTCCCGCGATAATGTGTCAAGATATGACTGACGTATGGCGACTGAATGGGTGTTAGGAAGTTAATGTCATTAGTATGCACAGTACATACAG…	-	-	-	-	-	-	-
Eenc_2_contig10321-927	AC	CACACACACA	GGTGCACTTGACCCAGTTTC	847	60.555	CTGTTCTGTGGGCCAGTAGTC	986	59.777	CATTTATGACTGATGGTCATAAATTTCAAAATTAGTGACCATGGAATCTGGCTTTCGAACATGCCAAGCATTCATGGATCAACACTGGACCCtgtgtgCATCACCTGGGGTGATTCACATTCATTTCATAGTTGATCTTCCAACCTACATTTCTTCAGCAATGATCAGTGGGAATGTTAAGTTGATGTCGTCTTTccccccGTTTAAATTTGGCAGGGAATTTTACTTTTCACaaaaaaaTGCAACCGATTAGCTACTGTAGATTATCATTGTGTATTGTTTGTAGTTTCATCGACGCAAAATGAACGCACAAAATATAACGAGCACAGTTGTGTTGAAATCCAATTCGGaaaaaTACCCATGAACGATTTTAATTACTTGGAGATGGTTGCACAACAA…	-	-	-	-	-	-	-
Eenc_2_contig10325-98	AT	ATATATATAT	GGGTGTTAACGCGTATATGGA	32	59.734	AAACATCTATTGTGACGGGTG	145	57.468	AGATGCTATATTTTCAGTATTCTGTTTAAGAGGGTGTTAACGCGTATATGGATATTCTTTGAAAACACGTAAATCGTTCAAAACTTCGATATTAAAAatatatatatTTTACAGGGCTAAAATACACCCGTCACAATAGATGTTTTAtttttAATCAGATGTCATGTTAATACGTAAACAGATAAGTAAATATCTGTATTTaaaaaTATCCACATATGTTTAATAAGTACCTAAAACACGTTCCGGAGTATTCCGCTAACGAGTGAAACGCCATTCTACAAACGTGCGGAATATTCGGAATGAGTTAACAAGACTCATAAGCAAACGGAATACTGATTCACCATTCCGTTTTAAATCAGAGTATTCTTCACATGTAACTGTCTCACTGTGTTGTCTCCT…	-	-	-	-	-	-	-
Eenc_2_contig10345-533	AG	CTCTCTCTCT	TTGCAGACTCCGCTTCGT	513	60.711	AGCGCAGAAACGATGCTCT	649	61.244	TAAAATACACAGTATCTCCAGAATGCAACAGATGAATATCaaaaaTAATATCAAatatatCTTAGTTCGCACATCCCCTGTACCCAAAGCATGGTAAATATCCAAGAGTTGATGCTAGCTTGACATGATTGATTTGACATGAGTTTAACTGGTCTGGaaaaaTAAATATAAAATaaaaaCACATaaaaaGTTGTGATGGAACAGGGGACTTCTGCAATATAATGTAGATATAATATACCATCTGGTTGCGGTCAAAGATTCTAGATTCTTGAATCTTTGGTTACGGTCTTCAAAGCTGAAAACAATGTGTACCGCACAtttttCTTGGGAGGGAATTGTTTGTTATTCAGTTTGCGCAGGAAGAAGTTAGCGGTTGAACAGATGTACATATCACTCGAC…	-	-	-	-	-	-	-
Eenc_2_contig10465-803	AC	TGTGTGTGTG	CGTCACCCAGACGACATACA	695	60.593	GAGTCAGCGTTTCTCAACAGC	833	60.194	TGACACCCAAacacacGTGTATACAGTACACAGTATGCTGTATCGTCTCACAAACCgagagaggggggTCCGTGCCAATGTCCCCTGTGGTCTTAAAGACTACAGTCAGTGTGGATGGCAGCCATCTTCACCTGAGCCGACTGATTAACAGTGTTAAAATAAACTACATAGATTTTGGTTTAAAGTGATACTGCACCATGCCTGGATATGACCTTATTTTACATCTTCCCTTGTGTAGCTAGCTGGACCCATAAAATTCAATTTCATGTGTTAGCTGGGAAGTAGAATTTACATGGCCAGACTCGGAGCACGACTGGATGTATAGGAGAAGAGTAAAACTCAATGATTTATCGAAGGGGAATGAGTTTGTTTCCAGAAATGCTGCAATATCACTTAAGG…	-	-	-	-	-	-	-
Eenc_2_contig10494-517	AC	GTGTGTGTGT	GACGCTATTGAGGATGAGGC	491	59.803	ATGGAGGAAGGGAGACAAGG	604	60.447	TgggggTGGGACtttttGTTTTAAATTGTACAGCCCCATGAAGAGATCTTATGCTCAGGTTATGTAATGGCCATTTGGTtgtgtgGATTGAGGTGCTGCTGATGAGTTGGACACAGTGGCTTGCCTTCTGTACAATAAATGCACTTTCAGAGAAGCCTTCAGCCTTTGTAGAGATACACAGCCTGTGTTGGATGATGGAAACTGAGCAGTACAAAGTTTGTGttttttATTTTGttttttAAAATGATCTAGTGAAGTGTATGAAGTGATTTCACCCAGTCACCTGGAAGGGTGCGATAATCTGGGGTgggggCggggggCTCTAGCATTCTGACTGAACaaaaaGTGATGTCTCACttttttCAAACTTTGTCTCAGAAAGTCTGACCATCAACTCTA…	-	-	-	-	-	-	-
Eenc_2_contig10504-445	AC	CACACACACA	TGTGGGTAACGGACTGATCC	401	60.78	GATCCGACTGGAGCACAACT	497	60.269	TAGGAGGAGCTGGCACTCCAGCAGATGTGATGGAACATCAGCCACGAGTCACTGATTTCTTTTCCCAGTGGGAATTTTAGTTTCTTTGTATTTCCCTCtttttCAGCATATGTTCTATAATTTTGGCCATTAGTCCCAATTCCCACATTTCCTGGTAATGACCTTTTAATGGTAACGATAGCTGTCAGCTTTCaaaaaGTCAGGCCTTGGATTTGAATTTTACCCCAGTACAGTACGTAGTCCTAGATTTTCTTTCCTGGAAAGCCACCATGCTTTACATTGATCATTAAATGGCTCAGAAAAGGAAATAGGAGGAGATGGCagagagCAACTGAAGTAGAGGGAAATGGCAGctctctTCTGCTTCAGTGTCTGGCCAtctctcCTGTCTCGGACCCG…	-	-	-	-	-	-	-
Eenc_2_contig10543-433	AG	CTCTCTCTCT	GGAAGTCCATGTGAAGGCAG	356	60.656	TGTCAGCAAAGTCAACAGCC	468	60.032	AGGTGATCATTAAatatatTTAATGGATATCACAGTTCATGAACAGCTAGGACAAGAGGGTAATGtttttttGTTTTAACTCCGCATTATAGGCATCCTAGCAGGTTACTTCTCAACACTGGTTCGTACAGGTACAGTTTCTTGTATCCCTTCTCCCCGATGATCCATGTGCTGTTGTCAAAATCACAACaaaaaTTacacacGCTGGTTTCATTTTATtctctcTACTAAGATTTCTTTAAGCAGCTCGGTGGCTGACATGCATTAAGTTTCATTTCTGACTGCAGTCCACATCTCTTGACTGCAGGTGAAATAACtttttATAGCTACTTTTAATTTGAATTAACACGAGGCTGGAAGTCCATGTGAAGGCAGCACTGGGTTTGAAAATTCCTCAGT…	-	-	-	-	-	-	-
Eenc_2_contig10561-913	AG	GAGAGAGAGA	CACTTATAACATACTGGAGTGTTGCAT	882	59.817	AGGGTGGTTTGTGATCATCG	978	60.78	TTGTAAATACTGTTCTGTTTAATGCTTTAACCTCTACAGTACGAGTCTTCTGCAAATtatataTTATTAttttttttAACAGCATAACATGCTCTCATACCGTGAGATACAGAATAAAGTGCTATTGGGCATGTTGAAGGAAATAGACAAATAGGCCATAACCGTACGTTTGGACaaaaaCaaaaaGAGAAAGAAATATCaaaaaaCATAACCTCTACAGGTCAGAAAAGGTTCTCAGTTGCCACAACACTTTTGAACATTCTGCGATTAAGACATGGTGGGcacacaGCACAGCTGATAAACAAGGGCCACACTTGATGCCATGGCACCGTTTTCTTGTTTTCATTTGCACAGGAGCTAAAGGGCACCAGGGCGCATAAAGTGGCCGTGCTAGTCAAA…	-	-	-	-	-	-	-
Eenc_2_contig10583-61	AC	CACACACACA	GGGACACTAGGGTACCTGGG	35	60.619	TGAACTGAAGGCCCTGTTGT	163	60.69	GtatataCAGTATGTCTCTGTGATAAATAAGCCCGGGACACTAGGGTACCTGGGGCACTTcacacacacaCCATCATCAGTATCGTCCTATCGTCAGCTTTGGTCTGCCCTGGTCCTCTTTTGGGAGTAATGTCCAAAACTACACAACAGGGCCTTCAGTTCAGtaataataaAGTAGTTTACCACATGCATTTGGTTTACCAATCACAGTTGTCATAGTGAGATAATGTCCACAAGGTTCTTAATAAAACCACAGTAAAATGCCAACATCAGACCTCTATGTCCTCGAATTacacacATACAGTAATTTCAGGTAGGCCTATAGCTCGCAGAATCGACCAAATTCGACCGAAAACTGAGGtttttGCAGCAGTATTCACAACTCcacacacaTTGTTG…	-	-	-	-	-	-	-
Eenc_2_contig10675-821	AC	ACACACACAC	CCTTCTTCCTGCAGTCGTTG	795	60.964	CCGTGGAAACAAGTCAGGTT	939	60.005	TTTGGAAGATGTTCTTTTCAATAACACCCAGTAAGTACAAACATTTAGACaaaaaCTGATTTCCTGCATCCACCATGGTTTAAGTAATCTATGGCAGTAGGATCTCTGTTTGAAGTCCATGTGTCTTCACCACGTTCACTCGtttttCCACCATTAAAATATCATTCATTaaaaaCaaaaaaaCAAATAAAGTAATTACAGTAAGTTACAAGATTTGTCTTCCAGCATCACCATGGGTTATAACCTAGCCTAGTCAAAATCACAGATCATaaaaaTATTCTGAATTACGTTTTGCGCTAGTACAGTGGTTAGAAAAGGCCATCAAAGTAACAAGGAACTCGCATAACAGACATGGTCCACAACATGCCTCCATCTTTGATTGTATAATGCAACAGATAT…	-	-	-	-	-	-	-
Eenc_2_contig10753-774	AC	CACACACACACACA	TGAATGCATATTCCCGACCT	737	60.296	CATTTACAGTTTATTATTTCAGGGTG	828	57.428	ACAGGGAGACGTTTGACTTTAAATTCGGCCAGGAGCTGGTCTACACCACGCCGCTGAGCGACGGCAGGCTGGTGGAGCTCATCCCTGGCGGAGGTGATGTGGTGGTCCACTATGAGAACCGCATGGAGTTCATCCGGCTGGTGCAGAAGGCACGACTAGAagagagCagagagCAGATAGCTGCTATGCGTGCTGGCCTGGTTAAGGTTGTACCACAGGCTGTACTTGACCTTTTGACCTGGCAGGAAGTGGAAAAGAAGTCTGTGGGGATCCGGAGATCACAGTGGAGGCCCTAAAACGGCTAACTCGATACGAGGATCTTGAACAGACAGATGTCCGTGTACAGTACCTATGGGAGGCTCTCACAAACTTTACAAATGAGGACCGTAGCAGGTTCCT…	-	-	-	-	-	-	-
Eenc_2_contig10759-246	AG	GAGAGAGAGAGAGA	ACGCAGATGAAGGAGTTTGG	117	60.255	CCTCAACAGTGACCTCTGGG	342	60.702	TTTGGTATTCTTGTCAtttttATTTCCCATTATTTAATTAATTCCAATGCAGAACAATTCTCACTAAGGttttttttGTAAAGAAATAAACCAGTAAAAGTACAGTACATTATTATACGCAGATGAAGGAGTTTGGTTGGTTCACCAGACACAGCGCAGCAGGCAGCAGTTGCCCTTTGCAGCGGGCATTAAAACATTCCAAACAGGTGCAGCAGAATGCAGAATAGAATGATGCCCATAGAATGgagagagagagagaTGTCGTTTGCTAAATCCTCATTGGCTGAAGAGAAGACTTGACATGACAATACCTTTTATGGGCCCCAGAGGTCACTGTTGAGGCCCATGGATAATATTGCTACtttttttACATTACAAAGTCTCCACAGACATAATACA…	-	-	-	-	-	-	-
Eenc_2_contig10761-220	AC	CACACACACACA	AGATGGACAGGTGAGCGG	199	59.775	GCATGAAGTGAAGAGGATGAGG	312	61.153	AGCATGGTAGCACAAGTACAttttttATTGATCAGTAAACaaaaaaCAGTTCATACTGTCACCTTGCTTCAGACAGGGGTGTGACATGGTCAGGTTGCAACAGTGCATTCGGAACTTGACaaaaaaaTGTGACTAGGGAGCCTTGAACCTAAGCGAGACAGGCgagagaCAGGTGTGGGACGCcacacacaAacacacAGATGGACAGGTGAGCGGCGTcacacacacacaCGGCACCCCGGAGGTAATAAATATACAGAGTGCTCTTCGTCATCTTTGTACTTTGTTTTCCTCATCCTCTTCACTTCATGCTTAACTACTTAACAGGggtggtggtCTGGTACACGTTTCCTGGGCGCTGCTTTGATGATGTTGTCTACGCGCAGGATCATCTCTGCA…	NM_001140133	ref|NM_001140133.1|	Salmo salar T-complex protein 1 subunit beta (tcpb), mRNAgb|BT045297.1| Salmo salar clone ssal-rgf-517-310 T-complex protein 1 subunit beta putative mRNA, complete cds	0	742	8030	Salmo salar
Eenc_2_contig10772-768	AC	TGTGTGTGTG	TCTAGAGCCTAGCACGTGGTCT	725	60.588	GTTACAGTGACCTCGGGTGG	818	60.422	CATTTTGAATCTTGACTTCTTAAAACTATTGTTGAGACGATACATAAATATTTACTCAGAACATTTATCGCTTAGTTGGTATTTAAACATATCACGATAAGTTGTGTTATCAAATCTTGaaaaaTATTGGCAGAGTATTCCAATTGACTTGGACAAACCTCCAAGTTCTGAAGCAAATTCCACACCCATTAAATTTGGCAAACTGTACATTACACGTTCAACCAAGTATAAATCGTATTATTCCAAATTAGAAATGAATTGCCACAATATGCTCACGCTTAAGTAAGGTCCACAAGCTTGCTCATCAGTGGTATCACCAGCTGTTTTGTGgtgtgtTTTTGACAACTGTACaaaaaCTGTGGACAAAAGGCGAAAAGTCTGATTTGgtgtgtgtTGATG…	-	-	-	-	-	-	-
Eenc_2_contig10777-634	AC	GTGTGTGTGT	GCCTGTGTTTGTTTGAAGGC	511	60.678	CTCACAGCGCCAACACATAC	720	60.333	GTCACTTTGCCCGAGACTGTGATGGGGAGCGGGTTCCCCGTCGCACTCAAACCTCCCCAATAGCGCAAACTAGGGGTAGGGTTCCGTCCTCTCCTCGTTGGATGGGTTCAAGGGATGCGCCCACTAAATCTGATTTGAGCCCtttttGTGTCGTCTTGCATTGTAtgtgtgCgtgtgtgtGCGTATGTATGCTTGTGTTACTGCAGTTGCTCAGTATACTTTAATGTGACTTGAGCATGCATGCTGAGTGGTGATCTGAGCAAGTATGGATGATGACGTGTAgtgtgtgtGCGTGGGTATGTGAGTgagagaCTGTGCGTAATATCAGGACACCTGGGTGGATAATGTATCGTCGGGGCGCCGATAAGaaaaaTgggggTAGAATGTAGCAGGTGTAAT…	-	-	-	-	-	-	-
Eenc_2_contig10812-113	AC	ACACACACACACAC	TCGCCTTTAACAAAGACCACTC	73	60.642	GGAGAACTCCAAACGGATCA	180	60.05	TTTTGACTGTGTAAATGGGATTTATTTCACTTGTTTAGATACAATTTCCACCTCAGTCTTCAAGAAATGAGATCGCCTTTAACAAAGACCACTCAGGTCTAAATACTCACATacacacacacacacTCATACAAACTAAGCCAATGGTGACTGAATTAATTGATCCGTTTGGAGTTCTCCACTTTGTATGATaaaaaaGCCCACCCTGTACTATAATGAACACTTCATTCGTAATAtttttAATAtttttCCTTGTATTGGGTAAATTGGAAAGGTCACAATCAATGTGAATAGGTCAGGCCAGTCCATTGGTGGTGaaaaaGAAGCGGTAATATTACTTGGTCACCCTTTGGTGGTTAGAGATTTGCATTTTATGTCCCTGACCACTGGACCGATTAA…	-	-	-	-	-	-	-
Eenc_2_contig10873-165	AT	ATATATATAT	CAGCTTTATGGTTTGAAGTGCC	126	61.003	AAATAGCAAGTTCACAAGCTCCA	215	60.302	GGGGAAAATGTCTGTTGATGTTTTATTTACCTACGGTTTTCTTACACAATAAAGTGACTTTAACTTGTTTTGTGACctctctTTATTCCTTGTGACAAATAAGATAAATGCATAAACCCTGTATCCAGCTTTATGGTTTGAAGTGCCATTTCCTCTTGTGTAAAatatatatatTTTTCCATTGGGAAAATATGGAGCTTGTGAACTTGCTATTTAGTAACCTACAATCACCaaaaaaaTGTGTCCAATTACAAACCGAATAGACCATGGACATTTAAACATGCTTACAGAACATGCATGCAAATAAACAAAGGAAAACAATCCTTAAACAGAAATTGTTCAAATGATACCTGCATTACCCACAGCTATTTGGGAGGAAAGaaaaaaaaaaGATAAAAC…	-	-	-	-	-	-	-
Eenc_2_contig10874-153	AC	ACACACACACAC	ATCGTCAACCCAACAGTTCC	60	59.827	CATTGAATGTTTCATGGCTCT	185	57.683	GGAGGCTCAGCGATAGCCATCATCTACGATGAACTAAATTGGACCCATCAAAGTAAGTTATCGTCAACCCAACAGTTCCCTACAGGGTTTTACCTACTGTACTTGAGTATCTTCGTGACTCACATTTAGCTTGAACAAAAGTGCTGTCTTTAacacacacacacAGAGCCATGAAACATTCAATGTCTCaaaaaCGGAAAAGTACAGAACACAACTGATATTGACTTAAGTGGAATGACCGTTTATTTacacacCAGGGGAAGCCCCGAAGGCAAAACAGGAAAGTaaaaaGCAAGACAAGAACATATAAATAAATAGGAATAgtgtgtGCTAGCTCCAAAATtatataAATCAACTGAGGGGAGGTGGATaaaaaaTTAGCAACGGCTATAAACCACG…	BT079680	gb|BT079680.1|	Esox lucius clone eluc-evq-523-069 YIPF1 putative mRNA, complete cds	2e-43	206	8010	Esox lucius
Eenc_2_contig10878-289	AC	ACACACACACAC	CTTGTCCCATGGAAGCGG	260	62.609	TGGGTCTTCTGTCCCTGTGT	376	60.563	GTGGTATCGTGCATCCCTAGATACCGGAACTAGTTACATAACTGTGGGAAAAGGTCCTTAAGCCTaaaaaCAAGTCATCCAAGACTGCCACATGATCAATTATCATTCaaaaaTCATCAATCTGCACTTaaaaaGCGTGGCTCTAAGACAATATTATCGTCAAACAACTCCTTAGTGCATCATTTCCTTCATTTCATTTGGGATCAATAACGTAACCCTGTCATTTGGATAATAGGGAACTGTCAAAGCTCctctctTCCTTGTCCCATGGAAGCGGCAAAACTACAGacacacacacacTAAACTACCTCTCCTCAATACACATGTGAAGGTGCAGAAAAGAGGCGTCACAGATGACACAGGGACAGAAGACCCAGAAGAGTGGTGCATTCATTTGTT…	-	-	-	-	-	-	-
Eenc_2_contig10896-509	AC	CACACACACA	ACGGGCAACCAAACACTAAA	329	60.399	AAACCACCAAGACCCAGAGG	581	61.306	GTACTGAAACATTTATTTTCATTTTATGACTTGTGAACAATAAAAGGAACTTTCCAGTTACGATGTACAAATAATACGCTTTATTTTCCATGTACGGCATTACATTTCTATGTACACTATTCAAGGTCAACAAACATGTAAAATACaaaaaTGTTCTGTACAGCAAAGACGCAAACACAGTGATCCTCAATCAATGACACTGACACTTTCCTGGCAAGGGTCAAATGGGTACTCATCTTCACcacacaTGAAGGGCTGTGGCGGGCAGTAAACAATCCCTTCTGTACTGGCGTATGCAAGTTTGAACTtgtgtgGTTCAGGTAAGAAAACGGGCAACCAAACACTAAAATCAACAACTTCTAATCTCTTAACACCTTTCTCATGAACACAGTCGATATT…	-	-	-	-	-	-	-
Eenc_2_contig10908-583	AC	CACACACACACA	ATAAGCCAGCCGTGTGACTG	485	61.256	GTCGGGAGTGCGTGAGTTT	616	61.275	GCAggggggAAAGGCCTAAGCCACACTGGCCGGGCTGGGTCGGGCGTGACACTGGCCCAGGGTTGCAGACATCTGAATTTGTAAAGAGCAGTGTGGTTACGGCTAACTCGTTAAGaaaaaGAGAAAAGAGTTCCCAATGGATTTTAACTGaaaaaaaaaaaCGGACGCTAAGGTCAATCTTTTCTGTATCACCttttttCTGGGGCACAATTTTAAGAGaaaaaaaGAAGACAAATGTTCTATACTTTTCACACTGTATGTAAATGTAGGGGTCCTAAGTATTCCGTGTAAGTTTACTTACAGAAAATCGAAGCtttttAAAGATGaaaaaaaaaTTCTACATAAGGCAATACCTTAAGTCACATGCAGGGCTTTTCGTAACTACAGTCACAACCTACC…	-	-	-	-	-	-	-
Eenc_2_contig10986-197	AC	ACACACACACACAC	GCCCAGGAGTCAAGAGGAAC	176	61.172	GCGTTACAGGGTTGCTTGTT	281	60.176	GTTTTCGTATATCTCTGTACATAATTTTATTTACATGATACAATTTAGCAGTAAATGTCAGGTAACAAGATTATATGCGCAATACTTAAATATAAAGATGGTTTGTACAAACTTGCAAAACTaaaaaCAGACaaaaaGACGGTTGCCtttttCCACACGCACAGTAATCTCACTTGCCCAGGAGTCAAGAGGAACGacacacacacacacGCACAACTCTCAAATGAAGTAGTAACTTCCAAATCCTGTGTCAACACAAGGAACAAGCAACCCTGTAACGCACTCACGCATacacacacacAGACTGAATTCACTTCAACaaaaaaCGTCCATTACACAAGTAAAATATTGGATCAAAACAATAAACAGGACCAtattattatTACTAACCCaaaaaCA…	BX640501	emb|BX640501.15|	Zebrafish DNA sequence from clone CH211-117O11 in linkage group 10, complete sequence	6e-37	182	7955	Danio rerio
Eenc_2_contig10996-791	AC	TGTGTGTGTG	TAGCTGTCCAAAGGCTCTGC	609	60.678	AACTTTCCCATCAGACGCAA	839	60.636	GGGACTGTCatatatTtgtgtgTCTGGCAGAGTGTTGAGCCCCGATCCTTTTCAAAATGGCTGATCAACTCACAGAGGAACAGATCGCTGAATTCAAAGAGGCGTTCTCGCTATTCGACAAAGATGGCGACGGCACCATCACCACCAAAGAACTTGGGACGTCATGCGTTCACTAGGTCAGAACCCAACGGAGGCTGAGCTACAGGACATGATCAACGAGGTCGATGCGGATGGAAACGGAACAATAGACTTTCCTGAATTTCTCACCATGATGGCAAGAAAGATGAAGGACACAGACAGTGAAGAGGAGATCAGGGAAGCTTTCCGCGTATTTGACAAGGATGGCAACGGCTACATCAGCGCTGCAGAGCTGCGTCACGTGATGACCAACCTGGgaga…	FR714487	emb|FR714487.1|	Plecoglossus altivelis mRNA for calmodulin (CaM gene)	4e-165	654	61084	Plecoglossus altivelis
Eenc_2_contig11003-837	AC	CACACACACA	CATGAAGAGCACGGAGTCCT	652	60.408	GTGCCTGTGAGTGTTTGGAA	872	59.726	AATGTACACAATTTCACCCCTTTATTGAAAATATTAACTAGTACCTGGCCAATCCATTTTAGATTAGTCCTTCGCTGTTAAGGTTGTTACATCACTTTGTCCATCTGGTTTTCTGACAGTCACATAACTCAGCTACATTTGGTGtttttttttCAGCAGTAGGTTAGCACTTCCATGGTTATGCGTTTTAAATTGATCAAACGGGCAGTCACCAGCCTCAGAATTTGTGCAATTTGCCAAGAGTCCTCAGGGAGGAGaaaaaaTAAAATAAAATCTCAGACTGATAAGATAGAACTACAAAGACAGACCACTGAGTAAATGTGAAAATGATTCGTTAATAATACGAGGTACATTaaaaaaaCACACCTTTTAACATTATTTGACCAGTTTGCGAATGaa…	-	-	-	-	-	-	-
Eenc_2_contig11048-595	AC	TGTGTGTGTGTGTGTG	CCAACAAAGTACAGTGAGTGCG	502	60.772	CAACACAACCGCAAATCTGA	659	60.699	GGGAGGTGTTTTAACTGCTGCTAACCGGGCTACtgtgtgAGAGTGTCTTTGCGCGTCTCATTGGCAAAGCCAGACTGATGCCTTTTCAGTGGACAGGTGTACAAACACAGAGACAGTATGGCCGTTATTGGGCCAAATGTAACCCAATGCACTGcccccTGTAAGGTTTTAGTGTGCTGCTGGAAACCTGTGACTGTTTATGAAAATACTGAAGGTGGTCATTTCCTTCCCCGTTCAGATAGGTGCCTGTGAGGTTTCTCTGATGGACAGATGAGAgtgtgtAGACATCAgtgtgtCATCCTTTTCCTCATGTTCTTGGACTCATCTTCCAAAATGGTGAAGATATAGAAGAATTAACTTCTTGTGTTGTGCGTACactactactTGTGTCTACTTACA…	-	-	-	-	-	-	-
Eenc_2_contig11092-798	AG	CTCTCTCTCT	TAAGTCCCATACAACACGGG	717	58.352	GAGGATAACAGGAGGGTGGG	835	60.704	CGGATTAAGAAGGATTTATTTAATGAACAGGCTGTTAtttttttCAGCAATATGAGATTTGTACATTAATTAATTTTCaaaaaCCATGAATTTAGTGCATTTATACAATTAAAATGCTCTCCTTCAAAGCCTTCCCCTCTTTGTTTATGTTGAACAATAAATAAAGCTTAAATAAACCAGGCAGTAAACTTGGGATGTTTGTTCACAGACCCATAATATAATGAAAAGCCAGTAAACATCATCTTCTGTTTAAATCTGTAACAGAAATAATAGCAATCGCCCTACACGATTCTCAATACTGGGGAATAAATTCTTacacacAAGCATTCCACACTCCTGCACTCCAAATGCaaaaaaTGTCACCATGCTCTTGACAGATCAAATTCTCTTACATTCTTC…	-	-	-	-	-	-	-
Eenc_2_contig11094-676	AC	GTGTGTGTGTGTGTGTGTGT	TTGCTGCACCAGGGTCTTAT	519	60.657	CACCACATACGCTCTCCCAC	716	61.546	GAGTTGTCAGTCATGTCATCTTTATTGAACAGCAATCTGAGTGGCATGGAATGCATCTGATCAGTGTGCATGCCTGGACTCACTGCATGGTAAACACTTAACAGACACTTGTAGTTCTTCACtttttCTTTGACCCACGcacacacacaCGCGCACACGCCCAAACATACAGTCGTcacacacacaTACAAACACTCATAATTGCGACAATGTATCTCtgtgtgAGTCCACAACCTCCCCATAACTGTTTTATAGAAGGACTTTCCATCTCAAGGGCCTACAtgtgtgCACtgtgtgCGTCTATTTGGGTGGGTGAGTGCgtgtgtGCACGGTCCATGTAATTAAAGTGCGTGATTTTCACGGATCCTCTTGGAGGAATTGGgtgtgtATAGTGAAAGT…	-	-	-	-	-	-	-
Eenc_2_contig11097-763	AC	TGTGTGTGTG	TGCCATCACAGTGGAATTTG	679	60.517	TCAGTCTCTGGGAGCAGACC	833	60.55	GGGTTGCAGTGCTCTGTTGTATGCTTCAGCCACTAGGAGATATTTGAACTTGTCTGCTTTTATTTCTGTGCAAAAGGCATCTTTTGGCTTAATGtttttAAGTTTGTTATTGTGCCATATTTCATCTGCATGTGATAACACTAACAGCCAGACACATCAGAATGAGTAatatatTCAATGCTTTCCAATAAATTCAATTTTATGTATGTTGAACTTGTAATACATCAACTGATATTTGTaaaaaaCaaaaaaacaaacaaacaaaAAACATGGTCTTCTTCATGTGGCCCATGCGTTCCTTTCCATTTCCAGCCTCCCTGGCTGATTCACTGGCTATGTGCATTGTTGCATTGCTATCATTGatatatTTACACTAAATGTTAAGTCACTTAACATCCT…	-	-	-	-	-	-	-
Eenc_2_contig11146-379	AG	TCTCTCTCTCTC	TTGGATTTAAAGAATAACACAAGTTGA	336	59.446	CTTCCACATCACCGTCACAG	437	60.154	AAAATATGGTCTGCTAGAACATATTTGTCTTAATTAAGCAATGAACCTCTTTAACTCACTATATTTGAGTTCTACTGTTGATGAAGTACTTTTATTTTCTCTTCTGTAATTGCTGCAGttttttttGtttttGTTTTGtttttCTCCTGATTGAGCTCAACGGGATAGAACTGtttttGATTGATCCAGTAGGATAGGAGTCGGGGAGCTATCCAACTTCTCGCCAGGATGaaaaaaaaaTTGACTTGCCAACGTTTAGGGAGGGACCGAGGTGGGGTGGGAGGTGAAGGGGAGGTTTTATATTACAGTGAACTAACATGACCCAATACaaaaaTTTGGATTTAAAGAATAACACAAGTTGATATTCTTCATTCTCGAtctctctctctcTTGATGAAG…	-	-	-	-	-	-	-
Eenc_2_contig11164-209	AC	ACACACACACACACAC	CTGAACAGCCCTGACCTCAC	85	60.861	TGCCAGGGACCAAGAACTTA	346	60.626	TTTAGGTAATACAAGAACTTTCATATAAAACACTGTGGGAAACACTAACCATTATGAAAACATGTCACATTTGTATCTAGGGCTCTGAACAGCCCTGACCTCACAGTTGCTGAACATTACATTGAACAATATGGACATCCATAAGGTGCAAACATAAATAAGTTACTGGTGGAGTCCACCACGCAAGGCGTTGCTGAAACAAGCAAGAacacacacacacacacGCCGACAGGCATGGATTGGATGGTACAGTGTACGCCTGTGTCTATAGTCAGCTACTTCAGGGTTGACTTGCATTAGTCAAGTGGCTGGTAGACGTGCAGCACTAAGTTCTTGGTCCCTGGCATCACCAGACGAGCCTTTACCCTGTCTACCCTATACAGATAAACCATGCTGCAA…	-	-	-	-	-	-	-
Eenc_2_contig11232-467	AC	TGTGTGTGTGTG	CACGAGCAGGTGTCTGTGAC	372	60.527	TCTCAGCAGGAAAGAAAGCAA	554	60.256	GCGtatataGGGGTGTAGTGAATATCTCTGCTCTAGGCTGCGCCTGAAAGATAGTCAGACTCACAGGATGCACTCACACTTGtttttcccccTTccccccTGTGCAGAGTATAAGCACATTTAGGCTTTTGAtttttCCTTCAGCTAAAGGATaaaaaaTGCATGAACTCGTGGACCAAATTTGAAGCCTCCTCTCACATGAAGGAATGAATTCAGATTGAAGTTAATGAACCATTTAACTGCAGTATTCCCTCTTTTAGTTTGTTTTAGGACCAGAAGTTAGGCGGTGAAGGTTTCTGTCGAGGCCTTTATTGTTAGTTTGCACATTGGAAGGAAGTAGAAGGCTGCTGTAGTGTTCTCATTTGATTCAACACGAGCAGGTGTCTGTGACAAAGGTCT…	-	-	-	-	-	-	-
Eenc_2_contig11234-264	AC	GTGTGTGTGT	CGTGGTGCATGAGATCAAAG	219	60.263	TTATGAGAGCTGCCCTGGAG	491	60.495	CTTGACCAAATTTAATCTGTTGTGATTGTAACAGCTTTGCCTTGATGTAACaaaaaGAAACATAAACTTGCCAAAAGGACGGTGTCTTAAGTGCACATGGGTTAAGTGCTATGTGATGTAAAGCAGGAGCAAAACTAACaaaaaaaGTGAAGGCTGAAAGGAGGCACCActctctGTGTTGGCACTTCAGAGGTTCAGGACAGCGCGGAGACTCTTTCCGTGGTGCATGAGATCAAAGGCCTCATTAATCTCGGCGAAGGGCAgtgtgtgtgtAACAAACTCATCCACCTTGAGTTTCTTGCTCATGTAGTCTTCAACAAGCTTAGGCACGCTCTCCACACTCTTCCAGCCTCCAAATGCAGTTCCCTTCCAGGTGCGTCCGGTGACCAGTTGGAATGG…	-	-	-	-	-	-	-
Eenc_2_contig11312-660	AC	GTGTGTGTGT	TGCTTGGCTCAAAGAGCTTC	537	60.796	TGTCTTCCACTTGTCCACTCA	690	59.294	TTCTTATACCAAAGTGCTAAATTCTCCCagagagGCAATGGGCTTGACTGGGGCCCAacacacCCTAATGCTGAAATGATAAAGTGCAAATTAACAGTATTACCGTTATTACACCAGTAATTCCACTATATCCAATGAGGTAAGTACACTGCAACTGTGTACACTAATGTTAAGTGCGACCAAACAACACTCCGTGACCTCCAAAAGCAGTTCAAATACATGTTATAGGGACTCTTAGCCTCAGTAAATAACTGTTAAGAGTGTGAGTAGTGACCTTATATTGTCTGTGGTTTGTATGATGAGGTTGAACATACATCTTTTATTTAGTGTGACTCaaaaaaTAGGGCCAACAATGCACATGGAACtgtgtgCTTGTGGACTGGACTTCAAGTTTAGCAT…	-	-	-	-	-	-	-
Eenc_2_contig11326-650	AC	TGTGTGTGTGTGTGTGTG	GACCAGAGTGGCAGGAAGTG	620	60.861	ACAACGCACCGACTTGAGTT	716	60.754	TCAAAGACCAACCACTGCCGTCGAATCATGCGCAACATCAAATAGATGCAGCTTTTCTCCCCAATAAGACAAGGGGCCTTCCTGGCTTGCCCACAAgggggCAGTGTAAAGGCCTCTCAAGCAGAGCCGTTGCTCTCAAGACCCATGCTCAGACAGATCAGGCAGAAGAGCATTAATGAAATGGCAGCTTTCAACAGGCACTTGCAGTAACACCACTTGACGTTGCgtagtagtaCAAAGTTTTAAAGACttttttCTATAtttttGTCCTTGAttttttttACACTAACCTGCTGTTCATCTTTGTAGCTATGGGCTTAAATAATACGTTAGAACCAGAAATGATGGTCATGTTTAGAAGGGCATTAGTCCAGCATTGTACGCAGCTTATTAGTCATT…	-	-	-	-	-	-	-
Eenc_2_contig11347-293	AC	CACACACACACA	CGCAGTATTCATGACAAAGAAA	217	57.98	TGTCTGAAGTGCATTGCTGG	443	61.023	AGtttttAATGGTCATGTTTTCAAAGACTGGTTCCAATTTTCACAGTGTGGCATCCTTTAGTCACGAgtgtgtTGTAACCCATTTAAAATGTAGGCCCATGCACTGGAAAGaaaaaaCTAGACATGGCATGAGCTTACTTGTTTTATTAGAAAATATAGTCTACTGTTGTACATCCAGAGGaaaaaaaaCTTAAGGATGACTAGTaaaaaGCAATACGCAGTATTCATGACAAAGAAAGTAAAATTAACATCTCATAGACAAGTAGGCCTACTGTATGATGTAAATTGCCATcacacacacacaGAGCAGTCAAGGCAGAATCGCATATTTAAATAAAAGCTGAATTGACAAATATGAGTGCGTTTTCATATGTCAGTGTAAATCATCTGATTGAACTG…	-	-	-	-	-	-	-
Eenc_2_contig11368-628	AG	TCTCTCTCTCTCTC	CCTGGTGTCTCTGTGTCCCT	607	60.153	TGTCTAGATGAAGCTGGCCC	719	60.362	CCAACGTTTGGTAAACCAAACATAGGCGGAGTCTTTAGAGCACTAGGAATGttttttGTTTaaaaaCAAAAGAGaaaaaaaaGAGTTAACCCTATCCTACCCGTTcccccTTCTATCCAGTGTTAGTGAAAGCTTGAAGCTTCTGCTGTGAATGTTTGGTAGCGCTGTCCCTTATGCTTGTAGACtttttATCCTGGACCCCTTCTTTCCCTGGACTTGTGCCTGCTTTCTCAGCGTTACACTGAGTGAACTGACAGTCCCCTTTCGTGAGTGTCCTACACAGCcacacacaTAacacacGAGCGAACACATACACCTGTATGAACGCACTCGCAGTCAAGACACAGACACGCATATTCAGTACAAGCAGACATTCAAGcacacacaAGGAcccccACT…	-	-	-	-	-	-	-
Eenc_2_contig11425-521	AC	TGTGTGTGTG	CGTCCCAGAACAACCAACTC	401	60.545	TGCCATCTGTGCTATCCACT	554	59.271	GGAAATACagaaagaaagaaGCGCTTCCTTGTTGTACCAATGATGTCAGTTTCACCtttttCTGGCACTAAACATCCCATAACAAGGGATAAGAATGGCCCTCTGAGATTGTAAATGCACATACATCATGTAGCCCTAATGAAAACTGTTAGTATTTACGGTCGGCTGAAGCAGGGAATGGGTTAGAACCAAAAGGCACTCTTATCATGCCTGTTTTAATAGGCGAGAATATGATTGTATGCCTCGGGTGAAGGCTTCCTGGGAAGGATCAAGGCAAAGTCCAATTGAATGTACGTCAATCCCAGAAATCACTGCACCCTTCCCATGAGccccccTGCAGGCCCGTACGATACTGTGAGGGTTCCTGTGTTCTGCCTCTAGGGTTCTGCCACTGGTAGG…	-	-	-	-	-	-	-
Eenc_2_contig11488-731	AC	GTGTGTGTGT	AAGTGTGATTTGCGTTGCTTT	643	59.805	GGGTTCACATTCACCCAGAC	761	60.223	GGGGCTGGCGCTTCCGCTCACTGCCAGGCCGCGCCGTGGACACTGGTCGTAGCCTACTGTTCGAGGTCGAATTGAATGAAGAGCATTGGGTTGAACGTCAAAGTTCGCCCTGCtgtgtgCAGTTAAACTGCTAAAGTGGCGCTGTAAACCAGCCCGTGTTCCTGGTAGCGAGAATCGCCGTGGCGTGGTGGCTCCCCGGTGATGGTTCTGAACTATATGCCTGCCAGTACATTCCAAGCTATCACATCCGTGATCTTCGACCAGTGATCAGCGGTGCGCGATGCGTCCTTCCGTCAGCTGCTGTTTTGATTgagagaAGATTCAGCCCGTTGtgttttgttttgtttTATTTGAGTTACATGTGGTCTACTTTATGTTTGTTTCGTCGTGCTTGCGCTG…	-	-	-	-	-	-	-
Eenc_2_contig11495-717	AC	CACACACACACACACA	CTCCCACATTTCATCTCCCA	649	60.86	AGGCCCAAAGACTCCAACTC	839	60.628	TAAGTGTACAACCTCTCCAGAGGTAGATGTATGTAGAGACATTATTAATGTATTAAGGTACTAAGGTATTTCAtttttCAAACATGGAGTGACAACAGTGAAAACTCACAGcacacaTTAAAACCCAACAACAGGGCCCACATCACCAAATTCAGCTTTCCAGATAttttttttCAAAACACGAATTTCCACACTACAAAATGATCCTTCTTcaagcaagcaagTaaacaaacaaacaaacAATTTAATGAtctctcAGCCATCTCTTCAGATAAGGCATCTGTACACTACTTGACCACATCAAGGACTATGCTACATAATACATACCTATCCACAAGGCTTACTGTACATGACAAAACAATAATgggggCCACCTCAATACTACTGGCTTTACAAGTT…	-	-	-	-	-	-	-
Eenc_2_contig11541-233	AC	CACACACACA	GCTTGTGTCTATACAGCCAATGA	190	59.307	AATGTATCCCATGTATGCCTTT	283	57.408	ACCCTCTCGCACAGCCCATCAGcatcatcatAATGATGTCTGCTATTTTGTAGttttttGTTTTGttttttGtttttttGTAGtttttCCCTTCTCCCAACGCCTCTTTTACCCACCCCACCATTGTGGCAAATGGCTCAGGTGAACGCGCATGTGCCATACAtgtgtgtgtgtgggggggtgtgtgtgGCTTGTGTCTATACAGCCAATGAGTCAGCCACCTCAGCCTGATcacacacacaGGACTTTTGTCGATTTATTAAAGGCATACATGGGATACATTAttttttttGCACTTACTTAAATCCACAAATTATAGAGATAGATTATTTGTCCGTAGGCAGTTCTCCCAAAAGCCAATCTTCATTCAGGATTATCttttttCTACTTTAAAATTTT…	-	-	-	-	-	-	-
Eenc_2_contig11548-276	AC	TGTGTGTGTG	TTCACCCTGGTTCATCTACTACA	222	58.639	TAAACGCTGGACATTGATGC	342	59.694	GGGAGAGGATAGAGTCATGATCACCAGCAAGGAATTGTGTTCTCTTTGAATACTTGGAAGTTGTTTAAAATTCTGGTTGTCGTTTTGTTTGTATTGtttttttATTTTGGAAATAATGTGGGCAGATGTATAGAAAAGATTCACGTAGCACTATAACACATGAAATGCAGTAACaaaaaCTTTTCATTTTCTTCCCATTTTCCAGTAGTGTAGAATAATACTTCACCCTGGTTCATCTACTACATCTATTTTCATCATGATTTTGTTTGTAGCCCtgtgtgtgtgCTGACTGTTCTGTTAAGTGTTTGCCTGTAACATATCTGCATCAATGTCCAGCGTTTAAAATGCACTAAGGATGTTACCATCGCATTTCACATATTCATGTGAAACGAAACCACT…	-	-	-	-	-	-	-
Eenc_2_contig11579-164	AC	CACACACACA	TGTCATGTTCCATACTCTTCCC	125	58.912	ATCTTGCATAACGAGACCCG	285	60.096	AACTGCATCCTTATATTTCAGAGCAATGGTTCATACAGCGACACATTCTCACGtttttCTTACATTCTGTTAGCACGATGGTTTTGCAGTAGCTTCATTCTCTGaaaaaaTAATCAGTAATCAGTGTCATGTTCCATACTCTTCCCCATCATCAACCACTCACcacacacacaCGCACCCACGCACTCACAAATTCATTCTCCTAAACTCCCTCTCCTCTATAGCAAATTCTTAACATTACTTAAGTCGCTTTTATCCAGCTAGCCGGGTCTCGTTATGCAAGATGAGttttttttttGGCGCATCTCCCTTTGCCGTTTTGTTCTCAGGCGTTAGTTACTCCCGGCCTAGAGTGTGAGGGgagagaAGGCCCAGTCAGTGCAGCCAATCCAGAGGCGG…	-	-	-	-	-	-	-
Eenc_2_contig11595-644	AG	GAGAGAGAGA	CAACTCCCTGGAAGGAGGAT	541	60.447	TGTGCACAATTAATTTCTGCTTT	687	58.864	TACATGaaaaaGTTTATTTGTTAGTGCTAGGTACTtgatgatgaTTACATACAGATTATTGAAGATCACTTATACATTTCAGTCACGTTACATGGCTACACATTGtttttCAGAAAGTTAGAAAAGTTGTAACACAATGTTATGAACTCAAGTACGACCATGCTAGAGATACGATAGTGTTTGAGTGGCAACAGGTCACATAGTCCTTTGGCTTTAGCTCAGTCCCTTACAACTCAAAGCTTCCTTCAATGTCACAATCAtttttttttAATGTCTAGTCGGCTTGTGGGAAAACTATGTCCTTCTTTTGTCAACACATTACTAGACAGAAACACAAATACCTAATGTCAGTATCAATGaaaaaTACAGTCACAGTCtttttCTGGTGTCGAGACATGA…	-	-	-	-	-	-	-
Eenc_2_contig11643-764	AG	CTCTCTCTCTCTCT	CCAAGACGGTTGCACCTTAC	669	60.55	GGAGATGATGAATAAATCTCCGGT	801	61.661	GGACTTTGCCTTGTGAGCTTTTGATGTGTCCTTGAGTTTAGGTGGTGGACCAGCTGTTCTGTTGTCCTTGGACGCGCAGTGCGTGtctctcCTGTGCACAACAACTCTGGcaccaccacAACGTCtgtgtgCgtgtgtTACACGGACAGACAAGTGACTGGGCCGACCCGCTGAAGAACTGACTCTCGCTCGCCAATAGGATCAGACCTAGTGCGGTCTGCCTGTTCTGAACCAATCCAACGCTGCGGATAGGCAGGCCCTGCCTGCTCTGAACCAATCCAACGCTGCGGATATGACGGGATGTTAAGCATGTCGTCTGACTCACAGAAGaaaaaaaaCCTTCAGGGTCGGCCCATTTCAATAACTTGAATCGTGTTTTATACAAAGAACaaaaaaaGG…	-	-	-	-	-	-	-
Eenc_2_contig11755-607	AG	AGAGAGAGAGAGAGAG	TGTGGCCAGCATAGACTTCA	558	60.413	TAATTCGCCACAACCATCCT	673	60.331	GACTATCCACAGGTAGCCCTTTCTCCTTCACAAGGTCCATCCAGCTACCATTAAGCAGCTCTGTTTACACAAACTGTCAttttttCAATAGAAACAACtttttAAGTTCCCAATTTGCCACTGTgggggAACCACTAATATTTTAAGATCTACAAGGAATCTATGGGTGACAAATTGTTAtttttGGAGCAACCCCAGATTTTCTTGAACGATGGTCAAAGAACCTTCAAAGGAACCTTGCATTTATTTTAGGTTTCTCAGAATGTTATGGTTCTCCTATACAGTGCAGGAGTGAAGAGgagagagaATCGTGAAATGCAGGGAAGATGGTGAAATGTCTGCAGTGCCAATGGGTGATGAATAGATTGATTGCCTTGATTTGATCTCAGCCTTAGTAGT…	-	-	-	-	-	-	-
Eenc_2_contig11845-410	AC	GTGTGTGTGT	AATTCAGGCAACTTCGCTCA	377	60.914	GGCTTAGGCTCTGACTATCCA	466	58.567	TAAAATACtgtgtgCCTCCAGCCCGGCTTCTAGTTGGAGCAGTCGAGGCCCATTCCaaaaaGAAGGAGaaaaaaTAGACAGTCCTGCAAAGGCTGAGTCATGGTTCATATACTGGGTGAGAGCCTAGACTTGTCACTGCAAGAGGTACTGTAGGAGTGGAGTgggggTTGTGATGCGACATGAATCGCACCAATGCTGCTGTGgctgctgctgctgctGCAGTGACCTGTGACTGAGGAGGGCCAACGGTAGCCATCGAGAGGGGACCACGTACTGTCCTGGAAGCCAAAGCACAGTGATGGGACAGGCCAGTCCAATAgggggTGCTGTGGGGTGGTTGTGGTTGtttttGTGGAAAGAGGGGTGTCCTAGGCTAAATTCAGGCAACTTCGCTCAGAG…	-	-	-	-	-	-	-
Eenc_2_contig11913-224	AT	ATATATATATAT	TGCATGTCTGTGTATGGCAA	187	59.701	TGTACCAGTGCTGCTTGGAA	415	60.449	GAGAATGGCTGGATTTATTAAAATTATTGTCAGTCAGGCATCTTAAAACCATACATCTGATACATCATGaaaaaCTAACAACATAGCAATTACATGAAATCTCTGGTATTTATGGTGCAGCAAATATCTTGGTAAAAGCTTGTAAACATTAGAAACAAATAGGTGCAAATCAACATGTTGAAAGCATGCATGTCTGTGTATGGCAACTTAACTTCATGTACTGatatatatatatTATCTGGTGTTCTCCACTCTCGGAAAAGGCGGGAGTGGCACTATGGGTTTCGCCCCACAGAACACCACATTCATCTTATCTTTGCTCCTGACTATGAAGCTTCGTAACACTAGCTGACATTCACAGTACAAAAGTAAGAGAATACTTCATTTCAATGCCGTTCC…	-	-	-	-	-	-	-
Eenc_2_contig11928-478	AC	TGTGTGTGTGTGTGTG	GCGCTTGCCTCTTGTTCTTA	384	60.658	CTGAAATAGCGCAGCACCTT	565	60.543	ACCCATGCATGCTGGCATGTGCGGTATATCTTAtttttGTGTTCCAATAAACTTTCATGGATGGCTTCAGCATGACATCCATAACTCATGTTTAATTGacacacactttttgggggATGTTCTGCaaaaaaGTGTTACATCCTCACCCATTTGTTCACCAGACACCCTCTCCTACTTTGAGAGCGACCATTTTGTACAAAGTtgtgtgACTTCAGTGATGTTGTCAGGGCTCGGAGCAGAAGTGGATCTCACAAAAGGATTATGGTTCGATGGGAAGAAAATGATTCAGAAGGCACATGATCAATTGATAACCCCACTGATTGACTCCATTTATTGTGAACCTAAAATCAtttttGTCaaaaaaGTTAACAGTTGCGGCCATTGCGCTTGCCTCTTGTT…	-	-	-	-	-	-	-
Eenc_2_contig11964-53	AC	ACACACACAC	ACACAGCACAGCAGAGCAGA	16	60.996	TGACTTTGTTACAGACATGGCA	110	59.245	GGCTGTCTGTTATTAACACAGCACAGCAGAGCAGAGTTGTTCATAGCACACGacacacacacAGTCAGTACTCTATGGAGCAGATCAATGCCATGTCTGTAACAAAGTCAGAGACAAAACATACATACGCATGTGAAGCATacacacGTcacacaTACGTCACATACATTCAAAGTCTCTTTCATTTCGATAAGACATAACTTCCAGATGTTTTGGTGGTAGGTAGATAACTGGTCCATTGATGGAGGCTTGGTTCTGTGATCCTGGTAACagagagTGATAGCGTTCCATCATTAGAACCAGATCAGGAACCACTggggggAACtatatataAGccccccAGTTCCCAAATGGTTTGGTTCCTCTCACTAGCTCTGTTCTCTgttggttggttggttg…	-	-	-	-	-	-	-
Eenc_2_contig12084-610	AG	CTCTCTCTCTCT	GCCATTTCCTTCCAATAGGG	516	60.633	CGCACTTAACACCACCAACA	661	60.609	TTTATCCTTTTATTATAATTACTTATCAGTTATGAGGGAGGTAAATACCCAGACTCTTATACAATTCCATACATAGGCCTCCTTGCAGTGATGGTGCAattattattAACGTCCATTGTCTTAAAACATTTTACAGtttttAATAATGTCGAAAACCATGTAAAATCAACTACCAGATGCATTTAGGAAGGGGTTTGCAATTTTATTACAATCAAACAAACTGTTAATTGACAGAATACATTAACAGATTAAGTAAATTGAATAGTTCTGACATTTAATAACAGAGGGTACAGTCAATATCAACAAAAGCTAACAAAGCAGATTTTATCAGGACAAAatatatACAAAGTGtttttttACAACATTCCAGTAATGCTTTATGTTGAATTGTGCATATCC…	-	-	-	-	-	-	-
Eenc_2_contig12144-651	AC	CACACACACACACA	TCCTCCTCAAAGCAAAGCAC	608	60.517	GGACAGAAGTGTCCACAAGC	716	58.275	TTCATGTCTGTATGAAAAGAACATTTTATTTCGATGGTATCaaaaaCATAAATCACAAACAACTGTaaaaatatataATCGTAAGAAatatatTACTTTAGTTCAATAAATATCAGACATACCAAACAATATCCAGacacacTTCCTTTCGGAAGTGCTTTCAAGAGGACTGTGTCAATAATGGAGACAGTACTGATGCATGAGGTATTTTGCGTTTGTAAGAACATAAAATGACAAATATAAAGAGAAAGGTGTCAATCGGATGGATGCTAAGCAATGTTGTCGTTTAAAGAAAGGCAGCTACGGATTTAGCATAAAATCTTCTCATCCACTTGTCAATGGCAAAAGAGAAGACATAcattcattcattGTCCTTGAAaagaagaagGGAAATACAGG…	-	-	-	-	-	-	-
Eenc_2_contig12183-405	AC	ACACACACAC	CATGCCCAGGCACTTCTC	339	60.363	GCGTGTCTAGGCTTGTGCTT	571	60.602	GTgtggtggtggtgAtggtggtggTGCCTGAAGGTTTCTCTTTTGTTCCTTAGTCACTGTGGAAATGCCTCGTCTCTGAGCAGcacacaTGGGCTCTCCTGATTCTCCACCCGGCGTTTAGTGCCCAGCAAAGCGtttttGTGTTTCAGAGATTTGGATCTTCTTGGGGAGTTTGGATTCTTATCGGtttttCTCTTCTTGGCTTTCTTCTCTGCACCATATGACCAGTCATTGTCATTGGCATCGTCATTGTCCTCCTGGTCGctctctGACTTGTTTGtgttgttgttgtTGCCACTGGCAATTCTGCGGTTGGCGATGCGGCTGCTGTTCCTGCCCATGCCCAGGCACTTCTCCAGGTGCGGCGCGAAGCGAGATGCAGCGATGCTGCGGCTGCAG…	XM_003441945	ref|XM_003441945.1|	PREDICTED: Oreochromis niloticus ataxin-7-like protein 3-like (LOC100690536), mRNA	5e-157	624	8128	Oreochromis niloticus
Eenc_2_contig12192-429	AG	GAGAGAGAGA	CAGCTCAGAGCCAAGTCCAT	377	60.555	AATGGGTTTCAATGGGACAA	475	60.029	GTATGGGTCATGTTGGGACATCTTGTATGGAGTTCAGAAGTGTCAGGAGTATGGGTCATGAAAAGGAGAATCTTTAGTCTTTAGTTAGCAATTTGTAGTCTTTTGTCCCATTGAAACTCATTATAAAGACATGGCTATTGAACTACAACAATGTGATGCTTGAAAAGGAGAGTCTTTAGTCTTTAGTGAATTAGCGGCCTGAGACTCAATACAGCTCGGACACGGCTCGGACAGGCTACGGCCCGGACACGGCCCGGATGCTCCTAAGTAGTCATAGTCCATAGTGATGTAGTCCATTACAGTGTCtttttGAAGCAGGTCGGTAACCAATCTTAATCGTCGACTCCTGTTGCTCaaaaaGTCTTTTGCTCGCTGTCAGCTCAGAGCCAAGTCCATGGA…	-	-	-	-	-	-	-
Eenc_2_contig12216-257	AG	GAGAGAGAGAGAGA	CGAGCAACATCGATAGCACA	230	60.979	GTGGACCCAGGTGACTCAAG	325	60.563	TTTCGAtttttttCTTCGTTTGGAAGATTTCATTACAAAAGCATAATCCtttttttttACTTGGATGCAAAacacacAGAGAAGaaaaaaCATAGAAATTaaaaaaTATGTGAACTCTGAACACctctctTGATATTGCATGCATTGGAGACAATATGTAGATATGAAAACgagagaAAAACAAAATAAGGATCACCGTTTAAGTCTGATGAAATGTTaaaaaTAATCACGAGCAACATCGATAGCACACGGGAGCgagagagagagagaAACTTAAAACAATGTATACACCTCTTCCAAAAGGACTTGAGTCACCTGGGTCCACGCAGCTGTTCACATAAGACTGAATAAGGCATGCTTAAGACAGTCATTGAGTTCGTTTCATTTGTGCCAGTGTTG…	-	-	-	-	-	-	-
Eenc_2_contig12226-141	AC	TGTGTGTGTG	ATACCAAGTGCTGGGTGGG	117	60.785	TGTATGGTGCTGGTGTTTGAA	209	60.019	AAGACAGTGAAGCAATTTCATTTACAAGGTCAGGGCAACAAGTGACTATAAACAGATTAAAACGCACCAGTTGCaaaaaaTGTGTTTGATTTTAAAGGTAAAGTTGGACTATATTGATACCAAGTGCTGGGTGGGCCAACtgtgtgtgtgAATTATGCTCGTGTATTTTGTGTACACTCAGGATTCTATTCAAACACCAGCACCATACAAAACATGATCCACCTGGATAATTATTCACCATCAATATCAATATacacacAAACAGTAGGGAATATCAATACATTTCTGCTTTTCCCCTCACAGATAAAGTATTTACTTACAAGGTCAGTCACTGCACAGAAACAGGaaaaaGaaaaaaaaCCCAGACAATTCAGACAATTCATCACAATTGGCACGGAC…	-	-	-	-	-	-	-
Eenc_2_contig12257-178	AC	GTGTGTGTGTGTGT	AGCTGGAATGGCCCAATTA	150	60.42	GGACTGATGGGCAGAGCAAT	239	62.532	TTTTGGAGTTGTCGTGTGATGAATTTAATGGCATAGGCATAGAAATCACATgggggTATGTGGaaaaaGTTGCACGGACGAGACAAGATATGGTGTCACGTCATCACTTATTTCAGCTTGATTGCAGAGAAGACAGTCTGtttttttCCAGCTGGAATGGCCCAATTAAGGGGTGGGgtgtgtgtgtgtgtGGCATAGCATAGCCTAGTGTTGGGTTGCATTGCTCTGCCCATCAGTCCGCGCTTTTcccccccAGAAAAGCTGAGACCCTCCCGTGGCTTCAGTCCTCGTCGCTACCAAGCGCTAATGGGTCAAAATCTGGGTCATCCTCATCCAGGTCCAAGTCATCGATGTCCTGGAACAGTGACTCATCCACCTCCACGTTGTTACCAGCCTCTT…	-	-	-	-	-	-	-
Eenc_2_contig12336-420	AC	GTGTGTGTGTGT	CAATATTGCTGACTGATCCTGAGA	393	60.632	TAATTCCAGAAAGCTATTCCCTTG	482	59.991	CTACTTCCACTCCAGATGACAACGGTTTCACCTTACACAGTACAGAATTTCAAACACAATTCAAGTCGTTTCCCTTTTGCCTTCACAACATAAAAGCCAATAAAACAAACaaaaaCGTTATTGTGAAAGTCCAGTTAAAATTTCAACATCGGCATGATTTGGCCTGTAGGGACTAGGATAACACAGTTTGTGACCTGGCTCAAAACGATCTTGattattattattCATAAACCTCTCCCCTTATCTGCAAGGATTGAACACGTTATTTAAGAGACTTaaaaaTGAACAAAACCCATAATTAGCCGCCTGAGAAAGCATGGGGTTGCCTGCAACACTGTCCTACAGCATACAGTAATTCACATGAtttttGTACTTGACCAATaaaaaaaTGGCAATATT…	-	-	-	-	-	-	-
Eenc_2_contig12356-75	AC	TGTGTGTGTG	CACAGCCAACTAGGCCAGAC	36	60.854	AGAAAGGGTTCAAAGTCGCC	136	60.61	CGTTCCAAAACGTAGGGTCGATTTGAATTTCACGACACAGCCAACTAGGCCAGACTGACTTGGTCACCGATTTTtgtgtgtgtgCAGCGTCACAGGAAGAATGGGCGTGGCCACCAGGCGACTTTGAACCCTTTCTGGAACCTTCATCTGCctctctGACTCGTCCACAGGGTccccccTTGTAACATAATAGAAATAAGTGCTGCTTAAAATCATCAAAATAATGGCATAGTGGTGGTCCCTAGttttttAGCTTTACTTTTATAATAAAAGGGAAATGTTAaataataataatGATGGTGGTGATGATGGTGGTGATGAaataataatTATGAATTAATAATATCAATAATGATGATAATAATGACATCaataataatAACAATTATTataataata…	-	-	-	-	-	-	-
Eenc_2_contig12389-686	AC	CACACACACA	AAGTTATAAGTGAGCTGCTGTCCC	636	60.204	TGCATCTTTCAGCCTCTTCTG	729	60.663	GGCGGATTAAATGTTCTAATTCCGCTTAGTTCACGCTACTGCCCATGCTATTGCTTACGTACCATAAGAGAAGTGGAAGTCTGCTGTACCGTGGAGCTAGAAAGCAATACATTAACTCATTTATTCTTTCTCACTTCTACGGAATCATGCCTTATTATCAAGCTTGGGAGGAATTTGCTCGGGCTGCCGaaaaaCTGTATCTCACGGATCCGATGAAGGTCAGGGTGGTTCTGAAGTACAGGCACTGTGATGGGAACCTCTGCATAAAAGTAACAGATGATGCtgtgtgTTTGCAGTATAAGACGGATCAAGCGCAGGATGTGAAGAAGATCGAAAAGCTTCATGGGAAATTGATGAGGTTGATGGTGTCTAAAGAGTCCCATAGTGGTGCAATGGAAA…	-	-	-	-	-	-	-
Eenc_2_contig12409-308	AG	CTCTCTCTCTCTCTCTCTCT	GGGCCCTGTCCATAAAGG	290	60.272	TTGGCATTCAAATTTCAGCA	419	60.193	TGAAGTTGATTCCCACTCCAGTGTGCAGTCATGTTTGGTTATTGCTCATTTACAAGCATTTGTAAATGCTTTGTTAAATGAATTGTTATTAAATGTTaaaaaGCATTTATAAAGCTGTGAATGGGACGTTGTTGTAAAGTGTTACCTGtttttttACtgtgtgtgTAGAGGCTGGCCATAACCTAACCTGTGACCTGATGAtgtgtgGAACTGTAGGTGTTGAAAAGTAAAGCGATGCTGTGTCATGTGACCTGTCTGTGCGAGCTGTTCGAGTGTTCTaaaaaGCACGGGGCCCTGTCCATAAAGGctctctctctctctctctctCCCTTTGGTGTCAAACAAGAAAGTGTGGACATTGTTCTCCTTTAATTTCCTTCTCCTTTTCATCTCCAAATA…	-	-	-	-	-	-	-
Eenc_2_contig12419-446	AG	GAGAGAGAGAGAGAGA	CCCTGACCACTGATCTGACC	411	60.527	CTTGCGCTCAACATTCCAG	525	60.546	GCATaaaaaGTGTTCATTTTATTCATTATATTATGAGGTACATCCACCACTTGGATCAGGTGGAGGCATCACAATAAACCAAAAGGATAAAGAAAACAAAATaaaaaaaaCAATGACAAATAATGAGTCaaaaaaTAATTACCATCAATTTCATGGGAGTTCCAAAACAAacacacAGCATTTCTTTGATTGAAGACCGGAAAACAACTTATGTTCCGTTTTCTTTTATTTATCTTTATTCATTTTCTTTCttttttttACTCATTATTGCTCCCCACGCACCCATACTTTCTTGtttttaaaaaaTAGGGAtttttCTGGGATGGCACAGTCACAGATGGGTGGGTTTCTGTGAACACATgagagaTAGGTTAACAAGAAGTGCCCGATAAGTGCCCA…	-	-	-	-	-	-	-
Eenc_2_contig12436-203	AG	GAGAGAGAGAGA	TCGTCATTGACACTTGTGGG	103	60.57	AGGCAGGAGGTGACATGAAA	269	60.656	GGGGATATCGAAACAGTGCTTGATATGAGACGGATGTATTGACTTCCTGAACATGCTAATACCATACAGTACAGTAGACTTGGGTCTGGTTTACCCAGCAGGTCGTCATTGACACTTGTGGGTCAAGTGTCCACAGTAGAGCTAGGCATTACTTTCTAGTGGTCAGAGTTAAGCATTTCATTTTGGGGACTTTGCACCGAGTgagagagagagaGTATAGAATCTAAGTCAATCTAGTTCCTCCTGTCCTTTCATGTCACCTCCTGCCTAGTGGTGTGAGGCCCAACATCATTTATGATCAAAGGTTTTATTCAATATCTTGaaaaaTGTTATTGAAACGCCATTCTCTGCAATTGGTATGTTGAATgggggAGGGcccccaaaaaGTTGCTCTGCCTA…	-	-	-	-	-	-	-
Eenc_2_contig12480-579	AG	AGAGAGAGAG	ACTCGGTGGAACATCCAGAA	468	60.51	CCATACGGTCGCACCTCTAC	709	60.538	GAGTTTAAACATTTATTTTGGTACCGTATTTGcccccACAatatatTAAAATAAATATCTATGCAGAAATCTGTTGCCCGCATGTTTCTGCTTGCGCATACAAATAAATAACAGAAatatatTACATCCAAGTTATATGTACATTTTCCAtttttAAGGGAGAGTCCACAATTAATATGTGGGTTTCTCGTCGTCCATATCGCTGTCGTCCTCTTCGTCACTGCTGGAGTCTGCGTAAGGGCAGATGGTGGCCTGGACGGGGTAGTTGCGGAGCAGCGCCTCTGCGTCTTGGAAAAGATAGTCAAAGCACCGAGACCGCGGCCAAAACAATTTCACGGGATGCGAGACCTGTTCGTTCGCTTTGCAGCCTGATGATGTCACTGTGGACCTGAAAGACGT…	-	-	-	-	-	-	-
Eenc_2_contig12500-627	AG	CTCTCTCTCT	ACAACGCATTAACGTGGTCC	597	60.817	TGTGTTCAGCATGTTCTTTGC	686	59.903	CTGGGTGCAGGGCACTATTTATTTGTTCCACATAacacacGCGTTACACGAGTTaaaaaCAGCAAACATGGCAGGAGAGTCCTATGGCACGGCACCTATGGCGGTagagagGCAGGTTAGATAGATAGTCTCTTGCTGTGGAGGATTATGGTTGCATCAGaaaaaCTTTGTaaaaaGTGTATGATAACGTAGTGTAATGCCTGTATAAGACTTCAGCAatatatGGAAGAACAGACGATGAACGTATTGCTGTTTTGTTTTCGTGCTTTAtctctcAAATGCTACATGTACTTTCCTTCCCTCAGAGCCTACAAACGATTAGAACGTGAGTGTTAGGCATTAGATTGGTACGCGCATAACTTACAGGCCTACTACACAAATAAAACAAACCAAATGTAT…	-	-	-	-	-	-	-
Eenc_2_contig12549-88	AC	CACACACACACA	CCACAGTATCACTTGCGTGC	11	60.333	CCTTTAGTAACTGCTGTCTGGTTG	134	59.424	TACATTTACTCCACAGTATCACTTGCGTGCAAAACAGAATAAGATGGAGACTCTTTGGAAATTGGACTTGTGAGAGCCACAACAGGGcacacacacacaCCTTTAATATACAACCAGACAGCAGTTACTAAAGGAGAAAacacacGTGTGCGAGAAAGTCAATACACAGATACACATCGAACTTacacacTCCCAGTCTGACAGacacacacAGCAGAGGCAATCCCAGTAGAACCATTCTACACAACCATAAAGATGTCCAGTCACTGTAacacacTTAACCCACAGTGCAGTCTGCTAACTAAGTCATCAATCATATGTAGATCTTTGtatataTGTATACAGAATATGTACTAAGGGGATTTCCGAATAGTATTATCGCTCCATTTGTACACAAAT…	-	-	-	-	-	-	-
Eenc_2_contig12664-273	AC	TGTGTGTGTG	AAGAGTAGACCATAATCCTTCGTGA	248	59.595	TGTGTATCCTCGTGGCCTCT	475	60.678	AGGTACAGTAGGCTACATCAACAAACATTTATCACATGAGATGGCCTTTTCTGCTGTTGGGCTTTTATGAAGAATTGACTTGACTGATATTCAGTCAAGCACAATGGCCCAAGAAGTGTATCACAGTGTAGACACCGCAGctctctctCCAAAGCTCTTGGCCTTGTAACAGTGAGCCTACAGTATAACACAGGCATTTACACATTTAATTCCCTCTTCCCctctctACCACAAGCCTTGtttttttAAGAGTAGACCATAATCCTTCGTGAtgtgtgtgtgAACACAGTGTCACTAACTGACGGTTCTGTGTTATGATGTCACGACGAACTCAAGCAACCGTTTTGGCCTTGGTAAATTCTAGAACTACGTGGTAGAATTCTGGGTGATGTGTAAAGA…	-	-	-	-	-	-	-
Eenc_2_contig12704-127	AC	CACACACACACACA	TTTGCTTGTATTGCATTTAAATTATC	62	57.991	GCTGCTACAACAGAAAGAAGGC	163	60.561	ATCAATATTACTACATAGCGAGCGGGACCGACATGTTTaaaaaTCATGTTTTGTGTACCATTTTGCTTGTATTGCATTTAAATTATCTTTTGTACATGACTTTGGATGAAAATAATTCTTACATATcacacacacacacaTGCCTTCTTTCTGTTGTAGCAGCCATTAATCATcccccTACCCCTGACaaaaaGCCCTGACGTGCAGCGCACAGGACAGAGCAGTGAAGATTAATACAATGAAATTACAGAATACGCAATTAGCCTTTCTTTCCGTGATGTCAGACAGACAATATCCATTTTGAAGAGAAGCAGGTATATGAGATTACCCAGTTTCAGGCAGAAAACAGTGGCGTATGCATACGTCTTTGCAATTGGTTATACCGGCTTTGAATCAAAT…	-	-	-	-	-	-	-
Eenc_2_contig12838-622	AC	TGTGTGTGTGTGTG	AGCCGAGAAGCATCATCAAC	602	60.37	ACAGTGGGTAAAGCTGACGC	717	60.321	CAAATCGGcacacaGGCTGGACGAGATGATCAGTAATCACATGCGTCAGGTcacacaTATTTCTGTTTTGCAGATTTGATACAGAAGATGATGACGAGATGGATCCTGAAATCGAGGAGGCTTTTGAAAAGTTCTGCCCGGAGTCGGAAAGGaaaaaGCGTTCGTAATGTGAAATACTTTTAAAGACTTTGGCTTTGGCTCAAAAGAAAGCTCATCGACATTTAGTATGACCTGCTGGATTGTTTTCGACTGGAAACGTTAaacaacaacaaaaaaaGAAAACCGAAAACCAATTTAAAGTTCAttttttCCGTAGAGTTCAGTGTGAATATAGCACTTCCTAGTGGTTCTGTTGCCGTTTAATTTAATGGCTGGGATTCCTGTTTGTAAGATTCGGCG…	-	-	-	-	-	-	-
Eenc_2_contig12842-579	AG	CTCTCTCTCTCT	TGAAGCGAGAGTCCACATGA	425	60.557	TGTCTGGTCTGTGTTGGTGTC	611	59.613	TCTGAGTAAAGGGTGCtttttCAgggggCTCACTAAAGCTCATATGTCCTTTCTGACTTCATCAAGCAATCAGACTTGCTGTGAATGGACCAGCGTTTTGGATTGGTCTACTCAGTGTGGCTTTGACATTCCTGTGGTAGGTTTGCGACTATGATCCTAAATACTTGAAACATAATGACACTCACTCATGTCGAGTTTCCTTTTATATTTTCTTTTGGaaaaaaGAACACATTTTCCCCACCAATTTTAGCTTCtttttttACTTTCTCTTTCAAACCTAGGGAAATAAGTGGCTATGCGCTTATAGCAGACaaaaaGATGACCTGTACATTATGGAGGTAGGCACAACAGAAAACGATACTCattattattGTAATACTAATAAGCAATTCCCCAAAA…	-	-	-	-	-	-	-
Eenc_2_contig12885-163	AC	CACACACACACACA	TGACCTTCCTACAGCACAAGC	124	60.447	ATAAGTGGATGGAGCAGGCA	242	60.624	CCCCACATATTTTAATGCAAtttttttATTTTATAAAAGGTCACTGCTTACaaaaaaCCTAAAACttttttACAACATGTTTGaaaaaGTATTTGTACAGTGGTCAAGAAAACAGACCAATAATGACCTTCCTACAGCACAAGCAGGTGTTATCTTCAAGGTcacacacacacacaCCTTTACAAGCATCGCATCACATGGACATGAACCATCTTAGCTTAGTGCCTGCTCCATCCACTTATCCATCTTTCCGTGTACAAACAGGTATGGCAGAGTCACACTTCACAATGTTCACAAGGTTCTCTATGCAGTGCACTATGGACTGTTGAAGaaaaaCTATGCAACTAAAAGCTGGTCTCAtgtgtgTCTACTGTGTACAGTATTCTGGACGAAATCTTA…	-	-	-	-	-	-	-
Eenc_2_contig12947-341	AG	GAGAGAGAGAGA	CACTGGGACTCATATGACGATG	289	60.397	TGCTGTCTATCCATTCTGTTCAA	402	59.761	TGACCTGTACAGTAGCTTTATTCCAGAATGTCAAATTCCAGAacacacTGTGCTTACTCACAACCAGTCAGCAAGTGATCCTTTCTCCACAGGACAACAATGGACATGAATGGACAATAATCTTGTTGACATTAATCTACATTTAATCCCTTAATTATTAACTGTTTTATTTATTACATATGACCAAAATAAGaaaaaaGAGTATGGCTCATGGTGTCAGAACTATTTAAAACTACTATTCCTTTCGTGTTCTGCTTGGTgagagaGGCTTGGTTAAGGAGTAGTATCCACTGGGACTCATATGACGATGTCTACATCCTCAAAGTCCCCAGAAAGACACgagagagagagaGCGCAGAGACAGAAGACATGTTACAAATTGAACAGAATGGATAGACA…	-	-	-	-	-	-	-
Eenc_2_contig12978-388	AG	AGAGAGAGAGAG	CCACTCACTCCCTTCTTTACGA	279	60.652	CTTCACAGGCATGTGCCATA	491	60.687	CTACTCCAGTGGCTACTCCAGCAGATACGGCAgcggcggcgGATACAGCTCTGGCGGATACAGCTCTGGCGGATTCAGCTCCGGCAGCGGCCTTGGCGGATTCAGCGCGGCAGCGGCCTCAGCGACGGCAGCATGACCCAGAGCAAGAAGAGCGTGGTCATCAAGATGATCGAGACCAAGGATGGCAAAGTGGTATCCGAATCCTCTGAGGTCGTCCAGGATTgagagaTTTGACCCTGAAATGTTGTCCCTTCATTAGTAATGTTGCTATGttttttCCACTCACTCCCTTCTTTACGATTAAACACTGTTACATTGAGTTTAACGTCAAGTATGTTCACGATCCAGGTTATACGATAAAGTAAACCTAACTTTGGCCAAAGATTTagagagagagag…	-	-	-	-	-	-	-
Eenc_2_contig13016-355	AT	ATATATATATAT	ATGCCCACCATTGTGAATTT	266	60.059	AACACCCAACAGGGCATTTA	473	60.227	TATTGTCTCAGtttttGGGACTTGAGTATATTTAGATTTTGTTAAGTTGCACAATTGAGAACCAAGGCATGCTGCAAATATGGCACTTTCAGAGGGACACCAGTGGTGTtgtgtgGAGAGGAAAGGTGGCATCGGTTAGCTTTTAAAGGTGGAGTATGTCAtttttGAGCAGTTAATTTCCAGAATTTATGTGATTCAATCACATCGTATTCATGTATATTTACGAcccccGTCTATTTCTAAATATTCATTATGAATAGTCATTATGCCCACCATTGTGAATTTACAGTTATACACATCATTGGCTTTAAAACTTGTTGTACTGTACTTGTTTCAGACCAGTATACATACACAatatatatatatGTATTAGTAAATATTCATGAAAATACACATTTG…	-	-	-	-	-	-	-
Eenc_2_contig13062-667	AG	CTCTCTCTCT	TCTGCCATCACTCCTTCCAT	585	60.622	GATCACAGGAGGGAGAGGG	695	59.577	GCTTGGGACGTCACACCATTTTAATCACAATCACAAATGGTGAAAGGTTTATTGACAAACGGCATTTCTGTACATGAAATaaaaaGaaaaaaaaaCATCATTTTACAACCACCTTTACCATCCTAAGCCACTATGTGTCTTTTGTTGGTGATCTGTAGAGCAGTGGTTGTGACATGACCCTCACAAAATATTAAATCCCAACCCGCATTATCATTAAAAGACACTTGAGTGTCTTTAACTTTAAtcctcctccTTCTCAATGTACGACTTCTCTGTGGTTCGAGCGATCTGGCGAGCCAGGTACctctctctGGCCGAGCTGACAGTCTGTTCGTTGCTGCGTTTAGCAAACTTGCTAGGTTGAGAGGCGCCCTGCTCGTCTGACTTATCGGTGTTGTT…	-	-	-	-	-	-	-
Eenc_2_contig13073-309	AC	CACACACACACA	ACCAGCCAATTGACCTTTGA	226	60.495	GACAGCCGCTAACAGCTCAT	424	60.569	GCCATGTATGtttttttAAACTCTTCTTTCCTTCCTTAAAGTAACTCCTAAAATGGCTCACAGAGCAATTACTTAAGTGAAGATGAACATCTATTGGTTAATGGCATGATGTGTTTGGACCAATGGCAGGgagagaTGGGAGGGGCCTGAGAGCTTCATAGTGACAGCGACTGAtttttGAGATTGATATACATGTATATTATACTCCATGGAATCCCCGACAAAACCAGCCAATTGACCTTTGACCAAGAGATACGGCACTCTCCAAACACCATGACACTGTCGACTCAAACAAACATACACGCACGcacacacacacaCTCAGCTGATCACTGTGGGGACTGTTTACATGGTGATGGCGAATTTCCACTTCCTGCTTCGCTTCAGCATTTCCCAGCA…	-	-	-	-	-	-	-
Eenc_2_contig13089-593	AG	GAGAGAGAGAGAGA	GCTCTCATGCATCCTGACCT	406	60.381	GTCTGCCAGCACGGCTAC	629	60.591	TGCCCTCTCCCAGCTGCTCCTTCATCTTGGGGTTGCCAGGGTGGATGACCAGCACCAGGATGACACCCAGGATGGCGGCAATGAtggtggtggACATGTAGTAGACCATGGCCCTGGTGCCCAGGCGACCACTGGACTTGGCATCCAGACCAGACAGTCCTGTGATCAAACTGGAAATGATGAGGGGAAGAATGAGCATTTTCAACATCCTCATCAGGATGTCACCAGGGAAGCAATCACCATGACGATATCAGGATTTATGGGTGCGAAAGGGCGTAGAAGCATTCCaaaaaCGGCGCCCAGGATCACACCCAGCACTGTGAGTGTGAGCAGCAGGTTCTTGAAGAGCTTCCCGCAGAAGACTCCGCATTTGGACTGCGGAGTGGCCTCTATGGGCTC…	-	-	-	-	-	-	-
Eenc_2_contig13154-585	AG	AGAGAGAGAG	CGGAGAAGCAGTCTCTGGAA	542	60.668	CCCTTCTGGTTGTCCAGTTG	662	60.536	GGAGGTTTAGACAGTAGGacacacTTTCAGCTGAACTGTCAACATTGCAGCATTATCTGCTTAACTACCTAAATTCTCAGAAGAACACTTTACTATTGTCATTATCATTTAACTAAAGGACAGGGCAACATGTCTGATGAAGAGGATGACTATATGTCTGATGCTTTTCTTAATCAAATACCTGAAGTAAGACCAGGTGTGCCGATGGTAAAACGGGTCAAAGATGCAATTaaaaaaGAAGCTATGATTAAAGAGAAGAATCAACAGAATCGACAGAAAACCTACAAGGAGCAAGAACgagagaGTCGTGACACAGTCCTGCAGAGTTCCATCAGTAATGAAAACAAAGGATTTGCACTGCTGCAGAAAATGGGTTACAAAGCAGGCCAGGGACTTGGT…	-	-	-	-	-	-	-
Eenc_2_contig13197-593	AC	GTGTGTGTGTGT	ATGGACTGAAGGGCAGACAA	491	60.656	GGCATGAAATGGATATAACTCCC	628	60.736	TAAATGAATCTTTCAGATCCgggggTGGGGAGGTGGGGATGGTAGTAATGTTGTAGTGTaaaaaCTACTGCACAGACTAATATGATCCAGTCTAATACAACCACCATGCTGAAACATCTGTCCTGCTTTCATCAGTCTGTCAGTTCTAGGTCGGTTCCTTACTTTGTGGGCTTTTCTCGTTGGCTCCATGCACCTGATCCAGTACCTGGAAATCTAGAGTGCGACAATAGTCCTCTGCACCTTTAATAATGCAATAATTTGATAATATAATGACTTCAGAAGGGTACATTTCAAAATGCAatatatGTATTCTAAGTGGTTATCGTACATTTCACTTTGCAGCCTAGAGGATCTATAGGGTTCCACGAAGTAGTCCAGTTGAATGGAActctctCACCA…	-	-	-	-	-	-	-
Eenc_2_contig13203-447	AC	ACACACACACAC	TGACATTTGTGAATGGGCTG	399	60.517	CACCAAATAATGGGCCTTGA	510	60.692	GTTGCATTGTATTTTGTGAATATGTGGTAGCAGGCGACACTTGCGCCAAAATCCGAAAACGTACACTGTTTCGCTTCATAGTGCATTAAAGGTCTTAGTTACGTTGTACATTGcccccTTACAAGTGCACTATAAAGTGAACACTTTAAAGTGTCCAgtgtgtAATTTGTCGAGCTCTCGATTTCCAAAATGTATGATGCCCATCCACAttttttCATGAATATTTACTGGTCTGACACCAGTTGGCTTTGCAGCCAAAGATGTCTGTGACGGGTAATTCAGAATGGCAGATTTACATGGATATGAGCCACCTATAATCATGTTTGAAAAGTGTTTCCAATTTCCAAGTTTTATTGAATACTTAGATAATTATGATGGTAGTAAATATTCATGAAATAT…	-	-	-	-	-	-	-
Eenc_2_contig13211-336	AG	CTCTCTCTCT	CAGCTGAGTGGAAAGCCAGT	103	60.589	GGGTCTCATCTTCGTTGTGG	376	60.51	GTCAATGGGTGGAGTAAAAGCGATGAAGAAGGAGGggaggaggaTGCGGCAGAGCGTCTGAGGGATGGATGGCACATGTGCAGGTCCTCATTTTGCATTCCGCAGCTGAGTGGAAAGCCAGTCAAGTCCTTCGTACAGGCCGTCACCACTGGTGGCACATGTGGCCTGGATGTACCAGTTCCTGTGGCGCAGGGAGTGGAGTCCTAGTTTGTCCGTGATCTCGGCAGCGTTCATGGCATTGGGAAGGTCCTGTTTGTTGGCGAATACTAATAACACTGCTTCCCGGAGTTCGTCCTCAGCCAGCATCCTCATCAGCTCCTCCCGTGCCTCGTTCActctctctctGTCATTACTGTCCACAACGAAGATGAGACCCtgtgtgTTCTGGAAGTAATGGCG…	-	-	-	-	-	-	-
Eenc_2_contig13285-633	AC	CACACACACA	CCAGCTCTGTCCACTTCACA	568	60.022	AGTTCGCTGCTCAACAGAGG	672	60.733	GCACTGGGAAACTTATTTCCTTAAAACAAAAGGAGGAAAAGAAATGGAACGTTACACAAGTGATTCAAAAGAAGCACCTTACATACCTTCAATGTTATTTTgggggCaaaaaaTACCCTACACATTTACCCCACAGTGTTTAAATCAGACTGAAGCCGTAAATGTACTTTATTTAGATCAAAGCAATATCGGGCATCGGtttttACCATTTCACTTCATGTCTTCTTGGCaaaaaaaCaaaaaaaaaCACCTTAAACTCAGGACTGTGTAAACATGTTTCCCTTAAGCCTTTAAGTTGCTTCTTTAAACAATGAAAGCCAAGAATAAAAGGACTCATCTTTAATGTCCATTCATTTCCAACATAAATCAGCCAATACTTTAAATCCAAGAGCAAAGGaa…	-	-	-	-	-	-	-
Eenc_2_contig13368-277	AG	GAGAGAGAGAGA	AGTCAGGGAGCAGTGTGAGG	149	60.458	AAGCACTGGCTAGGTTTGACC	314	60.675	GTCTGAAACGTTCACTCCAGTCCAGTCCATTGACtttttttAACTAGGCAACTTAAAATGTCTTCAATAATAGCCTGTGAGCAGTCAAATAAACTCAatatatatTTGGTATTTAGAGGCTACACAAGGGATTTTGGAGTACATTAGCAGTCAGGGAGCAGTGTGAGGCCCTCACTATTAAACAGTGTGGCAAGACTGCCACTCTTTTGTGATGGCATCTCCATGGCAACTGCCATCAGGCAGGGAGGAAAACACAACAGGAAGTAAACATTCAGTgagagagagagaCTGTAGGTCAAACCTAGCCAGTGCTTGGTTGTGttattattaCACTGTTTGTTGTGCCAGTAAAATGCTTCACCTTACAAACGGGAGTGACGTCGtttttttGCCATGATC…	-	-	-	-	-	-	-
Eenc_2_contig13402-274	AG	TCTCTCTCTC	GACTCCTGCAGGTATCCACG	170	60.678	TTTGACGAGACCACTGCTGA	388	60.593	TTTTCAAGCaaaaaaGTAAAATTTTATTCAAAGCTCTAAAATCAATAAAATCGACGTCTTAACTTGGAATGAATAGAGAATAGtttttAGTGTTACAAagagagaaaaaaTGAATGAGAGGAAAACTCGCGTTCCCTTCTGGCTCATTGAACTGAGCATAGCGTCCTCCGACTCCTGCAGGTATCCACGGCGCATCTCATGCGTCCTTCACGTACGTCCTCACTGCCACGATGTCTCCCATCACGCATTTCGTTATCAGTTTTCCGTCCTCAAtctctctctcCACTATCGTCTCTTTGCCGTCCCACGACTGTTTCTGCACGAGTTTGCCGCTGTCTAGAGTTACTACAGTCTTTGTCTTTCTGTCGTCAGCAGTGGTCTCGTCAAACTCTTCGTTCA…	-	-	-	-	-	-	-
Eenc_2_contig13410-192	AC	CACACACACA	TAACCACAAGGCAAAGGTCG	102	61.049	TGGTATTGTAACTTTGGTGTTTGG	253	60.069	TGTAAATAAAACATACACATCTGCttttttATTCCTCAGGCGTACTGAAATCAATATTGcacacaACATTTCtttttttttGTACTGAAACAACATAACCATAACCACAAGGCAAAGGTCGGCTACAGTGCCTGAAAGCAGTAGGACTGTAACATCCAGAGCTGGCATGTCTAGGAGCCTCAGTCTCATTCcacacacacaTATTCCTCTAACAAGTGCTCTAATAATACCAAACACCAAAGTTACAATACCATGTAGTCTTTTAGtttgttttgttttgtTTTGGCCTAGGTGTACTGTACTTGAGGGTATCTACTGTACGTTTGGTTGACTTTGCCACtgtgtgCTGAAGGGTCACCCATCATCAGGCACTGTGGCAAATTGAGATGtttttttAtc…	-	-	-	-	-	-	-
Eenc_2_contig13430-479	AG	TCTCTCTCTC	TGTTTGTTGCACAGATTGCC	350	60.709	TGCTCAACTGCCAATGTCAC	514	60.885	CCACACCGACCGGCCAACCGGCCGAACCACCTGAGGTTCCaaaaaGACaaaaaaaaaaGaaaaaGAGAAAAGAAAATGAAGAGAACAAAGATCACATAAGTATGCTGCATTGGTGTTTTATCCATAACCTGCGACATGCCTGACAGTCGCTATGATGCTATTATTGTTGGCATGGCAACATCATTACGGGCAAGTGAAGGTTCTGATTGGTTTGTGATTGTACAATGAATTATTCTTTGTTTTATCATTTATAATTATTGTTAATATTTTGTTTATTTTGACTACATACCCAATGTCTCCGttttttGTTTCTGAGCATAAATTCGGCAGGTTTTGTTTTGATATCGGTTGTTTGTTGCACAGATTGCCAGGCTCCTTGGTGAATAGAAACATCATTCC…	-	-	-	-	-	-	-
Eenc_2_contig13445-139	AC	CACACACACACA	CATTTCTATTCAATGTCTCCCAA	114	58.126	TCTGTATTGTTTACGTTCAAATGGTC	205	60.524	CATCAAAGGTTTGTCTTTATTCATAGTATAAAGCATAAACACTGGTGCATAAAAtctctcCAAATACATACTCATTGTCTTTCGAATAAACAATTTCATACATCATCCTATTACATTTCTATTCAATGTCTCCCAACTcacacacacacaTACAGACAGAACTTTCCAGAACTCATAAAGACCATTTGAACGTAAACAATACAGATGAGAtttttCGTTTTACTGAGAGTAAATCAACCAAGATTTGGCCCCTCGATAAAGACAATGACATCAAAAGGAAATCTTTTAAGTaaaaaaaaCAGAAATTaaaaaGTGTCCTCAGAAACACATGTACACAGGCACAACATAGATTTCAAAATTGaaaaaaCACCATCATCTCATTGAAATGTGAAGACACGA…	-	-	-	-	-	-	-
Eenc_2_contig13503-336	AC	CACACACACA	GCCTAGTCATCACGCCACTC	306	60.833	TGGTCCTCGTATATCATTGGA	417	57.901	TTGGAAAATAGAAACACCTAGTTTTATTATTTACTCTTTCACATGATGGAAATTAGATAACAAATGATCCCTTGGGACATAAATTACATCACTCTCCTCCCTCCTCTCATGACCaaaaaaaaaaaCAGATCGCTTCAGAGGGAACCCTgtcagtcagtcaATCAGCCGGTCATTTGTCCTCCTGCGTCGGTCACGAGCCTTATACGGACGCCagagagGGTGTGAATGCACACGCAGGCAGTGAGCGAAAACACAAGCTTGTAAGGCACGGAGACATGATCATAGacacacGCGCACAGATAGAGGCCTAGTCATCACGCCACTCACCCACCCACcacacacacaGAGCCATGATAAACTGGCAAATGAAATCTACAACAATGCGTAGTGTCATTATCC…	-	-	-	-	-	-	-
Eenc_2_contig13519-356	AG	AGAGAGAGAG	CAGTAGGAGGGCCAGACAGA	336	60.399	AGGAGGTGGTGCTGCAGTG	425	62.524	AAAACGATTTGAAATGTTATTTATTAGTCAAGTGGGGAGGGGaaaaaTCCTTCAACAATAGTTAATAAATGGAATGCACACTGCATTAACAGCAACTCAGGGCAGTGCTGTGCCACTCTCAtgtgtgGgtgtgtgtgtgtGAGATACGATTTCATATGttttttttttttAATCTTGCCTGACAAAAGTCCCTCCCGaaaaaGCATGGAACCTAACACATGCTTTTGTGACAGTGTACACCAGTCTtgtgtgTACCCATACGCAAGGCCTccccccAAGAAAACCTCTTCTTTGGTCCTCCATGAATGATCCTCGTCCTCACCACCAacacacacCAGTAGGAGGGCCAGACAGAagagagagagGGGCCGGGCACCTGATGCGACACGACCGTAGACT…	-	-	-	-	-	-	-
Eenc_2_contig13581-136	AC	GTGTGTGTGT	CCAGCACGTGTAGTGGTGTG	113	61.274	CACCAGGAGCAAAGCAAGAT	207	60.397	ATCATGATGAGGAAGATGAAGATGGTGCAAGCCtgtgtgtgtgtgtgATACTAGTGTGCACGTGGTGCTAACGTGCGCgtgtgtgtGGCCGAGGAGGGGTCATTGACAGCAGCCAGCACGTGTAGTGGTGTGCGCgtgtgtgtgtCGTCGTGGCGTGCGAACCACAGTGGCTGACTCCGCGGCGGCCATCTTGCTTTGCTCCTGGTGGTTTCTGGGAAAACGGCGGCTGCTGGTGGCCTCCACTTCCTGCTTTGACAGGAAGTCAATCTGGTAGGTGGAGATgggggTGGGGCTTACGCTGGGCGCTTCCTCATGGCAAAGGCAGAAATGAGAGTTGTGCTGGCGACGGTCATCTacacacTTCTTCCGGCCCAGGcccccATCAAACTGGTGAATACT…	-	-	-	-	-	-	-
Eenc_2_contig13649-344	AG	AGAGAGAGAGAG	CGTCACTCATTCACGTTCCA	256	60.722	TGGATGTTCTTTGGTATGAACTAA	405	57.765	TTTCGCTTCAGACAACTTCATATTTATCTTTCAAttttttGTAGCAAAACCaaaaaCAAAACAAAACCaaaaaaTTGACCACAAATACATTTCTAGTGTACATCTCCATGAGTGAGGTACATATACAGACACGCTGTAACACCaaaaaaTGTTGCCGCTCCCCGCACAACCTTAttttttATTATTTGCAGAACCAGATGAAGAAACAGAAACACTACTGTACAATGTCGCTTCACCTTGTCCACCCACAGACAGCGTCACTCATTCACGTTCCAGAAAGAAGGAGCGCCAAATATACAGAGTCAAGTGTATACACTTATAGCTGGGCCTGACTTGCAAACAAagagagagagagATGTATAATATCATCACAATTAATGTTTAGTTCATACCAAAGAA…	-	-	-	-	-	-	-
Eenc_2_contig13663-467	AC	ACACACACAC	GCTGCTATTCTGCAGCGTTA	416	59.377	AACTGCGTATGGAAGGACCA	527	60.517	TACAAGTGAAAAGTCttttttATTGATACCATACATGAATTATCAATGGCAGAAACTAAGCaaaaatatataTCAAACTGTccccccTGGATGAGAGGTACAGTGAAGAGGGTACACCACCATTCTGTCTTGGCCCACCCCGGCCAGCAGTTAGCTCTGTGACATAAGCCATCATCTCTGCTGCTCTTTATCATCACTatcatcatcatcGGCTGAATTTTGGtttttCATATCAACAACACAGATAGAGCAAATATTAGTGaaaaaaGTTTCTGCaaaaaGGACATTAtttttGTTTTGTTTTGTCTTTAAATATCTCATTATACCAGTGCCTTTTGTTAAGCTGGCGGGGAGGGTACTGTATGCAGTGTAAAGAAATGTGACGTGTTTCAAAGAGTG…	-	-	-	-	-	-	-
Eenc_2_contig13715-421	AC	CACACACACA	CACTTGGTTTCACTCAGTCGC	397	60.88	TGTCCAGGTTGAGTGTCCAA	543	60.129	ATGACTTGAAATATTTATTTAAAACTGaaaaaTTAAACAAACCcacacacaGTTGtttttAGTATATCATCATATAAAGACACAtttttttGAAATTGTTATGTGAGTATTTCATAATTCTTCTTGACTAACTGAGAGGCAGTTTGAGAggctggctggctggctGAACTGGTAGGAAAACTACAGATGAGCCAAAAGGTGGAAGAACAGGCAAGATTCAAACaaaaaaaaCAGGTGAGGTGACCATACACagaagaagaaaaaaGAATTaaaaaCAGAATTAAATACCCAGTGTCACAACAACTTTACaaaaaaaaaaGCCAAAGCAGTGCATaaaaaCAAGAGGGCACGTGGATTCGGATAGACAGCTTaaaaaaGTTCACTCATCGCTCAAAACAC…	-	-	-	-	-	-	-
Eenc_2_contig13726-307	AC	ACACACACACAC	ATCACATCTCATTGGACCGC	278	60.904	AAACTGAGGAGGATCCGAGC	460	60.735	TTAAGATaaaaaCAATATTTATTGTGTCGTCCTGTAATCAGAAGCCATCAGAACATAACGAATGATAATCAGAGCCTTTATAACGCATCATAACATTacacacCATATGTCATGTCAGGAAGGCCTTATTATGGCATACCACATCGTAATAATCATGTTTAACATTAGTGCCTTATGTTACGtatataTTACATTGCCATCCTGTTATGtatataTTATATTACATTTCAGCTGGTCATTCCTGTTACTGAGCAACACAAACATAATATCACATATGATCACATCTCATTGGACCGCACGGCCAGGacacacacacacATTACTTCTTACCCAGCGACAAATTGTTGAAAGAGTCGGCTTGAAGGTTCAACACCAGACTGTCTGCATTCAGATACACTC…	-	-	-	-	-	-	-
Eenc_2_contig13765-285	AG	GAGAGAGAGA	GCAGCACAAGAGGGTGATCT	240	60.418	AGGCTGGTGTTGCTGAGTGT	376	60.926	AACTGTCGGAGTTTATACTACGGCCTTCTCTGGACTCCTTCACCTTCCTCGAGGAGCTccaccaccaGCCTGATCAGAAGTACGACGAGGAGAACGGCATAATCCCCAACTCGCTGCGCTGTGAGCTGCTTCTCACACTCAAAGCAATGTGGCCTTTTGATCCCGAGTTCTGGGACTGGAAAACTCTGAAACGCCACTGCAATGGGCTACTGGGCCTCGGACCTgaagaagaaGACAGGGCAGCACAAGAGGGTGATCTCACCCCATTAGCAGCTAAAGACTCTgagagagagaAGCAGGGAAAACAAAGAGACGAAAAGGAAATGACTGGTCTAAAGACCCAAGATTTGGAGTCTACACTCAGCAACACCAGCCTTGAAGATGCTGATGAAAATGCAG…	-	-	-	-	-	-	-
Eenc_2_contig13856-213	AC	CACACACACACA	GATTGGATGCGAAAGCTACAA	191	60.224	CCCAGGTGGACCAATAACAA	378	60.605	TTGGAATTCATTGGAATTAGAACGTCCAGAAACAGCCTTAATTTGCATTCCAGAAACAACTACTGAtgtgtgAGAAACAACATCaaaaaGATTcaacaacaacaaGGAGTTGTCATTTaaaaaTTCTGGGTCCCTAGCCACATCACTCCCATAGTGCTACAATGaaaaaaCAGAATACTCCTACTTTGTAGATTGGATGCGAAAGCTACAATcacacacacacaTTCAGCATTGGGTTTAGATAAGGTATAGGACAGCTGCAGGGGCACTATTTGGTTTGGTGGAGATGTCATCTCAGTGGTGTTTTACTTGACCTCATTGGTCTTTCATCTACAGCTTGATTACTGCAGTCCTTGAGTTGTTATTGGTCCACCTGGGCATGTTGCATCCTGGCAGGAG…	-	-	-	-	-	-	-
Eenc_2_contig13904-174	AC	CACACACACA	ATGGCAACGATGAGGCATTA	91	61.395	CAGCTGGCATCCTGAACATA	247	59.823	CATTCCTGCTGTGAGCCCATTCCAGTACATcacacaCCCAGCGCAGATAAAGGAATCGACTGCGCCCCACGCTGAGCCGGgtgtgtTCCCATGGCAACGATGAGGCATTACAGTTGTCTGCCAACATTCTCAGGTATTACGTGTGGGGTAGTGCACGGCTGAACGCACTACATcacacacacaATGACAAACAATGACAATAAAACATCTGAAGTCCAGCAAATTTCTATGTTCAGGATGCCAGCTGacacacTGACTGAAGAACAGTCTTTGTTACAAATGGacacacGTCTAGGCACATGATGCGGGTTGTGAACTGGCCATCCAAGAGGCATttgttgttgTGTTGTTACGTGCCCTTCCGCAGGTGGGGATAGctctctACCGTCCTGGCAATGG…	-	-	-	-	-	-	-
Eenc_2_contig13917-143	AC	CACACACACA	CAACAACATTGCTGTGCTGA	98	59.457	GCAGAGGAGAGGAGAAACACC	188	60.386	TTGTGTAATCCATGTTTCCATGCTGTATAGCTTCCAAGCATGCAGTAGTTATGATTTGGTATAGCACGATTATGCCgtgtgtACATAAACTTAACACCAACAACATTGCTGTGCTGAAACTTACAGTTTTCAATGTCGGCTCcacacacacaATGAAAACTTCCCCTGGTGTTTCTCCTCTCCTCTGCAAGAGGAACATTTGCTTCTATCACCTACCTATTCTCTAtctctcTAACTCTACCTATTCCCTCCCAGAGACaaaaaGTGATCTTGAAGCCATTCGTGATTCTGTACACATACAACATATAATGTACTGTAAAAGTATGGTGGTGTGATTCAAGTAATGCATTCGGTACCTCAGGGGTTCTCCTGACAAGCCACCACTTGTCTTCTCGTCCT…	-	-	-	-	-	-	-
Eenc_2_contig13924-314	AC	CACACACACA	GATGCCTAGCACGAGCACTT	249	60.569	CGATCTGCAAGTCAGCTGTG	418	60.767	GGAGTGCTTCGGTGGGAGTGGAGTGGAGATGCGATCGGTGAGATTGTGAGGGAATGTGAGCTCCGCCGATATGCctgctgctgGACGGATGACACATTTTCGGAGCCGTTGGACTTGAGCCTGGAACTCGGGGTGCTGCTCATCTGCTGTTCTGGGGATGACGACGATTCTGGCGATCTGTAttttttttGTCGTCttttttttGGACAACGAACAAccccctttttCCCGGACACTTATGGGAAGTGGATGCCTAGCACGAGCACTTTGAGGAGGGCAGGGAGGGAGGAGAGGAGGCGCTGGAAAGTGGGGCcacacacacaCTCTATACGCACCTCTAAGGTACGCAGTAATAAGGAGCTGCTCTGTTTATTTTAGCGCCGGTAACAGATACGTTTC…	-	-	-	-	-	-	-
Eenc_2_contig14041-174	AG	AGAGAGAGAG	AAATAGCATGTGGGAAAGTATTGG	148	60.461	CTGCAGAGATATTGTTGGATCG	237	59.73	TTTTCATCGTCATTGAAGGTTTATTGTCGTGTACTGTACTCAACATACATACACCACAAAACAAACCAGGCAAAATCGCATAATGATGCTTTaaaaaCGAAACTAtttttaaaaaaCGGCATCATAAAATAACCTGTGAAAGTAATAAAATAGCATGTGGGAAAGTATTGGTTagagagagagACCAGTTTACTGTGACTTCAACACAGCCAGTTCGATCCAACAATATCTCTGCAGTActctctTCACAtttttAGTCTTTGTTACTACTCTATGTGTCagagagAAGACATTTCCTTCCTTCTCATTCTCCAACTTGGGCTTCCCTCTTTAAGAGTCACCACATTCATAATTCATATAAGACAGGGGCAAACAAGCCAGTCTCACACGCATTTCTGC…	-	-	-	-	-	-	-
Eenc_2_contig14048-607	AG	TCTCTCTCTC	TTCTTCATCAATCTGTTCTAATTTGC	548	60.034	TTTCTGTTTCCAAACGTTTATTAGT	641	57.61	TTTCCttttttCTCCTTTATtatatatttttGTTAATTAAGTTCGTTCCTCTTCAAGGTGCTTGAAATGTGGCTATGCACCAGTTGCTGAAAAGaaaaaCACGAAAGAGACGTTGGGTCGCAAGATGGTGCCCAGAAAGCAAGAAGTGGGTCGGAACCAAGATGAGAACTGGATTCTcccccAGAAACCCAcccccATTGCCGCCTGGGACAGGAACCGAACTGGCTGCATGCAGTCTGAGGTGAACTGTGTCGCCATCTTGCCCCAGGCAGACTGGATGGAGAAATAAAGGGTTCACCTGTGTCTTTCGTAAGGCTTTCAGGGTTGTAGCACTGAGTCTCTTCAGTAGCCAGGCACAAACGCAATGATTTAAAATGACGACCaaaaaCGTGCCTGTTT…	-	-	-	-	-	-	-
Eenc_2_contig14106-64	AC	CACACACACA	TTCCTGTAATTTATTATTCTCGCCA	9	60.213	AGATGAAATGTGTCATTGGGAA	118	59.292	ATGTCTGCTTCCTGTAATTTATTATTCTCGCCAGTTTTAGAGCCTTACACAGACACCTGTGGTcacacacacaGGTTTCAGTCTGCAGCAATATTATTCCCAATGACACATTTCATCTAAGGAAAAGAAATAAATaaaaaGGACAAGAAAACAATCAAATGACAGGAATATCCAATCCTGTTCATAACACAAAGTATAAGGCTATAAATAGTTAAGAGTTTGGAAAACGTAGATCTGAACTTCAATGCCGATGCACAACAGCTCTTAATTACAAAATGTACACAGAGGATTTCAGGGTAATGATATTTGGAGGTATGAATTTCGGATGATAGTGCTTAAAACAATATGACAAGACCAAAGTCTTAACCAAGACAAAGGAGAGGATTaaaaaaCTACTCA…	-	-	-	-	-	-	-
Eenc_2_contig14110-54	AC	CACACACACACA	AGAGGCTTTGAAGCATGTCTG	15	59.63	TCACATTTCCTGGCCACAG	104	60.671	GTGGCaaaaaGAAAAGAGGCTTTGAAGCATGTCTGTGGCGGCAAGCCTAGGAGcacacacacacaCTCCTTGATTAGAAGACATGCTGTGGCCAGGAAATGTGAAACATAGCATACACAAGCATCAGaaaaaTGCATACACAAGAAATCATCAGAAAATGCATACTAATCACATACAGAGCTCATATACAAAACCTGAGGTTTCTATTTAGTCCTCAGAGTAGTGAACGGTTTAACaaaaaaaTACaaaaaaCAAAGATACAACGATAACCGTGTCTTTAAGGCaaaaaaaTAAATGCATGCCGATTGAACtttttttCATCTCAGAGAAAGGGATGATTCCTTGGCATAAGTGGGAAAATGTGGTGTTGTGGATCTAGAGTATCTTAGTGGGGTGAGC…	-	-	-	-	-	-	-
Eenc_2_contig14222-103	AC	GTGTGTGTGT	GTGCAAGCTGTACCTTCGCT	38	60.602	CAGGACGTGTTTGTTATCCTCC	143	60.773	TGTGTCGATTCCAAAATACCAAATCTGAAGTGTTGCTGTGCAAGCTGTACCTTCGCTCTGTGCTTAATCATCTGGAAGGAGGATAACAAACACGTCCTGATAgtgtgtgtgtATACCTTAAGGAGGATAACAAACACGTCCTGATAgtgtgtgtgtgtATACCTTGACAGATGTTATTGTTTCACAtttgttttgttttgtTCCCTACATTTGTACACATGTTCTGATGTTCCGATTACACGTCAGGattattattCTGTGAGCATGTTGGTAACGCTCTTCAGACgggggAACACAAAACGCACTTTGATACCTACACAGGTACACTTcacacacaGCATTCTGACGACCCACTAATCAGGTACACTTAACAAGCAGCATTCTGACGacacacTAGAC…	-	-	-	-	-	-	-
Eenc_2_contig14389-196	AC	CACACACACA	CCATCCTTCCATCCAGATTC	78	59.291	GGGCATCTGTAAACAACAGTGA	244	60.037	AGCCTGATTAGAAATACCTGAATAGCTTTCCTTTTGACATATACTTGCACACTTCCAAACATGCAAACAGGcacacaCCATCCTTCCATCCAGATTCTCTGGGGAAAAGAAATACATACGTAAATGGTAAACAAACAAATCATATAATGTGAAGAACCCACATTATCTCACATCACCAACCACTGCTGTATGCACcacacacacaGATAAATAAAATTATTATCACTGTTGTTTACAGATGCCCCATGGCCCAttttttttCTGCCttttttCAGTGTTCTTTTCAAAATTATGAAATTGAAATTGTGTCATTACGGGTAGTTGCATGTTAAATATTTTGAAAAGTATTTAAATATTTCTaaaaaCAATTAAAACAACaaaaaaTAGACTTTGGACATA…	-	-	-	-	-	-	-
Eenc_2_contig14462-339	AC	TGTGTGTGTGTG	GCGAACACCAGTCACTTTCC	286	60.7	TCACAAGGCTCTGGTGTCTG	400	60.022	GCGGGCACGCCTCCTAATCAAGCCATTTTATTAGaaaaatatatataAAATTACATTTAAGCTGacacacAAGTATACTTCACAATCTGAAGCACCTTACATATCACTGTTGATACAGACACAGTGTACTCAGCTGCATTTTAAAGCCGTAGCAACCATGCATgggggAAAGCAGGCGTTCATAACTTACAGCatatatTCACAAATTATAACTTATGAAACAACAGCCTCTCACCACCATCAAGGAGCCCCTCTGTGTCCTCTGCAAAATGTCAGCCATGCACTGCGAACACCAGTCACTTTCCTCAGACGCAGCCCCACCCCAGCAATGCTTTTCCtgtgtgtgtgtgGGGAGTGTGAAAATGTCAAGCTTTTGTTACCAGACACCAGAGCCTTGTG…	-	-	-	-	-	-	-
Eenc_2_contig14508-502	AC	ACACACACAC	TGGATGACCAGAGCGAATTT	315	60.603	CCGGATTGATTACGCTCACT	612	60.096	GCTATCTATACAGTATGTCTGCTACTGTAGGTATGAAGCCGTGAAAAGGTGtttttAAGTGCTCtgtgtgCTGGATTTGCACGAGTGTTGTGAGTCTTAAGTCTTATGGCTATGTACAGTATAATCAAATCAGTTCACGATTACGGGCACTCCTCTGCTCTTTTCaaaaaCTCCTGTGCGATGCCTGGCATGAGAAACTAGTGACTAATtgtgtgtgTACAGCAAAAGTGACCAGAGCGGCGTAAGTCATTAtttttCTATGGAGGGTCATCGAAAagagagACCAAAGCTAATTAGCTgggggCAAAGTGAGTTGGATGACCAGAGCGAATTTTCAGCTGTTAAAAGCCAATTCATATTGTGGTAATGAGCTATGACGCAGTTCGGGCAAAATAATTG…	-	-	-	-	-	-	-
Eenc_2_contig14621-227	AC	ACACACACAC	AAAGGGTCAAAGGGATCACAA	195	60.708	CTAGCCGTGCTGAGAACCAT	300	60.419	GGTAAATGATCACCGTtatataTTTAATGACtttttAtttttAAAGATTTTCcacacaGCCACTCACCTCTATCTATCTTACATTCATAGGAAGCTATTGGCATCATATCTTATGTTACAGAGGGTCAGTTTTCCAGTGCACACGTTTCCCCAAGACTATGTACAGTACAAGGTATTGCCCACAAGAGGGCGCCAAAGGGTCAAAGGGATCACAAGCAAATTCTGGacacacacacAACACAGACTTGCATAAATGTCTCGTCTCTACAGAGTCTAGTGAATGGTTCTCAGCACGGCTAGTAACGGGGTTGTAACAGAGGGGTCGGGGTCAAGGCTCgggggTAGGGTTGCCACCTCTGTCTGACAAGaaaaaCCCAGGACATGACATTTCGAACCTAC…	-	-	-	-	-	-	-
Eenc_2_contig14746-452	AG	AGAGAGAGAGAGAG	CCACCACAAGACAGTGGTCA	333	60.627	GCACCTGACCAAATACAGCC	552	60.526	TCAGGCACCATCTGCTCCAGACAACCTGATCGTTACTGAGTCACAAATGAAACAGCAACTCTTGCCTGGACAAAGCCAAAATTAGATGGAGGAAACATCATAACTGGCTACGTCATCGAGTCTCAGAGGGCTGATCAGAAGGAAGGTGATCAATGGacacacGTGACAACAATCAAAGCTCTTGATTATGTAGTAACGGATTTGATTGAAAACACAGAATATACATTCAGAATCATGGCTGTCAACAAGTCTGGCAGGAGTGACCCATGTGAAAGTCGTCCAACTGTAATAAAGGAGCAAACTGCAGCTCCTCAGTTTGACCTGAAATCAGTCCACCACAAGACAGTGGTCATCAGGGCAGGAGATAACTTGAAGGTTGAAATTCCTGTGCTTGGCCGT…	-	-	-	-	-	-	-
Eenc_2_contig14791-275	AG	AGAGAGAGAGAGAGAG	CATGGGAGGACTTTGACGAC	202	60.51	AAGCTCGAGTGCCTTTGTTG	369	60.571	TTTGAGTGAGGAGCATTTTATTAAGAAATCACACTAATACTGTTAGAAACTATGCATAAATATCTGAATTGTTCCagagagTAGGCAGCAGTCACATCTGACGAGTCAATGACTAATTGtttatttatttaTTTGtttttttAAACAGTTCATTTTGGCTTTGCACCTTCTTCACCAGTACAATGGAATTCATAACAGAACCATGGGAGGACTTTGACGACAAAGAGTTTGAGAAAGAAACGAAATAAAGAGGGATTGGGAAAACTGGTTTGAAagagagagagagagagAAAGAAGAGCGTATAAATAACTCTCATTGTTTTAGCAGCCACAAAAGGCTGAGGATGGGCAACAAAGGCACTCGAGCTTAATTGGGTACAGTGACAGCGTATTCAATTC…	-	-	-	-	-	-	-
Eenc_2_contig14985-164	AC	GTGTGTGTGT	TGAATGTCAGAGGATCAAGGG	97	60.058	CATAATGACTTGTCACTGTTGGG	241	59.411	GATAATACAACAGTAATTTAATGTGGTAATGGTACAGTACAGGTACCATATTACATATTGAAATTGAAATGTGGCAATGTCAAGTTGCCATCACAGTGAATGTCAGAGGATCAAGGGTTAATGAGTGCTCATAAAAGTCCAAAATATCCTTCAGTGGAGTGGAgtgtgtgtgtATGTCATAAACAAAATATAATTACAATGAGTACATTGAGACATTCCCCAACAGTGACAAGTCATTATGAATACaaaaaCTTTACATCATGTGCTCAGCTCTacacacTAatatatatTTGAACAATTTAGTTGCATTTAAATGCAtttttttAACTTTTGCATTTTATCATTAGAAGTGACTGTTCACAGCGAAAAGTAATTACAACAATAATAGCAATGACAGTT…	-	-	-	-	-	-	-
Eenc_2_contig14997-184	AG	GAGAGAGAGA	CATGCGATTACAACCAGTGC	161	60.142	ATTTCCTGGTGGCTGTGTTG	281	60.954	AAAGGTCTGTCTGGGTTTGCTATATTTGGTTGTACagagagaaaaaaaTAAAGTCACTCTACTTCACTTGaacaacaacACTTCACTTCTTAATGCTCGCTGGCTTTTCTTCttttttCTCGTGATAAAGaaaaaaCAAACATCAGTATCATTGTTCTGACATGCGATTACAACCAGTGCAACgagagagagaTTAGTGAATTCTTGACGTTATACAATTATTTTAGAAAATCAAAAGCGACGCGGGCTTGATTCCCCAAACAACACAGCCACCAGGAAATGACAACAGTCTGGTATTCATAGTCATATTTTGGTCTCTGGCGTGACTACTCATTATTAGTGACAGTGTTATTGGATACCGGATGTTtgtgtgTCACAATATGtttttCAACATGACTT…	-	-	-	-	-	-	-
Eenc_2_contig14997-495	AG	AGAGAGAGAG	AACAGGGAACTGGTGTCGTG	450	61.018	GAGCAAGGGACCTCTGTCTG	539	59.986	AAAGGTCTGTCTGGGTTTGCTATATTTGGTTGTACagagagaaaaaaaTAAAGTCACTCTACTTCACTTGaacaacaacACTTCACTTCTTAATGCTCGCTGGCTTTTCTTCttttttCTCGTGATAAAGaaaaaaCAAACATCAGTATCATTGTTCTGACATGCGATTACAACCAGTGCAACgagagagagaTTAGTGAATTCTTGACGTTATACAATTATTTTAGAAAATCAAAAGCGACGCGGGCTTGATTCCCCAAACAACACAGCCACCAGGAAATGACAACAGTCTGGTATTCATAGTCATATTTTGGTCTCTGGCGTGACTACTCATTATTAGTGACAGTGTTATTGGATACCGGATGTTtgtgtgTCACAATATGtttttCAACATGACTT…	-	-	-	-	-	-	-
Eenc_2_contig15019-184	AC	TGTGTGTGTG	CAAGTGGTTCTTCCCACAGG	51	60.536	GGTGACGTGACCTGGAATGT	273	60.851	GTGTTGAATAGCACTCCCAACTAtttttCAACACTTGCTCACTTTGGGAACAAGTGGTTCTTCCCACAGGCAGTCGAAAACACATTTTATTTAGAACATATCGGCTACTTTGTAATCCACTCCTGACTTTTCTGCAACATGACTGCATGTATACGTGTAAGGTTCTCATGGGTTGAGGTGGCTtgtgtgtgtgACTGGCTTGTTTTAGTCATGCCTATCCAAGCTATATTATGTCTGCAAGTTCTGTACTGGAACATTCCAGGTCACGTCACCTGAACATTCTACCTTATGaaaaaaCATCTTGTTTACtttttGAGAACATGGctctctTGTTTCTTCACTTGTCAAACATCACAGTAtttttttCACTCATGTGTTTATGgtgtgtATTACTCtttt…	-	-	-	-	-	-	-
Eenc_2_contig15042-563	AC	TGTGTGTGTGTGTG	GGCTTGAATCATTGCTACGC	410	60.751	GGTGACGCTGCACAAATACA	600	60.731	GACATTTACCAATAGTTGAAGTTTATGTGGGAACAATACAAACAATTTTCAAGTTCAGTTTTGTCTTCAAACGAGAGCAAATATacacacATAATCACAGATGCTGAATTTAAACATACAATTCATATGTACATAGAGTGTCAGCAAGCCTACAGAACAAACAACATTGTCATTCTTTGACGGGCTTGACCATTTGAGAAATAATTCAAAACGCAGTAGATGTCAGCTAATGTATCAACCAATTCAATGGTacacacCAGTGAGCACATGATGTCCAGATCAATAGCAAAGCAGGCTCAGCTAAGTGTACATTACTGTAGGTGTCGGAGTAATTTGGCTGAACTTTTGTGTTGAATGTAGTGAGGGCCTACTGTTATAAGGCAGACTGTTATGTGGTGC…	-	-	-	-	-	-	-
Eenc_2_contig15069-264	AT	ATATATATAT	GCAATAGTTAACCCATTGTAGCG	233	59.936	GAAAGGCAATGGCAAACAAG	378	60.617	TGTACCTAGCTAATGAACCATCCGCTGCtgtgtgGTGTGGCGCctctctGCCTGTTCTCTGCATTTAGCTGTTTTGTGAAcccccTTCTTCAtttttCCTTCTTTCCATCCGAGGACGACATTGGTATTTTCaaaaaCACATCCAAGAATGTTTACTCCCTTtgtgtgAATAAGACTAAAACAATAGCTAACACCTTGTAGaaaaaaGAATTGTCTTTCTACATGTCAAGTTGCAATAGTTAACCCATTGTAGCGATTAGTTAatatatatatTTCATGTACCTTACCTTTCCATCTAGTCTTGGTAGACAACATATGTAAATTCCTGTAAAGTGGATACATTTTGCGTCAGTTTGTGCTTGTTTGCCATTGCCTTTCATTGCATTTGTTCACCACTAA…	-	-	-	-	-	-	-
Eenc_2_contig15090-329	AT	TATATATATA	CGTACGTAAAGCCTTAGTCAGCA	295	60.816	TGTGATTTGTCAACGCTTGC	489	60.855	GAGGAAAAGCAGGCCATCTAGTTGTCCCTTTGCTACTGTTTGTCATGAACACAACGTCATAGACACAAACCTCTAAATACCCtgtttgtttgttTTTTGTTTTCAttttttATTTTAATTATTTTATTTTGAGGTCTGTGTCACGCTTCATTTATCTATTGAACGGCAGGATTCTCATCATGGGCAACTGTCTCAGCACTACTGAATATTGGGGaaaaaaCATTGACAATAAATTTCACTTTATAATCTTATGTGTTAATGCTCAGTTGAAAGAGATGTCTTGTGAGCACTGTACGTACGTAAAGCCTTAGTCAGCAATCTGATTATGtatatatataAAGCAGTGGCATGCTCCCATCTGTCTGAATATTGCAAACCTCTTCTCTTTCTGTGCGGAGG…	-	-	-	-	-	-	-
Eenc_2_contig15110-68	AC	ACACACACACACAC	CCCACTCAAGGGTACAGACG	43	60.557	TACCGAGTCCCATGATACGG	198	60.734	GGAAATCAATTTTAATTTAATGGTCAAGCCTAATGGATAAAACCCACTCAAGGGTACAGACGCATAAacacacacacacacAAACGACATAATTAAGACCAGCAAATTACTTAGCATTCGGAAATCGTATTTCTCTACTGACATTTGCATAGACATGATGGGGTCTGCGCTCCCATTTCCGTATCATGGGACTCGGTATCAGTATCGACTTCATGCTAGCTCAGCTAGTGTGGCCTATGGGCAtttttATAATTTACATCACCTTATTTTCTAATCAATTTCTCATAATATGAAAGGAGCGACATGGTGCTGGTTGGTGCGAGACGTGCAAACAACCACTCTGCACTCCCTTGTGTCCTtctctcCctctctGCTCATGAGGTCACATACAAGTACAAT…	-	-	-	-	-	-	-
Eenc_2_contig15112-245	AC	TGTGTGTGTGTG	GACTTCAGCCCAAAGGTTCTT	223	59.743	TTGGGCCAATATGGCATAAC	390	60.537	GAAGGAAAGTAAGGATTtgtgtgAAACCTGCAGTAATCTGACTTAAATTTGAGATGGTTCTACGGTGATAGAAGGAATCGCGAGTCGATGTTTTGAGTCCTATACGAGAATCGGACAGCACTCTTGATGTTTATAAGACTATTTTAGGTGAACGGATTCAGCTTTTAGTATTAAAAGATaaaaaTTCTAGATGTGAAGTCTGCACTGTTCCACTTGTACTTAGACTTCAGCCCAAAGGTTCTTTtgtgtgtgtgtgTAAATTTTACTGTTCTTACCTTACGGACGTGCATCACACCAAGTATTGTAACGAACGCTGGATTTTGAGTTTGGTTTGGCCTCGAACGGGTTTAATCCTGCCATCTTGATTAGTGTTATGCCATATTGGCCCAATCATTACCT…	-	-	-	-	-	-	-
Eenc_2_contig15118-446	AC	TGTGTGTGTGTGTG	ATTACCGTCACTTAGCCGCA	421	60.658	ACGAGCCTTGCATCACTAGC	525	60.569	GGAATTGTATTTATTCAACgtgtgtACAATCATACTTAAACACAACATGCTTGCTATCGTTTCCTATTTCATCAtttttATTAGACAAACTTACGACTTACTTGCACATTCCTGTAAAATAAAATTCCATCCTTTCAGTCTATTCAATTCAATGTCAAAACAAAGCCAGATCCCCGACCTCGATTACAAACAATAGCATCAACATGACATCCACAATCATTTTCCACTATACTTACTATGGATTTGTTGATCTTTGACATGGACATTAGCATTAatatatACATTCTTGGGCAACAttttttGtattattatGTTGAAATACTTGACAtttttcccccTTCACTCAACATTGACAGTGTCTTTGGAATGCCATCTACaaaaaaCATGCAGGCACTAGGC…	-	-	-	-	-	-	-
Eenc_2_contig15137-320	AG	AGAGAGAGAG	TCCATCGTGTTCATGACGAG	244	60.688	ACATCCTGAGCCAGGTCAAA	439	60.656	AGATCCGGACTCTTCTCCAGGAACGTCTTCTTGAGGCCCACGCCGCCAGCATGGAAATATTGCTTGATGGTGTCCAGAGCCATCTCGATCACCGCACACTGTTTTGGCGTCAGAGCCTTCGCCTCCTGTCTCCCCATATTCTCCTTGAGTTTGGAGAGCTGACCCAATTCTTTGGCTGCGTTGAAGATCATCTGAGTGCCAAGATGCGTTTGGTCCGTGAGTTGGGGCAACACCACCGTTTTCTCCATCGTGTTCATGACGAGTTTCCAAAGTTCTTTCAGGACGCGTTTGAGGACCGTCTTTTCACAGATCTTAGCAAagagagagagATTGCTGTCCAGGAAGTCCATGATTGGCTGCAGGACGTTGTCTGCGTCGGCGGCGATCTGGCCTTGCCCA…	-	-	-	-	-	-	-
Eenc_2_contig15195-497	AG	GAGAGAGAGA	ATGGTGGTAGGACATGGGTG	476	60.51	GAGACAGTGGGCTAAAGGCA	594	60.397	TGAAGTTTCCAACAAATCTTAttttttATTAACTGCAATACTGTGCCTTCTCaaaaaaaGTGTACAAAAGAAGaaaaaCAAGATTTTGAAATACATCATGTGATTACACCACTTCAATCAAAACCAAAGACACTGCGTTCCATTAGTACTGTCTGTGTATACTGAGTATATCAATCCAAACATTAGACTCCTTATATCAATACAGACTCACaaaaaaTTAGTCTTACAAACATCAACACTTTGTATGTGTATACGGTGACAACAAATGCACTGTGtattattatTGTTGGTAACACTTTATTTTGCTGCTGTCCGTGTTACAGTGTATGTATCTCGTAAATTAGCGACAGTTGCGAAGTACAACCTGTGTAGCAGTGTGCACCATATAATATCATGATG…	-	-	-	-	-	-	-
Eenc_2_contig15294-519	AC	GTGTGTGTGTGTGTGT	ATGACACAGACCCGGATGAC	467	60.818	ACTGAGGACCACGAGAGTCG	581	60.458	TACTCCAGTAGTGTTTATTGATGAGTTGTCATTACAGCACCTCATTAGCCTGTAAGTGTAAAGGCTCTATTTCATTCCATTATCCACACTCTCATCCTCCCTTGTGCTCGTGGCCTCGACAGAAGTTTGTTTTAATACCTCGCCAAAGCCACCACTCAACTGTAAtttttGCCGTTGTGGTTTTCTCATTTTGGGATGTTGAATGGGAATAGTCAAACaaaaaTGCTGTGGCAAGTCTGGCAggggggAAACTTCATTGTTTTCTCCACATAGGTATATGGCGTCAGCGAAGTATGAGGCCACAAGCACAGACTGAGGTGAAGGACTGATAAGAGTTAGGATATTGGAATAGGCCCCTCAGGTGGAGGATGGGAGTCAGGATATTGAGGAAGAACCCAG…	-	-	-	-	-	-	-
Eenc_2_contig15297-493	AC	TGTGTGTGTGTG	GCCTTTGGTTACGTCACTGC	433	60.699	TCGAGCGTCTTCTCACTTCC	529	60.678	GAAGCGTCCGTGGCTGAAAGGTTCTGGGCCTCCAATCCAGGGCCTACAGCACCCCACATGGCTTTGCTTTAAATGGCCAGGCTACTCCACCTTCAGAAACATCCACAGaaaaaCGAGAGCTCACCCAGAGTAGAAGGTGCAATTTCTTAATACATTTCTTAGCTGCACCTcaacaacaacaaACCAACCCTGTGAAACTGAGACaaaaaaaCGTCAGTTGTGCCCATAGCTTTAtttttCGGTTGGAAATTTTATGAGATGTAGCCAAAtgttgttgttgttttttttCCTATTGATATGATCATTATTATATTACCATTGTTGTAAGTATTGTTTTGGTCAATCATTTCCATATTTCATTCaaaaaCAATCAATCGGATCTTTACAGGAGGTTAtatt…	-	-	-	-	-	-	-
Eenc_2_contig15301-358	AG	TCTCTCTCTC	CAGATGTGGGCTAGGTCTGG	281	60.668	GGTTTGCTATGCCAGACAGG	480	60.657	TTTTGTCAAATGTACAtttttttATTTGTTCAGCTTTCTGAAAGGAGGAAatatatAAATTCAATAAATACTATGGCAACATCAATGGAGAAGAAACATGAACATTTATCCAACCGACaaaaaaaaaGATGACCTACATTTTCATTGCCAAACaaaaaTAAACaaaaaaCaaaaaCAATCTTCCATCAACATTAAATACAAAGCATATGATAGCTGTCAGGTAATACTGCCCATGAACCCACCATCTCAAACAACTAACCATCAGACTGCTGATGTTGGCCAGATGTGGGCTAGGTCTGGCGTGGATACGGTTGAACGTCTCACAGTGAACTCCCACAGTGACAGCTACAAGGCCTTtctctctctcCCAGCTCTACAGGAGACTGCACTGGCGTTTGA…	-	-	-	-	-	-	-
Eenc_2_contig15344-179	AC	ACACACACACACACAC	GGAAACAGAAAGTTCCCAATGA	147	60.332	TTGTAGCTGTTGCACCGAGA	349	60.596	GCATTCCTATTATTTTAATATTGAGAACATACAAAACTCATTTTGCAATGGAAACGGAATCGTTCAAAATGAATATACACCTGTATGCAATGAAACCTCATTTCCAAGTaaaaaCAGTTAATTTGTAGAACTCATGTTTCGTTACTGGAAACAGAAAGTTCCCAATGAGAGGTCTTTTacacacacacacacacCTTTCATATAACGACCAATAAATAAAGTGGACAGACAAACAGGTGTAAGAGGCTGAAGGAGTGAAGACTTTTATTCCAAAATGGTTGAGGTATAGCAAAGCAGTATAACCATATAAAGCTTCTTGACATTTAACATCTCGGTGCAACAGCTACAAAACCAGTTGTGAAAATTTCAAGTGATCTGACCCCTTGCAGCCAGGTgggg…	-	-	-	-	-	-	-
Eenc_2_contig15376-517	AG	CTCTCTCTCT	ATCCTCCATTCAAGCACTGG	343	60.073	AGGACGAGTCACAGACAGGG	580	60.306	ATAAATGAAGATGAAATCATTTTAATGTGCAGTTCTATTCATCAAGGCATGAAGGATGAAATGAACATACAACAATAACGACTGGGTATCAAGAACTGACACTGACTTGTTGTTCCCAtttttaaaaaaCAGAACACTTCACTaaaaaaaCaaaaaGTCTATTCCATCAAAACAGTTATTCTCTTCTGTGAAACATCCCACAGTTATTCACGTCCACTCAAACGGTGAACTGCCTTTTaaaaaaCAAACCCATCCACTCTTCATCAATCCACACTtccatccatccatccaTCGGCTTGCaaaaaTCCTGCAGTCTCTATGATGGACATGCCATTTCAAATAATCCTCCATTCAAGCACTGGCTGACTTTTAACAGTTAACAGTTTTCAGTGGATGGGG…	-	-	-	-	-	-	-
Eenc_2_contig15390-293	AG	AGAGAGAGAG	GACACAGCAGTCTCAGCAGC	245	59.93	CCTGAAGGATTTGCTGGACA	334	61.176	CAATGTAtttttAATCATACAGAGTtatataAATATTTTGGTACAAAATATCACATCGTACAAAGCGTCGATGAAGGGGTGGGTGGCGCCTGCCTtgtgtgtgATGCTCTTGCAGTCCTGACGAATGGAGGAAAGAGAAAGAGAACaaaaagagagaGCAagagagagAACgagagaAAGAACAACAGAAGAATGCACAAACTCGCACGGTCAGACTacacacAACTTCACCCACGGAACATAAGACACAGCAGTCTCAGCAGCCAGGCTTCCTCTATCTACACCAACATTCagagagagagAAAGGGCAAAACTGTCCAGCAAATCCTTCAGGGGCGATCGATTGGTTCTTGGTTgttcgttcgttcATTAATTTATATCTTCCTTCCCTTGTGTTTG…	-	-	-	-	-	-	-
Eenc_2_contig15412-477	AC	TGTGTGTGTG	ACAATCGAACCAATTGACCG	407	60.755	ATCATCCAAAGGAATTGGCA	584	60.274	GCTGTGTTCATTCGAGTGTGCTTAGAACTAGCAGTCTTGGAaacaacaacTCAGGCGTACGGGTGGGAGTGCGGCTGAGTTAGATAACTTCCCATCTTATAGAAATTCATGCCTGATGACAGGCAACGGTGGTATGCATGTGAGAACCAACACTGTCCGCTTGCTTACTACAAGGCAGAGTGGTGTCTTATAGAATAGAAACCTTCTGtttttGTTAGAATACCCCGTTTCCATTTGTCCTCTGTAAAATTGCAAACATTTTATTGGAAGAGCTTTGTTAGACTACGAAAGAGCGCATCTACAATTTTCACTGTAACGTTAGCTGCATAGCTACTGTTAGCAACAGGCTAGTTACTTACCCTGCACAGTGAGATGTCATCCTGTTCTCCTCTTCCAGGA…	-	-	-	-	-	-	-
Eenc_2_contig15427-230	AG	TCTCTCTCTCTCTCTC	CAGTACGCAAAGCAAGTCGT	114	59.148	ATGCCAATTTGGTTGGAGAA	377	60.309	GACACTAGCACTGTAGCCTGCCACCAATAACATCCGAATAGGGCACCATTGGTGATAGAGGAGCAGTAGTTACGAGAAACACCAGTGAAACCCTTTAACAGCGATcacacaTACAGTACGCAAAGCAAGTCGTAAGTACGTACGTATGTATATCACATAGACTGCTGTAATCAGACATACTGTAGATGAGGATTGTACAGAGTTCAAGTAACCAACTACCGGTATGTCAtctctctctctctctcATGCTCACTGTCCTCTGTGCTTTTGGCTTACTTTGGTATAGCAGCTTCGGACCCCTCACCTTCTTCCTTGTGATACTGAAATTACAAACAAGCAGCCATAATAATCAGAAGCTTCTCCAACCAAATTGGCATTTACAGAACTGTTGAAGAAAGC…	-	-	-	-	-	-	-
Eenc_2_contig15441-134	AC	CACACACACACACACA	GAAACTGGCGTCTGCTGTCT	42	60.599	CAGCTTGTCTCTGTCTGCATGT	174	60.654	GCACATtatataCTGGGTGGATAACTGCTGCGTACAAAACAGAAACTGGCGTCTGCTGTCTTCCCTCGTATCACTGGTGAACTCTGATGTCACATCCACTGAAGACATCACCCTGAAGTTCTTTGAACCGGGGcacacacacacacacaGATACATGCAGACAGAGACAAGCTGAAacacacAAATTTTAAAATGTTGCATACAGTGTTATCAACCGTACATTCTTaaaaaTTTTGTTaaaaaTAAATTGTTAAATTATTGACGTAAGGTATCTCTACTACACAATAACGGAATTGGCtatataTTGTTGAAATTTAAGACATTAATTAATTTCAATATAGGAAGAAATAACTTTCTCATGGTCATTGGtttttACGTCTGCCTCGTGCCctctctGCT…	-	-	-	-	-	-	-
Eenc_2_contig15501-328	AG	TCTCTCTCTC	CGATGAGCTGCGGTGTAGTT	205	61.394	TGACAAGGCAAACACCTCATT	379	60.544	GAGCTGAGGGACGACTCCAGTAAAGATCTCTTCTGTATCCGATTCCCCGTCCAGATCGTCAGCTGAGGCATGGCGCATCAAGGGTTAACCActctctCACCCAAGACAACATTGGCTGAAATCACTCACAACATGGCCAACATCAACACTCACATTCTAACGACtttttCTTCCACTCACTGCTGAtttttAACAGTTAGTGTCCGATGAGCTGCGGTGTAGTTTAATGGAGCTGCACTGCTCACCTGCCCCTCCTGCTGGCACCAAGCTGGACTGCAGCAGAGTAGTGTGGGGTGACTTTGGACTGGGAATTCGTATCTGTTTGTGtctctctctcGGCTGACTGTCCAGTCGTACAAATGAGGTGTTTGCCTTGTCATCTTGTATGTCTGTAAAGGT…	-	-	-	-	-	-	-
Eenc_2_contig15501-427	AC	TGTGTGTGTG	GGTGTTTGCCTTGTCATCTTG	364	60.544	AATTAGGCCAGACGCATGAC	485	60.103	GAGCTGAGGGACGACTCCAGTAAAGATCTCTTCTGTATCCGATTCCCCGTCCAGATCGTCAGCTGAGGCATGGCGCATCAAGGGTTAACCActctctCACCCAAGACAACATTGGCTGAAATCACTCACAACATGGCCAACATCAACACTCACATTCTAACGACtttttCTTCCACTCACTGCTGAtttttAACAGTTAGTGTCCGATGAGCTGCGGTGTAGTTTAATGGAGCTGCACTGCTCACCTGCCCCTCCTGCTGGCACCAAGCTGGACTGCAGCAGAGTAGTGTGGGGTGACTTTGGACTGGGAATTCGTATCTGTTTGTGtctctctctcGGCTGACTGTCCAGTCGTACAAATGAGGTGTTTGCCTTGTCATCTTGTATGTCTGTAAAGGT…	-	-	-	-	-	-	-
Eenc_2_contig15577-228	AC	ACACACACAC	TTTCAACATCGCATGTCACC	163	60.526	CCATGACATCTAGTCATGTGAGTG	268	59.543	GGTCTCAGTGAGTGTGGAGACTTCTGGAAAGAGgagagaCCTCTGGAAcccccTTTGAAGGGTTTCCTTGTTTTCCGCACCCGGTTTGCCTGTGATCTCCCTCTCCCTCCCGCCTTTGGCATTTTGAGAGGAAGCAAGCtttttActctctTCtttttttCTTTTCAACATCGCATGTCACCTCACTTCCTGCTAGTTCACAAAAGCTGCTATGTCACTTCATATGTacacacacacCCATTTACACTCACATGACTAGATGTCATGGACAGATCACTTTTACttttttaaaaaTGATGGGTACTCATCCAGACCATTAGAGGCAGGAACATGGGAGGTTGCTGCTGTGTCCGTTGTCTTTTGTCATTCATAGTAAATCATGTGGAgtgtgtGCAATAA…	-	-	-	-	-	-	-
Eenc_2_contig15607-449	AC	CACACACACA	TCTGAGGTCAAACAGCTTGATG	408	60.431	CTGCTGGACTGTGGCTTT	504	57.437	CCTGCTTGTCTGGGCTCCAGTCCAGGCTGGCGATTGGCTGAGTTGACAAGGTCACATTCTGTAGGAGGTTGACTGTTCCCGCCACACCCATGTCCACCTCCTCAGAGTCCtttttACTCCGCTGGGCTGGATACTCATTTCCACAAGTGCAGATTTCCTGCTCCTCCGGTTGTCATGAAGATGTCTCTGTTCTGAGGCAAGTGCCGCACTTGCCAGACTGTTGATTtgtgtgCCTTTTCAGAGACTGAGGCAAAGCCTTTGGTGGGATGCTGGGTCCTCATGTCGAACACATGGAACTTTCCCTCCAGGGATGTCGCCACCATTTTGTTCATGTTGATATCTTTCCTGTCAAACTCCACGGAacacacTCCAtttttGATGTTTGTCTCCCATCGTAAA…	-	-	-	-	-	-	-
Eenc_2_contig15631-246	AC	TGTGTGTGTGTGTGTG	GGTGCATGGCCTAAGTACCA	216	60.914	ACTGCATGTGCTCCATGAAA	305	60.272	AGGATGTTTTCTCTAAATTTATTCATCCAAAGAGGATAAGCAAAATCAAAGTGCATTCAATACAGTGATTATAAGAATTTCTCAAATGCACAACCTGTTacacacAAAACGGTATTTGCATTTCCCAAAACAAACaaaaaaGAAGAACAGCAATCTTAAACTGTGACCTTTGTTTGTATAATGTAACGGAATATCTAATGGCtgtgtgTTAAATTGGTGCATGGCCTAAGTACCAGTAGTTTAGTtgtgtgtgtgtgtgtgTATTCATGTGCCGTTCCTCCAACATTTCATGGAGCACATGCAGTGACTGAGGCCTATCGTTATGCCACATACCGTAAGCTTCACTGaaaaaaaCACAATTGAATGATAATGTTACAGATATTCACAAAGTGCTGCAGC…	-	-	-	-	-	-	-
Eenc_2_contig15661-407	AC	CACACACACA	TCTAACCTTGACATATGCTGCAC	379	59.307	GCAAGTAGGGAAGTCCAGTTACA	490	59.703	TGATACATTTTGCTCTCCAGCCTCACTGTCATCACTGCCACCAACCTCTAAAACCACGTCATCCTCACTCTCATCAGaaaaaTCAAACTCTGTCTCCGAGTCGTaaaaaGGGTCGTTGGACGGAAGAGCTGCAAGATCATTCAGGACACTTGAGcacacaGTTTTGCCTAtgtgtgCTGAAACAATCTCCACCTTCAcccccTTTCGGCAATTCTGCAGCAATCCATGCTGGGATAGATACTTGTCCAGGTCTGAAACTTGAAGTTTGGACAGCTGGCCTTGCCTGTAGAGTTCCTCCCAGTCATAATCACTGTATACCTTTGCATCGACTGCtttttCtttttGCTCGTTTCCGCTGCCCTTTTCCCTTTCAATAAGTCTAACCTTGACATATGCTGC…	-	-	-	-	-	-	-
Eenc_2_contig15692-126	AC	ACACACACACAC	CAAACGCACAAACAGACCAC	79	60.199	GCCACAGAAACCAGTCAAGG	316	60.69	GAGAGTAATGTTGTGGTGATTTATTaaaaaTTAACAAAATACATTAGTTTCGGGCTTACATTCTGAAAATCTCAGACACAAACGCACAAACAGACCACATTCACTGGTTTACAACATTCTGCCTGacacacacacacGCACACGGCCTTTAAATCAAAACCCGATAGAGGCGAATATGTCATCAATATCATCTTCATTTGCTTCCACGGCTGCCGGCTTTGAAACTGATGTATACTTCCTGTTTCCTGCAGACACGCTAACATCAGTTCCTGTGAGCTCCTCTGCCACATCCCCAGCCTTGACTGGTTTCTGTGGCAATGTAAGGTCTTTACTGGCAGCTCTAGACTCAGGCCCTGATGTTCTGTCTTTCTGGGTGAGGGTTCTAGAGCCAGCTCCTGA…	-	-	-	-	-	-	-
Eenc_2_contig15767-220	AC	ACACACACAC	CCAGATGAGAGTCAACAAGACAGA	191	60.846	GGGCAGAGTCAGACCTGAGA	461	60.55	GGATTCAGAGCAGCAACAtttttCCCCTGTCATGGCTCCTTGAACTCTATTCcacacaTTACTacacacTCCTCAGGGGCGGGGACATGGCACTgagagaTTTCTCCCAGCAGGCTGTGCGTTTTGGGTTGATCATCGACAAGGAACCACAGTGTTGCTCTCAGACTGTGGCCCTCTGGGGTTTCtttttCCAGATGAGAGTCAACAAGACAGAGTCAAacacacacacCTTTAGTTTACAGAGGCTGCAGCAGTTGGACACTGAGCTGCCACCTCGCGCCTGGCAGCGATACCCTGTCAGCACAGTGGCTGAGCGACTGGTGCGCTACGAGGTGTTTGTGCAGAGCCAAAATGGCAACCGGTGGCAGGACTTCTGTTCCGGTCCCATTCACCACGAGT…	-	-	-	-	-	-	-
Eenc_2_contig15882-258	AC	TGTGTGTGTG	AGAGAAGAGTGTGGAGGCTCG	203	61.105	CGGACACCAAGGACACCATA	292	61.777	GACTGACCACAAATATGCTAATTACTTTTCTTACATAATTCATGTCCaaaaaTACCTTTGTGCCATAGATTCATCATGGGtttttttCCGAAGAAGTGTGATTTTGGCATCTCTGATAAGTAGTGTCTGCAAATGTAAGCATTACCTGGTGATTTTGTGCATGGTGTTTTGTAAGCATACATTCCagagagagAAagagagAAGAGAAGAGTGTGGAGGCTCGCGGAGGTGGAAGTGTGCGTGCCCGTGCCGTAGTTtgtgtgtgtgGGTGTTATGGTGTCCTTGGTGTCCGCAGgtgtgtGGGCTTGTTGTCGTGGTGTTCTTGAtttttttttCCAAAGTGTCGCTAGCTGGTGAGGCTCAGTAGCGCCGGGTGGCGTCTCTGCCGTCTTTCTtgat…	-	-	-	-	-	-	-
Eenc_2_contig15907-146	AC	GTGTGTGTGT	GTGTGAGGGTGCAAGGACTC	95	60.723	TGATGTGTCATTCGCCACTT	376	60.12	acacacacacAGtctctcCAGAACACATGGCTAATCTTGAGAAGATTACCATACGGCcacacaTCGGAGAGGTCGTTGGCAAAGGAAATTGGAGGTGTGAGGGTGCAAGGACTCTGTTGGTTGATAATTTGTTGAAAATTTGAAAgtgtgtgtgtATTATGTTGAAGGGATTTAAGCCGTCCCGTGCCCTCAAAAGACTGAATGTACCTCTAAATTATTACTGCTGTAACACATTTCTTTGTAGCTTATGCTACGTTGTTAATAGTCTAAACACTGATCTCACTTTTGTGTTCTGCCTTAGTAGGTATCTAATTTCTGTTAATGTATCATATTTCCTTGTTCTCTGTCAAATGGAAAAGTGGCGAATGACACATCAAGTtgtgtgCGGTGTATTTATTG…	-	-	-	-	-	-	-
Eenc_2_contig15967-90	AT	ATATATATAT	TCATTTGGGTAGTTGGTGTGC	52	60.801	ATTGCAACGGCTCAGACAAT	163	60.667	AATACCCACAACAATTTTCTAAACTAGTTCAAAGGAACtgtgtgtgCAGTGTCATTTGGGTAGTTGGTGTGCTATGATTTAGAATATACatatatatatGTGTGATTGCTATAGTCACTACTAACAATGAGTGATTTAAAATCATTGTCTGAGCCGTTGCAATATAACATTCTGCCGAAGTAGGCCTATGTAAACTTATGAGCTGCAGGCTACGGCAGGCCAACAATGAGGCATAACACCAATACAAATAAAAGTTACATAGTCATATaaaaaCAAGGTCTGAAACATGCCTTAGCTTTATTTTCAGGAGGGAATCACACCAGTGAGTCATATGCAAAGCAGTCTAACATGCATTTTGTTGGATGTACATTGTGATTTATTAATTTCATTGCATAAAGC…	-	-	-	-	-	-	-
Eenc_2_contig16037-186	AG	AGAGAGAGAGAG	TTCATTTCACTCAGCTGCCA	131	60.539	AGCATTGAGCAGAGCCCTTA	275	60.118	AGGAAAGTAATGGACCTCCTGGTCCACCCTTCAGCCACCCGCTTCCCCAACCTccaccaccatctctcAACCCCAtcctcctccGCTCTCCCCGCCGCCACAGTGTCCCTGCCCATGAGAGCAGTGAAGATTCATTTCACTCAGCTGCCAGCACAAAACAAGCTGCTCTTTAAACACAACACGCCagagagagagagCGAGAGCAACAGAGACAATGTTGAGAGCACAAGGGTATAGTCACACGTACAGAGAAATTAAGGGCTCTGCTCAATGCTGCCAGAAAGGAAGGGCGAAGGaaaaaaTATGCTTTATTTTCTTTGCCCTTTAAGAGCTATCCACCGTTTCTTTTGGTCGAGCTCAGACATGCCACTGTTGTCCAACGGCGGTCCTCCCTTTTGC…	-	-	-	-	-	-	-
Eenc_2_contig16042-406	AC	CACACACACACACA	CACTGAGACTCCCGCTCACT	360	60.608	AGATGCTCCTCACCAAGCTG	517	60.555	TTTTAGATTTCTCTTTATAGGTGCACGTACGGTTATTTACTCCATCAGGATCTTGCAATCAATGGCATATACAGGGTGACTGTACACTTCAGTGTTGAAAAGACAATTTaaaaaaGAAAGaaaaaCAAAACaaaaacacacaCcacacaCGCACAAAGTGTTAAATATGGTGAATTCAGGTAAATTGGCAATGGAATCATCTAAatatatGATATTACAGAGGTTTCTTCGACTGATTGGAGGGTTGGACCATCTATTGTCGGTGAGGGAATAAtagtagtagtagGACGAAGAGGAGAAGAGAATACACAGCAAAGGACACAAGCAGCCATCTTGTTTTCCAGCCCATCCGACTCGCTCACTGAGACTCCCGCTCACTCGCTCGCACGCATGCACACT…	-	-	-	-	-	-	-
Eenc_2_contig16082-193	AG	GAGAGAGAGAGA	ATCAGGGTGAAGACGACGAG	80	60.261	CGTTTGAACAACTCCCAAGC	226	60.668	GAAGGGTCGCAGTTTGTTAAAGGCTTTGGTGGAATTGGCGGGCTCTTGCGTTACCGGGTGGACTTCCAATGCCTGGAATATCAGGGTGAAGACGACGAGATCTTTGATTTGGATGACTACTAGGTAGTCTGGACTTGAACTTTTGATCTTGGGGAGAAAATATGAACCCAAGGCTTCATGAAGACCTATTGGgagagagagagaGCGCTTGGGAGTTGTTCAAACGgagagaACAGAGCAATGTGAAAAGTACAtttttGTAGGaaaaaaaGTTTAACAGtatataATAAGTATGCTGTATCTCAGAttttttAAAACGAAGAAAAGTAATGAACTTTTGGGGTTGGACTAGGTCTTGGTTTTACTCCTCTcccccTACCGTGTGAAGGTATGATGCGC…	-	-	-	-	-	-	-
Eenc_2_contig16226-137	AC	CACACACACACA	TGTGAAGGAGAGGAAGGGTG	62	60.229	ATTTCTGGTCTGCCTCAGCA	174	60.945	GGGTGACTAGGGAATATGATGGGCGGACGGTGGGTTATTATTTACTatgatgatgatgatgTGTGAAGGAGAGGAAGGGTGATGTACCTCAGATGCTACACATTACATACACCCCACTCCACTCCTACCACCCACCcacacacacacaCTCTACTGCTGAGGCAGACCAGAAATGTGTTTGttttttttGttttttAGATTTAGTGACCTTgagagaACAAATGGaaaaaTtatataGAGTGTTTGGTCtatatataAAGGCATGGACGGCTTaaaaaaCAAAACAAAGAAAATCAAGTCCTCTTCTCTGTCACATGcacacaTCCTCATACATTTTacacacAACTGcacacaCTCGAAATGTGAGAAGGGAGAGGGTATCCCACTGTTGTGaaaaaT…	-	-	-	-	-	-	-
Eenc_2_contig16343-385	AT	ATATATATAT	TTGCCATCAGTTGAGTTCCA	264	60.24	CTTCAGCCCATTCCAAATCA	520	60.972	TTTGGTGCTTACATTTCTGTTTTATTTTAgtgtgtCAGTTGGGATGTGAATGCCACGTCCaaaaaCATTTTGCATACAGCAAAATCAATGCCATCACTGTGGACAGATATGAATGTCTAAACTGACAAAGAAACAAACTGCTGTAAAAGCAGTTACATTAGTCATAACCAGTAACTATGTTCTGATGTTGATCATCTAGCAtttttACAGTGTAACTTGCCAGTACTCTTCAAATGTCATTTTGACACttttttCACCTACTTTTGCCATCAGTTGAGTTCCAATAAGCCAAGTGCATGAAAATATGCCCAAGTCATTGGTTAGGCACTGAACAACACAGGACACAAGTGCTGAATTCATCTCTTTTCAATATGTTTGTGTTTCatatatatatTATAT…	-	-	-	-	-	-	-
Eenc_2_contig16520-460	AC	CACACACACACACA	GTCTGTTGGGTAGGGCAGTG	343	60.567	TTTGAACCTAACCTAGCTCATGAAA	500	60.494	TTTCAGGATTAGTAAACACTTTATTGGTGATGACAAGAAATTGACAAGTCGTGAAAGTCGTCTGCCCCAATATCaaaaaTAAATCAAGTACTCATTCACAGACATTTCAATCCAGAGCgagagaAATTCATTAAATTCATTCATATCtttttGGCATTGACAAGAGTAAGCTCCGATTTGAAGAATTCTTGCACTGTTCTGCAGAGGGGTGGTGACACTTCACAACATCCAGAATTGATGTCAACATGCTTGCCTTGTATGCTCGCCATATGCAATTGCTTTGGGGTGGAGGGCTTAGATGAACTTCTAGTTATTTATGCAAAGCCCTCGTGGTAGCAGTTAGTCTGTTGGGTAGGGCAGTGAAATTAAAGGCTTCCAATGAGGTCAATCATCACATTA…	-	-	-	-	-	-	-
Eenc_2_contig16563-221	AC	TGTGTGTGTGTG	CTGCTGCAAATGCTCCTT	203	57.639	CAGTGATTTGGAAGAAACTGGC	393	61.015	TAATACACAAAATCACTGCATACTGCAAAATGACTGCaaaaaaCACTGCATTATACAGTGATATaaaaaCAATATTACTGCAGtttttGGCAGTGAATGCAGTGACTTGAGCATAGGATCACTGTAGTCCTGCTGCAAAGTGCAGTAAGACTGCAGTTTGTTTTCATAAGGGACCACAGCAGCCATGCTTCTGCATcacacaCTGCTGCAAATGCTCCTTtgtgtgtgtgtgCGTGCTGTGAGCTGTCTTTTGTTGTGGACTGCCATTGGTCTTTTATTCAGTCAACACCAAAGTTATATCTGCAACCTTTTGCATGGTCTAATTCTTCCAGAGTATGTGCTAAAGCGTATACCTTGCTATGTGATCCTTAGCCAGTTTCTTCCAAATCACTGCAGAAT…	-	-	-	-	-	-	-
Eenc_2_contig16603-327	AC	GTGTGTGTGT	CGCATTTGTGCCTGTATCTG	297	60.28	CAACCAACCTGCTGGATTTC	394	60.495	GAGTGAAGGGCAtgtgtgTTTTATGTTaaaaaGCTAGGAATTTAAGAGTGACTGGAGTTCATTCACTTCCAGTTGTACCTCTTATGTAtttttccccccGTAGTGGTACCAGAGAACTATAGAGACACTGATGGAAGAGTAGGTAAACATTAGTGTAATTTAGGGCAGTAGGCTGTCTAGCTTAAACTAACACTGATCTCAggggggCCATTTTGAAAACGTCTCCATACCTGTTAAACATTCCAGCGGgtgtgtgtGAAATGAGTGCtttgtttgtttgAGTGTGCgtgtgtgtGCGCATTTGTGCCTGTATCTGGATGTGAAAGgtgtgtgtgtTTAAACAAGTGCTATGTTTTGTTTTAACGTCTGCCACTGAAATCCAGCAGGTTGGTTGCCACA…	-	-	-	-	-	-	-
Eenc_2_contig16627-200	AG	GAGAGAGAGA	GATCCATGATGTGGAGAGGTG	151	60.342	GACACTGCTCACTGCGACTC	243	59.771	CACAACACCAGAGAAATTCTTTGTTTAttttttttCCGATTCTTTTAAATGAATTAAATATCGCtttttaaaaaTAtttttttCACCATCTACTTTATACTCATTAATTTATTGCGaaaaaaaaTAGGCAACTGGACAAAtggtggtggAGATCCATGATGTGGAGAGGTGGCGCAGTCGCAGATGGTGGAAGAGTGACgagagagagaTAGGTTGGCACCTAGAGTCGCAGTGAGCAGTGTCCTGGCCGGCCACACGGAGGCGTgggggAGCACAGTTTTACAGTTTTACACATACGttttttCCACCAGCCGCCAGtctctcACTAGCTACAGGCTcccccATGTTCACCGGGTGAATACACTGAGGGCATCGCCGATAGCCGTCCTCTCATAACAC…	-	-	-	-	-	-	-
Eenc_2_contig16635-134	AC	GTGTGTGTGTGT	TAGGCAGGTGCATTATGTGC	76	59.718	TCCAGTTCAAGTATGACTTCTCTGT	170	58.532	GTGTTCAGAACTGTGTTTATACAGTATCAACGGCATAACATACCATGCATAGTGTTGATATGTGACTAAGATAGATAGGCAGGTGCATTATGTGCATAATGATAATGTATTTATAAAAGAGAAGTATTATTTAgtgtgtgtgtgtACAGAGAAGTCATACTTGAACTGGACtgtgtgATACTCAATTATGGCtttttGTCCGTCCCATGTCTCCTGTTTACTTTCATTTTAAGTTCAGATAATCTAAATCTGTTAGTTTATGGTTGTTAAGTCAGTTACCTGACAAGTGTATGATTGATAATCGACACAGTGCAGAGAATCTTATGAATGATGcacacaAAGATGCAGTCACTTTATGAATGTTGCCTATTATAGAAAACAGCACAGTAACTTGGAGGT…	-	-	-	-	-	-	-
Eenc_2_contig16675-457	AC	GTGTGTGTGTGTGT	AACGGGTTTCAGCCACTGTA	375	60.55	GCGAACAGCAGCAAGCTAAC	525	61.246	TGTCTGCCCGCGATGCAACAAGACCGTGTACTTCGCTGAGAAGGTGACATCTCTGGGTAAAGACTGGCACAAGTTCTGCCTGAAGTGTGAACGTTGTCAGAAGACGCTGAACCCTgggggCCACGCAGAGCATGAAGGCCAGCCGTACTGCCATAAGCCCTGCTACGCTACGCTGTTTGGACCCAAAGGAGTTAACACGGGAGGTGTAGGCAGTTTCATCTACGATGACCCGAACGCTGCGACTCAAGAATGAATGAGGCCTTCCACCCGGCTCCTGTCCTGTCCCAGCccaccaccaccaccaACAACAACCAAACACCAGGCTGCCTGACTACTCCTACTGTTCGACAATGGTGCACTCTTCTCTGTTTCCAAACGGGTTTCAGCCACTGTAGACAC…	-	-	-	-	-	-	-
Eenc_2_contig16686-370	AC	CACACACACACACA	TGCCTTCTTCTCACTTCCCA	346	60.913	TTTACATGCGCACCATTTCTT	522	60.502	CAGACCTGAACATAAACAGCAAAGTGACATAATCTCAGTCGGCCCCATCATATGTTACACTATAtctctcTTGACCCCATAATCGTCAGCTCGGCTGCTGTACCCAGACCTGTTACTTCAGCTCAGAGTTCTTTCAGAATCTGGCTTGGGGAGATCTCATGCCCTTAGCTACCAAGCTAACACGTACTCCACTTCCTAGTCTACTTTGAtctctcTATGCAGACGTTACTGCTTGTCAATacacacCAACAATGATGACATCAGAGCACCTCTTCTCTACTGTCCAATAGCAAACGATTTCTCTAGTCcacacaCCTAACAACACATTTTGTACCTTTTCATCCTTGCCTTCTTCTCACTTCCCAGCTCcacacacacacacaTACAGTGCAGTACACA…	-	-	-	-	-	-	-
Eenc_2_contig16842-415	AG	AGAGAGAGAGAG	AGCTGTGGACAGAGTCAGGC	221	60.618	GGCCTTCTTCTCCTTCCTCTC	453	60.821	AGAAGTCAAGAATAAAGGAGGCTGTGGACTGTGCCGTGGCCGAGGCCTTGGCCACCAATATTTCCAAACAGAAGCTCATTGCACAGATAAAGGCAGAGCCCAgggggATGGCCAAGCTGCCTGCAAGTAATGGTGAACTGAAAGAGGTCAAGGAGTTCATCTGCGGTGACCTTCAGAATCAAAGCCAGAAAATCCAGGCATTGGTAGATCAAAAGAATGCAGCTGTGGACAGAGTCAGGCAGAAGAACATGAAGAAGGTGGACAAGATTAGGAATGGAGCGAAGGAGAAGGAGGCAAAGTTAGCTGAAGCCGAGCTGAAAGAGATCGCAAAGCTTGAGGAGAAGTACAGAAAGCAAATTGAAAAGGTTCAGAAAGCCGAGGCGAAAGACGATGAGAAAA…	-	-	-	-	-	-	-
Eenc_2_contig16851-504	AC	GTGTGTGTGT	ATCCAGAGCACCAACAGGAA	429	60.656	CATGTTGTGTCTTTGTCTGATTC	536	57.25	TTTTATGTCACGCAAATCCTTAATTGGCATCACAGATTTAGACTCATTGATCAATAACCATGAACCATTAATCAATAAGCATCAATTGACAATTTAATCATCTTTTAAAATATTTCAGTCAATACAATTTTCTTAGAATTGCGAAGAGCAAATGCATTCATGTCAATAACAAACATGGGATTCATCAATAACAGTAACAAAACTAGACaaaaaTTACCACaaaaaaaGAAAACAAAGaaaaaaaCAACAACCCCTAAAGAACTTTGTAAAAGTTGGCAAcagcagcagACACCAAGGCAACCAGTTCACACCTCAGATGATAATGGCAGCgggggCATTTGACTACCCCATTCTCCCTGCATAGAGACATGGATGCAGTCTCTGATAGcccccATTGTT…	-	-	-	-	-	-	-
Eenc_2_contig17032-142	AC	CACACACACA	ATTCTCCACGTCGCTGTCAT	103	60.688	GCCAAACACAACCCAGAGAC	329	60.555	CTTCTGACCTTTGGGGTAGATGGCATTGGGATAGACGGATTTATGTCTGGGTTTGAACTTGGCTTTGCTGGCCTTGCTGACCGATCGCTGcccccTGGGCTGATTCTCCACGTCGCTGTCATCGCTCGAGTACACCAAGCCcacacacacaCTGGGCTTGGAGGGCTTGCGAGGCTTTGGGTTAACTTTTGGGTTTGGGTTCAGCTCTGGTACTGGCTTGGGGTTTGGCCTTGGCCTTGGCTCTGGTGCTGGGTCTGGGTTTTGGGTTTGCCTGATCGGTGCTGGTGCTGGGTCTAGGTCTGGCTCTGCGTCTCTGGGTTGTGTTTGGCTGGAAGGGTCCTCAGCCTCGGCctgctgctgCAGAAGAGCAGGGGCATATGCTTTACTAGTCTTGACAAA…	-	-	-	-	-	-	-
Eenc_2_contig17133-110	AG	GAGAGAGAGA	AATGCGGCCTGGACATTT	76	61.423	ACCATACAACGATGGCGAGT	166	60.406	GGGGCAAGCAGTTCCCTCATTCAGCGAAACCACCACTTCCACGTCACATGCTCATGTCACAtggtggtggGCCACAATGCGGCCTGGACATTTGATATGGAGACATCATgagagagagaCATGAAAATAATTAAGGCATCGTCATTACTCGCCATCGTTGTATGGTCTGTTTAACTGACTTGAACTAAAAGGAAAGaaaaaaaaTGTTTGGGAGCAAGCtgtgtgTAAtttttAGCTCATATCTGCTGTGTTTTATTTGTACTAATGCATTGGCTGTTGTACCACTTAGCGGGGATGGGTTTGGCCTTCCCATGTCAGTAATATCATGCCAGTTACTTAGTAATCACAGGCTCTGGCCTGTATATTCACGGGCATTCACGAGGAGGTGACGCTGCATGA…	-	-	-	-	-	-	-
Eenc_2_contig17284-255	AG	AGAGAGAGAG	CCGTTATGTATAAAGGCGGTT	207	58.104	CAGAAACATGCTGTCTACACAAATC	324	60.109	TTTAAATAGGCTGTGTTTTATTGTATTACAGCAGACACTGATGATTTCTTAGAAAATAGTAAGCAGGACCTTGGTATAGTACAGTAttttttttCGGTATATGTTCTGACAATGACAACCACAGCAGGAGCGGTACTTAAAGACTTTGTAATCTGTCGACAAGTTTTGtttttCTACGGAGTTGAACTAGCACTACATCTATGAAGCCGTTATGTATAAAGGCGGTTACTTATGTATATGTTTATTTGCATGACagagagagagTGAATGTACGTACTAAGAGGAGTATTTACGTAGAAGATTTGTGTAGACAGCATGTTTCTGTATTACATATAGTGATTTATTAACCAGTCCATAAACTGTAtttttGTGTAtgtgtgTACTGTATGTCTGTGTTTC…	-	-	-	-	-	-	-
Eenc_2_contig17391-449	AC	ACACACACAC	TTGGAACATCCGTCCAGTTT	339	60.353	CAGGTTCCTATGGAAACCCAC	480	60.595	AATGTTGacacacTGTTAAGTTTTCTTTGTAACaaaaaTAATGGAAAGGAAGAATGAATTATGCACATTGCATATGGTATTCTAGGTCAACAACTGAAAAGTAGAACCCTCCCTCCCaaaaaaGGTAGAAATAGGTACAGTACACATCCAGCACAAAACTGGATATTAGCCGTGTTATTCCTCtttttttAAAATCAGTTTCTCGaaaaaGACATTGCCGTATACAAAGGTTGGTTATGCATGCTCATAACCATGAGTCCATGTTGCAGGTGCCCTGACATAAAAGTGGTTCCTAAGCTTTGATTCTGTGCCCTTATAGCCTATCATCAACACTGAGTTTGGAACATCCGTCCAGTTTACACCCCTCATGACCTTACGTTTGATACACTCGCTTCCAAA…	-	-	-	-	-	-	-
Eenc_2_contig17561-323	AG	GAGAGAGAGA	CAATGACAAATACAAGGGCAAA	258	59.868	GAAGAATGCTGAAAGGACGAAA	355	60.721	cattcattcattcattCAGGGCCAAAGCATATGAACAGCACCCTACAGTGGATCTGCATAGCTGGTCGACGTCGGACATTTAGGCCTAGGCCTACTGACAAGTCAATTCCTCTGTCACCCTTTCAGGGATGTCATAtttttATGCATGTTTATCTTAGTAAGTAACACATCAGAAATAAATGACAGCACATTCCAGAGTATTCGTTTCACATCCAAAatatatGATTGAACAATGTGATCAGACCTTCAGAAATGAACAATGACAAATACAAGGGCAAATAGGCTATTCAGCAAAAGACAGAATGTTGTCACAAATGTCAGTgagagagagaTTTTCGTCCTTTCAGCATTCTTCTCAAAATCACTTCAATTCCTCCTtgtgtgCTGATTCTTTTCAAC…	-	-	-	-	-	-	-
Eenc_2_contig17601-124	AC	ACACACACACACAC	TGGGAACAAGGTCCATGTATTT	65	60.463	CTGCATTTGAGTCATTTGAACA	188	58.822	GTTTTAGCAAAGGGTTTTCTTTACAATTTACTATGAACATTTCTGTACAGATTTGGGATAGTTATGGGAACAAGGTCCATGTATTTGTTTTATACAAATTCAAATAGAATAAAGTACATAAAAacacacacacacacAGAACATGCTTTAGTAATCTACAGTAAAGTGTTCAAATGACTCAAATGCAGTTGTTCtttttttCCACTGAAAAGATTTCCCAATACTCTTCTATAAATTACATGTACCACCCTCCCAACAATGGATGAAAACTTGGAACGAACAACATAACCTAAAACAGAGTGGTGTAAAACATAACTAATGTGCATCCATGAGtttttttCTTCCTTCAGTCTCAATGCTACAGCTGTTAAACCTGTTAAACTCACTGTACATGCTAGC…	-	-	-	-	-	-	-
Eenc_2_contig17675-295	AC	CACACACACACA	AGAAGTTATAGTAAGTGGAAACTGGG	260	57.673	TTTCCAGGAGAAGGAAACCC	448	60.414	TTTCGCATTGACACAACAGCTGtttttATTAAAATATCCGAGATCTTACTTTGGACAATTAGGCCTAATTGTAATTCAAAAGGTTATGGTCATTATGAAAAGTATACAAAATATTTACACATTTACATTTTcccccAGTAATTGTTAGTTTGGCTTACAGAAGCATTTCTGACAGGTaaaaaaaaCCTATCTAAATTTTGAGATTCAAGCGCTAAAATGGAAGGataataataaaaaaTACATGATAAAGTTGATACATAGAAGTTATAGTAAGTGGAAACTGGGTTTCCCTAGcacacacacacaAAGAGCAACGCAAGTCAGATGCCGGTTCCACATTCCATATCTGGTCAGCGTAGGTGAGGGGCTCTAGCCTTGGCCATGGAGTGGCTGGTTTTG…	-	-	-	-	-	-	-
Eenc_2_contig17688-325	AC	GTGTGTGTGT	AGACCGATTTCCACCATTGA	240	60.317	AGGACTGGCCCGTACATACA	358	60.397	GTGTGCATACACaaaaaCTTTATTTCATAAAACTTAACATTATTTCATAGGCaaaaaGCATTTTACAGAAAGCACAGGTTCTTCCAAGCAAAGAAAGATTAAATCACTCATTGCAGGTAGCGATAAGTTAGAAAACCACAATCCCACAAGTCCAGAGTTCCCACAATTCTTCCTTCCCGTTGTGGCATGTTGACGCTGCAGAAACGATTACATAATGCCATGAGCAGATAGGaaaaaaCAGACCGATTTCCACCATTGATATTCTCCATTAAGTGTTCTTCCACACTTCTCAATGCCAGTGCTCCTTCTGTCCACAGTCTGGTGgtgtgtgtgtTCGGTGTATGTACGGGCCAGTCCTAATATCAACAGATCCGGTTTTGTAAGccccctctctcACAC…	-	-	-	-	-	-	-
Eenc_2_contig17728-375	AC	CACACACACACA	TGACGTCACAGATGTTGGTG	341	59.097	TACCAGGAAACTGGCAGTGG	440	61.084	TACATGAGACCAAAAGTCCATCTTTATTTCCAACAACTTCCAAAACTCTTACAAATATCTAATCTTTTGACCGTCTGTTGTACAGTTGAGGTTCATGCGTAGGTCTCTGTGtatatatataAtctgtctgtctgTGGTGGTGTtggtggtggTATGTATaaaaaTGTATTCAGTGAGGTTGGAGTTCATATCAAGACAGTGAAAACACaaaaaTAACAGTGCCATTACAACAGTAGTCTCTGACATTAATGTTACATAATAATCAGAGGGGCAGTGATTTCCATACATATTCTCCATGGCTTAACAGTACTTAGGACAAATAAATAATGGAGCAGGTAAATGACGTCACAGATGTTGGTGAATGAGGATGTGCGcacacacacacaGCATGTGGGTGAG…	-	-	-	-	-	-	-
Eenc_2_contig17788-417	AC	ACACACACAC	GCAGTGGTAAGGTCAATGGG	366	60.375	GAGCCCTCCGATGATTTGT	455	60.026	AACTCGACTTATCCCAAAATGTCTTCTTGTTACCACAGAGCTAAAGTTAAGAAGCAAGATGACTCGAGTTCAGTAACCTGAAAAGGCAAAGAGGATAACCAAGATGCCTGGTTTGGTGGGCACCGAGTGCTGATGTCTATCAAAAGCCCCATCCCTCTTCCaaaaaTATACATCAGAAATCACATTTGTTGGGCTAACTGTTTGGTGAGACTCATCCCTATGCAACTGCTTGAGCTTCATACAGcccccAATCGTCACTTCACAGTTCGATAGCCTGCCAACAGTTAAGAGTTATGTAAACGTGAGTTTGAAGACaaaaaTTGTGTAAGTATGAGGATTGGAATAGGAAATAAATAATATTTTAAGCAGTGGTAAGGTCAATGGGTTTGCTAGTATTTT…	-	-	-	-	-	-	-
Eenc_2_contig17845-112	AC	ACACACACACACACAC	CACGTTAGCGCCCACTGAG	66	62.946	TACACTTTACATGTAGATATCCGCACA	155	60.981	GGTAAGTGGAATaaaaaaGCTGTATTCCCAGCAATTGCCAAGTTTGCCTAGTGAGTGAGaaaaaTCACGTTAGCGCCCACTGAGGTCACTTGTTTTGTGGAAATTATGTTGacacacacacacacacTTGTGCGGATATCTACATGTAAAGTGTATTTGTATTCATAAAAGCCCTAGTACATGAGCAGcacacacaTAAACACATGCGTACAGTAGTGGTTTCATGGACCCAAACACTCCCATACACCACAAATCAATGCCACCAAGTGGTCGGTGGAAAAGCCCCAAGTCTTTATCAACTACAGTGACAAGGGCTGTGACACCAGGGGTTGACTGACTGAAACTTTCCAAGAAACAAACGAGAAAAGaaaaaaaCTGaaaaaaaaGGaaaaaaaGAAT…	-	-	-	-	-	-	-
Eenc_2_contig17874-286	AC	TGTGTGTGTG	TGCAAGGCTTTGTCTGTCTGT	263	61.021	GCATGTCATAAGCAAAGCACC	361	60.662	AAATACATTGTCATGCTCTTTCCCCTTCCGAGGCaaaaaGGCAAACACATTAACAGATGTAATAGTATGGCTGTAAATGTTGTCTGTGAGATTGATATTTTAATATAACATGTTTGTTTCGGTCCATTTGGTTACTGTTATAGAGCTTCTAGGTAAATaaaaaTAGATTAGTATCAGCAAATCCACAAATGCTGCTATACAGTAGGAATCCAAATTATATTCATAATGTATAATGTATGTGGAGAAATAAtctctcTaaaaaTGCAAGGCTTTGTCTGTCTGTTTtgtgtgtgtgCATCTCTATTCCACGCATAACTCTGACTGACCTGTAATTTTGGTAGGTGCTTTGCTTATGACATGCgtgtgtTTGGTGCCAAGATTCACGTTCTTTTGGCAGGA…	-	-	-	-	-	-	-
Eenc_2_contig17925-356	AC	TGTGTGTGTG	GTGTTGGTCGTCAGGTCCTC	283	60.573	CCTGCGGAGAATCAAGAATG	419	60.734	CCCCAGCAATgggggAATcccccTACTCGACCAGGGACTTTGTGTCTTGCTCCATTGGTCGACGTTCCAGCGGCCACACTGCCATTTTGTCCAATCACCACCATTCCGATGGTGTCATGAGAATGGATATCCAGTCTAATGTGGCTGTGTTGCTGGCATGTCCTCTGCTTCTCTTCACTTGGTCTGTAAGGTCCACATGACGTCCTGGGATCAGGAGAAACATTCTTCCTGTAGTTGGGTTGGCAATTTTGGGTCAGCCATTTGGAAAacacacTCTGTGAAGTGTTGGTCGTCAGGTCCTCAGATTTGAGCCCATGTTCTGTGCAAACATGGACGCTGATTCTCCCACGAGCAAtgtgtgtgtgGTGTGCTCCATGACGGCGCGTGCCACACTGATGG…	-	-	-	-	-	-	-
Eenc_2_contig18053-133	AC	CACACACACA	GGCCCGTGTATCGTTTCTAA	108	59.96	CCTTCACAGACCGCAGAGTT	331	60.444	CTAACATCCGTGTAGGCTAATAACCTATGCACCACACGCAGGTCGGCTTTATgagagaTAATTCACTGAAACACCCCATGCAGGACCTACACTTcacacaGCAGGGAGGCCCGTGTATCGTTTCTAAACTATcacacacacaCCATCGGAATGTCATTTGAAGGTAATAGTCACTGAGATTTCCATATTGCCCTCACTGAAATGCGACGTTCTTCGTTATATTTCAGAGCACTGTAATTTATGTTGTGTCGATTTATTCTGCATCGGCTTACATTCATTACTTGGCAGACTACAGCTAGGCTACTCTGCGGAACTCTGCGGTCTGTGAAGGCCAAAGCAAATGCAATTTTGGTAATTTATCCAAGTCACCCAAACTACTGTCTCCGCACTAAAATCTGT…	-	-	-	-	-	-	-
Eenc_2_contig18112-309	AT	TATATATATATA	CAACACTGTGCAGGGATGAG	254	60.309	TGGCACAGCTTGAGATGAAA	420	60.539	ATATCATTCTTAGTCATATTTACACTTCTCAAAACCAAGTCGGGGAGGGTGgagagaTACACATAGAAATCACATAGATAGAAATCACTACCTTTATCTCTACTCGGCTAGAATATGCAtttttCTGGTATGACAAGCCTGGTCTTTAGAGTGAGTGTGAAATGCATTACAGTACtatataATCATCTAGTTCTACAGTAGCCAgtgtgtATTATACAATGTGAGTTCAAAACCCCTGCAGCAGCTGCTAAATCAACACTGTGCAGGGATGAGAATGGATGTGTTTCTGTTCATAAATTCCCTGTGACtatatatatataCACACCAGTGCAAAGTTATACTGAGACACTACCAGCAAACTATACAAAACTGCATGACTTCATTGGAACATTTGGAATA…	-	-	-	-	-	-	-
Eenc_2_contig18156-381	AT	TATATATATA	TGTACTGTATCCGTATGCATGTTT	342	58.528	CAAATTCAGGTCTGTGAGAATGA	441	59.228	TTAGTAATTTAGAACTCCAGGCACTTCTATTAGATGACTTAcccccACCACAAGGTTAACTCATCTGGTCTACCACTAACCAGCCTTCTTGGTATACCCACCAGGTCTACGGGTATGACagagagCCATTTTCACTGCTAACAAGACTCCATAAACCTTTCATACTTCCCATCAAGCCCTTTCCCagagagGAACAAGaaaaaaGAAATATAAAATAGCTTGGaaaaaaaGATAACAATAGACTGGCATGCATGTCAAAAGAAAGTaaaaaaTAAAACCTTTCAtttttaaaaaaTATAAAACAATGTAATTTGAATAGTTTTGTATTCAggggggTAAAATGTACTGTATCCGTATGCATGTTTTCTTACATAGTTCTGtatatatataGTTTCTTTT…	-	-	-	-	-	-	-
Eenc_2_contig18229-331	AC	ACACACACAC	CCACCAGGTAATGATGTGGG	288	61.034	TCTTCTGCTGTATCGCGAGC	401	61.762	GGGATTCAGCTTCCTCAACAACACTTCAACTGGTAAGAAGAAAGGGCTGTTGCTGGTAAGGCACCTATACCCTGCATCCTCGTACAGCTTAGTTTGGGGAGCCAGGACGTGGAGGTGGAGATGATGGACAGAAGTACGAGGAGGAATATGGAAGCCCAAACTTACATTATTGAAGTCAGAGAAACCGTTAGCTTGCAGCGCCGCTAACCCTGCATTAGCCATCCTCACCACCAGTGCAgtgtgtTCTGTCTTGAGTACTTTGCAGTTCACAAtgtgtgtgtgtgGCACCACCAGGTAATGATGTGGGGCTACTGGGCTGATATCCCGGAAacacacacacTCTTCATCCTTCCAAAGGATCTCCGTGGTGGGATCAGAGCCGCTCGCGATACAGCAGAA…	-	-	-	-	-	-	-
Eenc_2_contig18230-271	AC	CACACACACA	GGAACAGAACATACAACAGAACAAA	174	59.505	TCCACACTCTCCCAAGTACTGTC	305	60.591	GTTTAACAAAAGCTTTAttttttttACTCACATAGAATGTAAGGATTAAGAAtttttAGAGGTGAtttttttGCACGTGATCAACATTCAGGAGACATGAGCAGAACGTAATGTAAGAATTTATAAACTACCaaaaaaGttttttccccccccccAAATTGACAACTTTAATAGGAACAGAACATACAACAGAACAAATTATGTGATAGAAATGATAGAATGATAATGACAGAATATAGCATAATGTGTACACAATCATAAAAGTAGTCGcacacacacaGTGACAGTACTTGGGAGAGTGTGGAACaaaaaaTGTTTTGACATCTTTTGGCTACAATGTAGACTAACATTAGTGGAGCCCTGCACAGTCCCTCTGCCATGACTATGTCATTTGTTTAA…	-	-	-	-	-	-	-
Eenc_2_contig18300-384	AG	CTCTCTCTCTCT	CACATTCTGCACTCTGGTGG	266	60.309	TTTATTAGCCGAGGCATCCA	431	60.548	CTTTGTCAATTCCCttttttATTGTTTATTTAtttttCATTGTGCTTCCTAAACTGaaaaaaGCAGCGAATGATTTCTTCTGGAACCGAAGACATCTAATGCCTGAttgttgttgCATTTCTGTTCAATGTGCTGACAAGAGTTcacacaTAAAACCTCGTACAGGAGTTaaaaaCAATCTTTACAGTACTTATGaaaaaGCaaaaaGAAAAGAAATACCCTGAACTGACTGAcccccTTCCATAAACACTTTCACTCATGTTTTCACATTCTGCACTCTGGTGGAAATAATTAATGTCTGCTTGCTGCCACGTTCAAGACCCGGTGGCTGCTAGCTTCATATTTTAGGGCGTTATCAGACAGCGCCTCAGAGAAGAGGTCTCctctctctctctCCCT…	-	-	-	-	-	-	-
Eenc_2_contig18337-415	AC	ACACACACACACACACAC	TTGCACTTGAGAGCATCAGC	374	60.296	GTTCTGTGTATCGGTATGGATGG	463	60.497	GAAACATCCACAGTCTCATGTTTCCATTCACCATCTCATATCTCAAGCAGTATTAGCATCTCCATGCCCGTTCCCTCCTGAGGTACGATTGGCACTCCTTTACGTACATACTGTACTGTATGTTGGCACTTGAAcccccGTTTACGccccccTGGCACTCATTTACACTGGCACAAAACCTGTCTGTAACTCCCAGCACTCCTTTGTGTTGGCACGAAACCAGTAGGTTGGTACGAAACCCACCTGTGTCATcccccGACACTTTCTTTAAGTTGGCACGAAACCTATCTACCGTATAACCCCTCAGCGCTCCttttttGTTCGCACCCGACATTTCTTTGCCTTTTCTTGATTTTCTgggggCAGAACAACATTGCACTTGAGAGCATCAGCTATGAG…	-	-	-	-	-	-	-
Eenc_2_contig18350-55	AG	GAGAGAGAGAGA	TGAGTTGGTGACTTCGAGAGG	34	60.428	CTGGTGGTTTGCATCAGGTT	145	60.954	GGGAGTTATGACACATCGTGGGGTACTATGGAGTGAGTTGGTGACTTCGAGAGGgagagagagagaAGTGCAATCAAATCTGGAAAGAAAACCATCTCCATTCGTTTATTTTCCCTCTCATCCTTAACCTGATGCAAACCACCAGGACCAGCAAGTCCTGTCTTGTTTAAGTGTCTCCtgtgtgGTTTTGGGATGTCtgtgtgtgtgTTGTGAGTTATTTGGGTGCtgtgtgtgATGACACGTGCTGTCATGTCTGTAGAACTTAGAACACATCCCGCCCTGTATAAAGTCGAGTGATCATGGGTCCGTCAGATGTTACTGTATGTCCATATAGCTGTGCCTCTTGAGTTTTCATTGGCTGGTGTTTTGATTGTCATATCCTTCGATTATGTTATACAC…	-	-	-	-	-	-	-
Eenc_2_contig18393-249	AG	AGAGAGAGAGAG	AAGGTAAGGTGGCCTTGCTC	192	60.63	TTTGTATGTCTATTGCACAAGCG	285	60.197	GgagagagagagagagagaATATGAATGTGCTGACTTTGAAGATGATGTGTACAGTATAAACTCTGCACTGAGTATgagagaACGGTAATAAATATGAATGGGCTGACTTGATAGACGTTATGTATCAACTCTGAAATGAAGGGAGGCTTTGTTGTCCTTAAGTGATTCCTGTCAGGCTGTGTTTACCTTTAAGGTAAGGTGGCCTTGCTCTGTAGCAAATGTGAAATGATGAAAGTGAAATCATGTCagagagagagagTACGCTTGTGCAATAGACATACAAAACTATTCTATCTGCTGAtttttttaaaaaCTCCCTCCTGTATCCTAGTCAATTATGAAGGAGCTTGATTTATTTATGGCACATTTGGAGGGttttttttATCGGAGTacacacA…	-	-	-	-	-	-	-
Eenc_2_contig18444-248	AC	CACACACACACA	GCACATGACTGGTGTTCCAA	180	60.58	CGTCATCATTTGGGCAATTC	317	61.239	GAACATCAatatatTGAATATTTATTTGTATTAACTTCTAATGACCATCACCCTCAATCATATTGGTTTTGGtctctcCAAGTCGGAAAAGGATATTGTGCAGTAGACATCCGTCAAGAAGAGAAAATGATTACTTCTCAATTTAACaaaaaaaaaaGTCATTTGCAGCCAGTTGTTCTGCACATGACTGGTGTTCCAAGTTCTAAGCATATTTGTGCAGTTGTGAGACCGCAATATCACGCATATGcacacacacacaTATACACCTTCACATTTGCACATACGTACAAAAGATAAGAATTGCCCAAATGATGACGTGAGCAttttttGTTTGttttttttGCTTCATTTTGTTTCTGTGTTGGGTTTAAGAGTCTGATATGGACCCAACACCTGTTT…	-	-	-	-	-	-	-
Eenc_2_contig18482-136	AC	TGTGTGTGTG	CATATGCGTGTAAACGGCTTC	63	60.522	ATGAGTCTTATTGGCGGCAG	179	60.235	TTGATTTTGACACGGAAAACTGTTTGGCTGCACAAAACAAATGCGTTTTCaaaaaCAAAATCCATATGCGTGTAAACGGCTTCTAAGACAGGATTCCATTCCCCTTTACCCTTCAGTTCAATGAGTGCTGTGGGTtgtgtgtgtgATATTGAGGCCAGGCTGCCGCCAATAAGACTCATGTCGTTGTGTTTAAACAATTTCTATTAAGCTTTGAATACTGACAGTGAAGAACCGATGACTTAACGTTGACTTACAGAGGGACAGACTACCTGCCcacacaACGCTTACCATCACATCTGGCTTCTTTTATATTCCACTGAATGAGTGCTACTCagagagagTGAAACGAAATGAATACTTCAGAGAAATTAAGAATTAAGTGACAATTGAAGCCTAAAT…	-	-	-	-	-	-	-
Eenc_2_contig18501-386	AT	ATATATATAT	GGACAGTTCCACAGTTCCGT	324	60.009	TGGACTTGGTTTCTGTATGAATG	450	59.007	TGAAGGATGAATGACATTTTAATGGTGACCTACAAATGTAACTACATTACACGTTTACCACTTAACACAGAATCAACTGCAAAATGCTAACATTTGTGTTTTGTAAATAGATTTCtttttATCTGTTAATGTACAAGTTGTACAGTATTGCAGCTCATCATTTTAAAATACTACCCCAGATACATTCCTCTTGCAATGTATTaaaaaCCCATAGGGGAAAGAAAGAGGCCAAGTAAAATATAAACATTATACAGATATAAAATATCTTCTTTCATGTTATTAACGCTTTGCATGCGATTTGGTCTCAGGTGCACCaaaaaCACGGACAGTTCCACAGTTCCGTTAAATTTCAAGATTCTTTCTACAAATATTCATTCACCCTTTCatatatatatTCCT…	-	-	-	-	-	-	-
Eenc_2_contig18543-213	AG	TCTCTCTCTC	TAGAGCCTTGACCTCACAAGATG	164	60.797	AGAGGAGTGAGTAAAGTTGAGTGAGG	253	60.702	gggggAGCTTTCCAGGTCGTCATCGTTGGAATTTTCAAAAGAGGGAGTTCTATAACgagagaTGCCTTTCTCTGTATAACCtttttttAAAAGAATCTACTTCTTAGAGTAAATTCCATCTGTTCACCAGCCGTAATCGTTTCTGctctctGGTCGGtttttCTAGAGCCTTGACCTCACAAGATGCAGAGCAAGATCGCAAACGTTCTCTGtctctctctcCCTCTCCTCACTCAACTTTACTCACTCCTCTgagagaGCGTTTTGGGTATGGGTTGTGCGAGGGGAAGGGAAAGAAACCaaaaaaaaGCGGACTAACATCTAATCCTGATTCATTCCCTCTAACCCAGACATGATCCCACCCctctctTGGTGACCTTTAACCTTTTGTCTAAGCAC…	-	-	-	-	-	-	-
Eenc_2_contig18638-75	AC	GTGTGTGTGTGT	CAAGAGACGAAGATGATTGGC	47	59.828	GTCTCCTTCAGATCCGGCTT	156	60.735	GGCAGGTTGAGTGTCTTAAAATTGGATGTATTTTCTAAGAGATATGCAAGAGACGAAGATGATTGGCCAGTGAAgtgtgtgtgtgtGCAGTGAAAACATTTACATTTTGGCTTCAGAGAAAAGCCTGGTCTGTTTGAAGCCGGATCTGAAGGAGACTGTAATTACACGTACAGTACATGTATACTGGTCTAATCACTATATTTACCACTGGTAAATGTAAGGGTCCTAAATGCATCCACCTGTACAatatatTCCTTAGTTAGTCCAACAGatatatCCTATGCCCTCAACAGATGTTCGGGTCAGTGTTGAAGGCATTCTATGGTTCTGGTCTAGACTCTGGTGAGGGTCATCTGTCAGTACAGTTTGTTTGTTATGCAGCGTGGCATATCGAAATGA…	-	-	-	-	-	-	-
Eenc_2_contig18662-251	AC	TGTGTGTGTG	CTGTGAGAAGTTATTGTCAAATTATTG	219	57.633	GCAACATTCAGCCCATTCTC	345	60.613	TTTTCATCAGGCAAATGaaaaaCCTTTTACTCGCCAATTGTTTAAATATTACAAAGTTTGATATTTCAGGAATTTTAATTCTATTAGGTACAATTTCCAGCAAATGCAGTACCAATCTTAGTACTTAGACAAGTACACGCTGAATCACACTGGGAGGGaaaaaTAAGAGTAGTCATAATCAATAGAACaaaaaaTATGAAAATGTGAAAATATGTACACTGTGAGAAGTTATTGTCAAATTATTGTCAGAtgtgtgtgtgGTCAGCAGTCCTGACTCCTGTGTTATCTTCTTGTGGGGATGTCACCTTGTTGTCTGCGCTCATCTGAGAATGGGCTGAATGTTGCACCCCAGAAGGCCTCGGCCTGACCAGCGCTGAGGCACCAGGCTCATGGCAACCC…	-	-	-	-	-	-	-
Eenc_2_contig18784-413	AG	AGAGAGAGAG	TGAGTAGAGCGAGAAATGAAAGA	376	58.415	GCAGTATCCCTTTCTTGCTGA	467	59.467	GATCCTAGCTATCATTAAATTTGAATCCGATCCTATCAGTAcatgcatgcatgTGCACTGTGTCtgtgtgGGTGGATTTGTAGATCTTTTCTTCTGGTAGTGTACTCTTGgtgtgtGATCTTTGGATAAGGTCTGCTGGCACCTGCCGAGGCTGTTTCAGTGGGGAGATGATTAGAGTATCAGAGTGACCCAGACAGCACCTCCTAAGGCCTCACTCACAGAGTTACGGATCATGGCAAAGGACAGCTTGTGAGaaaaaGGAGAGGAAGAAGGGaaaaaGAAGATAAGGATAGTGGAGAAAGGGATATGAGGCAGGAAATGAAGGAGTGATATGAGAAgggggAAGACGAAAATGGAGATGGATTGATATTAAAATGAGTAGAGCGAGAAATGAAAGAT…	-	-	-	-	-	-	-
Eenc_2_contig18930-30	AT	TATATATATA	CCTAGCTCTTTGTAGTTTGGAAGAGA	1	60.745	CACAGCCCTCATGTCGTGTA	105	60.745	CCTAGCTCTTTGTAGTTTGGAAGAGAAAGtatatatataTTGAGTTGTCACATGTATGTGCTGTTCATTATTCTATAAGTTATACTACACGACATGAGGGCTGTGTTGAACGGaaaaaCTATGAGAATTGTGTTACTTCGTGAACTGAGAGTGTATGCgtgtgtATGTATGTATAtgtgtgtgTTAGCAAGAGTTGTGTTACTTTGTGAACTGAGTGCGTGTGGTTGAAtgtgtgtgAGAGTATGTAtgtgtgtgTTTTAGCAAGTCCCTGGTAAATGCATACTTCTACCCTTAGAATGTAAATCAACTAGTGGACTTTTGTACATTTATGATTTTGAAAATGTATTTTGTCTTTTATTCAGATAATTGTGTTTTCTCAGCCAAGTTTGAAGCATTCCC…	-	-	-	-	-	-	-
Eenc_2_contig18950-196	AG	GAGAGAGAGA	CCGCACGGTTGAAAGAGG	176	62.763	GAGTGGAGCACGTACAAGCA	301	60.056	TTTGtttttCTCTTCCTTTTCCCCTGGGTAGACGAGGAGTgagagagaCCAGTTTGTCTAAGCTGGTCTGTCCTCAACCTCTGTGTCAGATTGaaaaaCAAATGTGAACGTTGAAGCAttttttATGTAAAGATGCTGCtttttATTTTATGTTTTGTTTTGATTGTTCtgtgtgCCGCACGGTTGAAAGAGGGGgagagagagaGGATGATTTGCTGGCCAAAGATTCTAGAGTGTCACTTCATTCTAAGAATGTTTGGTGGCAACTGAAGATTCTGAAGTGCTTGTACGTGCTCCACTCTAGTTTGGTTTtggtggtggtggCTGCTAATTTTGCTCTGGTGGAAATGGACGTTGACACAagagagGACATGCAGCCCCAATGCTGATAGGAGGCAG…	-	-	-	-	-	-	-
Eenc_2_contig18951-380	AG	GAGAGAGAGAGAGAGA	TTCCTTCAGGGAAGTTGTGC	332	60.232	ACACAACCATGACACTGGACC	421	60.751	ATCGTCTTCTGGAAATCtttttttttAACGtttttttGTGTGGTCtttttACATGCGgagagagaGTTTTCACCCTGAAGAAAATTGTTTGACCAATTTGTAGGTTTTGAGTTGTTGGTGAggtggtggtGTTTTGTTTTGGTTGCCAGTGTCGCCGTCCTGTGTCAGTAGATTTGTTTGTCTGTTTGTTAGTCGAAACATGACAGAagagagAAATCTTCTGAAGGAGAAGAAAAGATGTCGCCGTTGATGAAGGTGGCCAGCGCAttgttgttgttgTCATTATCATTTTGTTTGCTTGTTGTCTTTTGTTCTCTTCTGCTTTGGGGATTTCCTTCAGGGAAGTTGTGCTTTGGGGCAGCCTCAGTGGCCGGCTTGGgagagagagagagagaTCAG…	-	-	-	-	-	-	-
Eenc_2_contig19001-265	AC	GTGTGTGTGTGT	GCGCAAAGTGCACATTCTTA	241	60.021	TTGTAAGGGTTGGTGTGCGT	391	61.381	ATGTCCACGTGACCTCAGATGCCCTTGTTACTTGGTCTTCAGACCGATTGAGCAGTCACAAagagagGTGTAGGTTCGGTGTCAGCAAAATGTAATGCCTAAGACCCCTGAGGtttttCCCAAGGGATTCGAGGGCAGTAACGTGTGGTTGCAAAGCTGTCTTCAGACGGTAACAAGAACGTCGGTTTATCATGTGTCACGGCAGCGGAATCGCATGACTTTGAAAATTGTCgtgtgtACGCGCAAAGTGCACATTCTTAATGAgtgtgtgtgtgtGCATGTGTCATTTTCACAAACAGTGGAGAAACATGCATCTACATCAAACCGCCCATGAGCTGCCAGGTACAAGAACACATTCTATGGCAGCTGGGACGCACACCAACCCTTACAAGATAAATC…	-	-	-	-	-	-	-
Eenc_2_contig19061-167	AC	CACACACACACACACA	TTGAGCGAATGGAAGTGTGA	94	60.39	AAAGCAGTGTTTGCGCGT	212	60.606	TGGATAACCCttttttATTTCTTGaaaaaGACAACTCTAGAAGGACACCCACAATACAGTCAAAATAAATCACgagagaAacacacATCTGTCTTGAGCGAATGGAAGTGTGACGTGTTTAACAGAGGCTACCACAAGATCCAGTGGACTGAAGCGCGAGTGCGCGcacacacacacacacaACAGTCCCTGTCACGCGCAAACACTGCTTTCATGGAAATCTGTaaaaaaTACAGTAAGTCTTAGACCaaaaaaGTTGCGTGCTGCTGGTAACTCACGGTAAGTTGTTTACAGTGGAATATCTGTACTTCCTAACAGAACAATAGGATACCTTTTGCAGGGAAGGAACTGCCTCTcacacacacaCGCACACTTTTGGTGTACTGGCGctctctCGGa…	-	-	-	-	-	-	-
Eenc_2_contig19265-392	AG	TCTCTCTCTC	CTCCGGACATCATCAGGAAG	302	60.612	GCTGGTTTCATTGCTGCTCT	428	60.547	TTTCAGGCTACTTTTAAGACAAATTTTATTCCTTTCATGTATCAGTTACGTTAGACAATACaaaaaTGCAGTAGAATTCACATGTCAACAGGAGTCCATGGTCTtgtgtgTTTTAAGTTGAGTGCAATTTTAACTTAAGTTAATTTAGCTAGCCGATACCCATTCATTCACCATtatataCACaaaaaGaaaaaaaaTGTACTGTTTCCATTCATACTGTGCGTGTCACACGGGTATTAAGATCATCGGCCAcccccATTGGCTGCTCCACCGCCGTTCcctcctcctGATTGGTCCTGTGCTCCGGACATCATCAGGAAGAGGACAAGGGGAACGATGTACATCCAATTTGGCAAAGAAGGACTTCTGTTCCTGTGGTTCTTTTCTTTCTtctctctc…	-	-	-	-	-	-	-
Eenc_2_contig19272-217	AG	GAGAGAGAGAGAGAGAGA	ATTGAGGAGAGTCTCGTGCG	126	60.555	TACCTGAACGGCAGGTGTTT	393	60.55	AACTTCCGTTCCTCTGGTGTGAAACCAAGAGATCCACCGACCCCAACGCCGTCGCTCGCGGCCACAATATCGCTCTCGTTCCCCGCGCAGCATCTCAGGAGCGTGTCCGTGAACTCTTTGCTTCGATTGAGGAGAGTCTCGTGCGCTTGAGTGAGAAGAGTGGTGTGATTGAAAAGTCCGTCCATGTTCTCAATCACTCTTAAACTCCGATTCCGTgagagagagagagagagaTCTCAGTGCGTAAAAGACAATGCGAGTTCTGAAAAGAGGTAGAACTTTCTACAGTAGTTGCTGATTCGTTATTTTCCCTTGTGTATGACTAATAGATAACAATTGAACTGGGCTCCTTGATTAAATTTGACACTCTCCCAAACACCTGCCGTTCAGGTATGACAT…	-	-	-	-	-	-	-
Eenc_2_contig19301-337	AC	CACACACACACA	CTCGTAAGCAGGGTGGTTTG	285	60.679	ATACCAGAGCGGGCTCAAAT	376	60.978	CGTGTCCGACCACTCGCTACACTTAAGCAAAGCCAAAATATCAAAGCCCGCCCCTAACTGGGAGGGGACTGCGGTGATTGATGGCGCGTTTAAAGACCTGAAGCTGTCCGACTACAAGGGGAAATACCTGGtcttcttcttctAcccccTGGACTTCACCTTCgtgtgtCCTACTGAGATCATGGCGTTCAGCGATCGCGTTCACGAGTTCAGAGCCATCAACGCAGAGGTGGTCGCCTGCTCAGTGGACTCCCAGTTcacacaCCTGGCATGGATCAATACTCCTCGTAAGCAGGGTGGTTTGGGGCCCATGAAGATTCCGCTGCTGTCCGACCTcacacacacacaCCCCTTCCATTTGAGCCCGCTCTGGTATCCGTCTGGCtgtgtgTCTTGCCA…	-	-	-	-	-	-	-
Eenc_2_contig19326-51	AG	GAGAGAGAGA	ATTGTAAAGGGTTCCTGGCG	3	61.217	TTCCTTCAAGTGTTTGGCCT	111	59.711	TAATTGTAAAGGGTTCCTGGCGTGGGGCTGCCTTAATTCCAGAGCATGTCgagagagagaAAAGAACAATAAGTCAGTTTGCTTTCTAAGTAGGCCAAACACTTGAAGGAAATTAAGTAATTGGAGTCAATACTAACGAGCTTGTAGTTATCTTCGAGAAGTCTAAACACAAGTGCTATGCATAAAAGCTGAAATTTgcgcgcAATTTGAAGACCAATTAGACACCTGAATTCCTTTACGTAATCAACCTGACGATTTTACCAACTACAGATTGTTGGCTGTAAAGAAATAAATGTCGAAGTAAACATAATACGCAGCGTGCAATATCTTTAGTaaaaaaTATTTAATTCATTGAATAATAGCAAAACTCATTCTTATTCACGTTATTCTACAAGCCAG…	-	-	-	-	-	-	-
Eenc_2_contig19344-399	AG	GAGAGAGAGA	GTCTGGTGACCCTGAACGAC	349	60.573	TGAGTTCCTTGGACTGCTCC	443	60.386	GGACCCCGGAACTGTAGAAGGATCAGGAGCAGTTAGTGCGAGCTTTCTCCACGCAGTGTTTGTTATTGTGCAGTTAACTTGTTTTCATCTCCTTTATCATCGAAATACGAAATACGTGAATACTTGTGTTAGTTTACTGAGAAGTCAAAGTCATGGCGCAATATAAAGGTGCGGCCAGCGAAGCTGGTCGAGCTATGCAGCTGATGaaaaaGCGTGAAAGAGAACGAGAGCAACTGGAACAGCTGAAGGCCAAGATTGCAGAGGACAATATGGTGAAGTCCAACATCGATAAGAAGTTCTCTGCTCACTATGATGCTGTGGAGCAAGAACTCAAGTCCAGCACAGTGGGTCTGGTGACCCTGAACGACATGAAGGCCAAACAGGAGGCCTTGGTGAAGg…	-	-	-	-	-	-	-
Eenc_2_contig19450-131	AC	TGTGTGTGTG	GGCTGCAGTAGGAACACTGG	79	60.854	TCATTACTTAAGATGAGAAGCTTGTTT	181	58.327	TGACTGTATTATTCAGAGGTTTTATTGCACACCATTATTTCCATTTATTTTATTATTTACTCTCGCAATGTCATCAGAGGCTGCAGTAGGAACACTGGAATATAGCATACGGCTCCTCTATATGGATGCAtgtgtgtgtgCCAGAATGAAAACAAAACAAGCTTCTCATCTTAAGTAATGACATGCTTGAttttttttAAAACTTTGGCTTCCTTGTAAATGCACATGGCATTTTCTTTACAGTCTTGCCAGATCAAAATTCAGTGAGATCGTCGTTGAAGTATAGGCATATGGATTCGGTGAAGAGGTCGCGGTCCATGCGACACTGGTAGAAGTCCTCATCCTCGTCGAAGATGCCGTTCTCCACCAGCGTCTTGGACATGTCCAGGGGCATGTGGT…	-	-	-	-	-	-	-
Eenc_2_contig19516-379	AC	TGTGTGTGTG	ATTCATACCCTCCGCCATCT	154	60.682	TGGTCGGTTAATAGCAGGGA	411	60.46	GTTTCTGTCTCTTCTCTTGAGGATGTTCTCCTCATGAACCCTCctctctGATAGGATAtttttttAAACCAATAGGAAGTGATGTTAATGTTATCTTAAAATGTCAGTGAGTGACAGTTCTGCTTGTCTTGCTTATCCATTGTTTCCAAAAGCATTCATACCCTCCGCCATCTTCCTTAAAACTTTTGTTTGTCTCGGTCATGAAATGTCAGACCTTATTCAGCAAAAGTCCAGCTTCCACAAAATCATTTCCCAACTGCAAACCAGCCTGCCTGTTGTGGCTAAATGAATGTACATTCAATACAATACACTCTAGTTCAGGTGATATCTTACTTAAAGCAAATAGTGGTAACGTTAGACAAAAGGAGGTTCTGTTTTtgtgtgtgtgATTTCCCTGCT…	-	-	-	-	-	-	-
Eenc_2_contig19549-355	AC	TGTGTGTGTG	CTTGGTGTACTCGTGGGCTT	299	60.171	GCGTGCGTCTCCACTCTATT	404	60.428	CAGAGCGGCTGTCAAATTTGAAACACTCTCGGTTGATGGACTAATGTAATACACTGGATTTTACGCAAGGCTTTCTAAATGGATTCGTAACGAAACAAAAGTAGCACAACATAGTCATCTGTGGtttttCAAatatatACAGtatatatatatataAATATACAGCATCTCCGAGCGGAATATTAGAAAGCACCTGTGATTGTGTTTGAACTCCGAGTCCATCTTGTCACATCAGACTTTTCATCAAAGATATaaaaaGATCaaaaaTCAATTATGTATGGCAACGtttttGACCGCGCTTGGTGTACTCGTGGGCTTATAACTTGGTTCTTGTTTCCAGACTTCGGTCTGTACtgtgtgtgtgCCATGGGATTGCTGTCAGCAAATAGAGTGGAGACG…	-	-	-	-	-	-	-
Eenc_2_contig19756-185	AC	TGTGTGTGTGTG	CAACATGCCTGTTTATGGGC	68	61.285	TGTCTGCAAACATGCGCT	216	60.147	TCTTGGTTGGGTTAGGTCTTTAATAtttttttCAATATTCATTTTGTTTAGAAATATTGCACATGGTCAACATGCCTGTTTATGGGCTAACACTCTTTCTCATTCTAAAATTCCTTCTCCGAAGTAAGGACCATTTTATTGGATACACAATCGTAAGGTGTACACGCATAGGTGTCAGTATGCAtgtgtgtgtgtgCAAGCGCATGTTTGCAGACATAGTAAGTGCCAAGATTCTTGAAATATCGGTCTAATCATAGGGTCTGTATGActctctTtctctcTTAGtctctctcATACAATTTtctctcACGCTCTATCTCTTtctctctcGctctctTTCTCGTCAGTATTACACAAACATACAGTAACAGTCCTAAAGAGTTGTGCCACTGATTTAGG…	-	-	-	-	-	-	-
Eenc_2_contig19839-168	AC	TGTGTGTGTG	TGAGGACTCTGCATCATTTCC	147	60.211	TGCTCGGCATCATCCTTATT	250	60.574	CACAGAGGATGAATCTCCAGCAgggggCAtgtgtgAGGAGTGGCCATGGCCTGTGTCCTCCTCAGGATGAGGCCCCGCCACGGTATTGGTCAACAGTGTTTTGTCTGGCCCCTCAGGATTGGTCGGCTGTGGAAGAGCCCTcccccTGAGGACTCTGCATCATTTCCtgtgtgtgtgCTCATCCTGTCTGACGTGCGTCCATCCCCTCTTCCGGCAAACCTCTTCCTCCAAATAAGGATGATGCCGAGCACGATGATGAATAGCAGTACAGCCAGGCCAGCTGAGATGCTCGTCATCACctctctTTTCCGTGCAGAAGCACTGAGCATGTCAAGCTCTGGTCCTGACTTGGGCGCTGATtgtgtgATCAACTCTTCAATTGACGGATTGGGTGGGGAG…	-	-	-	-	-	-	-
Eenc_2_contig19875-49	AC	CACACACACA	ACAGGAAGACATCAGCAGGC	8	60.418	TGTGATGGCACTGATGGAGA	132	61.295	TACCCAAACAGGAAGACATCAGCAGGCCTTCCAGCACACCCACTGCAGcacacacacaCTCAGCAGCGCAACCAAAAGGTCGGAACAGAAACAGGCCTCATGTTTACTACAGTCTCCATCAGTGCCATCACAatcatcatcAGCGTCGTCACCGTCACGTGAGTGTGCGGGGAAGGAGACTCCATCTTGTCcctcctcctCCACTCCGCGCTCCCTGCCTTCCTTCATCGCCCTGCCCAGCTCCCCTGAGGACGGGGTTCCGCCGGACACGCCcacacaCCCACTGGCACTGCCCACTGCCCAAGGCAAGAAACTTCATATCAAGCCCCGGTTTTAGAGGCTCTCctctctCATCTCCATGGGTGCCCAGCTGCATCCATGCCACAGAGtttttttCGt…	-	-	-	-	-	-	-
Eenc_2_contig19948-111	AG	AGAGAGAGAGAGAG	CCACCGAGGAAGCATACG	48	60.216	CACGTCTTTCTTTCCTTCCTTT	153	58.934	GGAGGGCACGAGAGGAGGCAGCGGGTGCGAAGACAGGCCTCGAGCGGCCACCGAGGAAGCATACGAAGCCAGCTGGTCTGGCTTTGAAACAGTGGAGCAGTGAAGAGGGCagagagagagagagACAAAGAAAAGGAAGGAAAGAAAGACGTGgagagagaAAGAGAAAGACAGATAGAGGGGAAAAGagaaagaaagaaAGGAAAGAAGGTTGttttttCCCGCCAAAGAAATATCGGCACACCTGAGGAGTTGTCCGGCCTTACAGCAGGTTCTGTGAAGGCTTTTCGGAGGCGAGAAGAACAGGACGGACGGCTTCTTTCCCAAGGAGCGGAACTCAGCAGGAAGCTCCAACACGAGACGAGCGCTGaagaaaagaaaagaaAGAGTGCACgagag…	-	-	-	-	-	-	-
Eenc_2_contig19968-54	AC	TGTGTGTGTG	CAGCAGTTCAATGGAGGGTG	28	61.655	GGTGTTGTCAAGACTGTCCCA	150	61.014	AAACAGCAGGCCTGCTCCAGCCCCTGCCAGCAGTTCAATGGAGGGTGCAGCCAtgtgtgtgtgTCACCTGTGTCTCTTTGTTTGCACAGACCAGACCTGTGAATGTTTCTGTTTACAGTGTGACATAAATGGGACAGTCTTGACAACACCGGTGTGGTTGTTAgtgtgtGCGACTATGTGAGTGTCTGTGTTTGTCCatatatGTTGTCTGTATGTGTATAGGCAAGAGATTGTTGTAGAAAAGACTGTTGGCAAGAGTAGACTGTGTCTTGGTGAAACAGAATGTTCGGGTATGATTGAGTATGCACCTTTTGATATAATGTTGTGTAtgtgtgAGAAATTGTGTTAgtgtgtgtgtGGGTGTAAgtgtgtaaaaaTGTAGATATTAACTTATTATAT…	-	-	-	-	-	-	-
Eenc_2_contig19978-334	AC	GTGTGTGTGTGT	TGCAGCTGTATGTAAGTGCAATA	307	58.605	CATGTCTCAATTCATCATGTCCT	424	58.925	TGAGTTCGAGTGTGAGTGTTGAGTGTGCAgtgtgtAATTGtttttATTTTATTATTTGTGTAtttttGTATATGACGTGTATAGGTCCtttttGTCTTTAGCtgtgtgAGCTCAGTGCTGtttttAATATTGTACATAGTCGTATGGACAGGCCTTACCATATCGTtctctctcACAAAacacacacTTGGGGCAGCTGAGGACAAAatgtatgtatgtGATATGTCtgtgtgtgTATTTTaaaaaGAAACGAGtttttAAtgtgtgAATGTTTAAGAGCGACACGAATGtttttAAATGTATGTATGCAGCTGTATGTAAGTGCAATAGATAgtgtgtgtgtgtAGTAAAGTCAACCTGGCACCATCTCAGCATTCAGGTTAGCTAAGAGTTCCTTCT…	-	-	-	-	-	-	-
Eenc_2_contig19990-51	AC	GTGTGTGTGT	AAACGCGTACCAGAACAGCA	17	61.789	GGCTTTATGGTGCCTGTCAA	106	61.032	AAACAATTTATTGTACAAACGCGTACCAGAACAGCAAGCGTTCACAGGTCgtgtgtgtgtATATACAGTATAACAGTCTTTATATTTTGACAGGCACCATAAAGCCAGTTCTTACCCTCTCACAATACATCACATGTTCAGccccccGCACATAAACTGGCACTCTGAGACACTTGGAGATACAGCAGGTTGGTTAATTAATAAACATCAAAATAACATAGAAATAGTAAGTCCCATAAACAACGAAGAAATCTCCTGGGGaaaaaaaCATACTGGGAAACATACTGAACAACGGAAGTGCaaaaaTTCCATCAAAGttttttttttAGCATAAAAGTAAAACAAAGTACATTCATAAATAACCATTTGAAAATATCTATTTAGAGTTGGTCTTTTATT…	-	-	-	-	-	-	-
Eenc_2_contig20134-350	AC	GTGTGTGTGTGTGTGT	GCGCACAGTGATGGATGTC	318	61.326	CCACACCACATGCTCTCAAG	424	60.309	GGAATAGTCATTTAATTTGACCACAATTaaaaaCTACGAACCAACAGAAAACAGGAAGGAAAGGTAGGACATACAAAAGAACGAGGATAACAGACAGaaaaaaCAGACAAATAAGACCTTACACGGTTAAAATTAGGTTTCCAACTGAGAAACGGAAACTATTTCtttttttATTGAGTTAAAACAATAAAACGTTAAAACGCTCTAAAATCAAACaaaaaCCTCCAAAATTACAAAATAAAAGCAGATGATCACTATATCCATTCATTCTTTTGCTCagagagTCAgtgtgtgtGGAGTGCATCGGCCATCACCATGCGCACAGTGATGGATGTCCATCACAGGTGGGgtgtgtgtgtgtgtgtCGTCTGGAATGGGGCCCAAGGCATGAGCCCAGAC…	-	-	-	-	-	-	-
Eenc_2_contig20155-264	AG	GAGAGAGAGA	CTGATCACCTGCCAAGGAAC	172	60.656	GCTGAACCCGTTGTCTCCTA	309	60.255	CGTGGCAGCCTCAGCGCACATTTGACTCGGTGGTGGCAGctctctGGCAGACTGTCTGCTCTAATCATGAAGGCACGTACCACGTGGACCTTGCATGTATTTCATCAAACCGACCTGATGTTTATGAGGCAGCCACCCAatatatTTACAAGAACTACTTTGACCCCGTCACTGATCACCTGCCAAGGAACACCTCACTAGGAAACAGACAGCATTGCAACCTGCGGCTGAGTTGTTTTGACACGTGGGCAGATGCTAAGATGgagagagagaGGATAATGGGAAAGGATAGGAGACAACGGGTTCAGCCAacacacCCACCCAACCCCGGCCAGCGGATCTTCAGACCGTACCTGTCCAAACTCACTCAGTATGGCGCTAGTGGCCCCATGTCTACTA…	-	-	-	-	-	-	-
Eenc_2_contig20160-190	AC	ACACACACACACACACAC	CAAATAGGCGAAGATGGTGC	8	60.606	GAACAACCGATGCTTCATCA	245	59.654	GGGCAGCCAAATAGGCGAAGATGGTGCTCATCAAGGAATACCGTGTTGTTTTACCATGCACAGTTGAAGAGTACCAAGTGGGTCAGTTGTACTCGGTAGCGGAGGCCAGTAAGAATGAGACCGGAGGAGGGGAGGGCATAGAGGTCCTCAAGAACGAGCCCTATGAGAAAGACGGGGAAAAGGGCCAGTacacacacacacacacacTGCCAGGCAATCTCATCATGATGAAGCATCGGTTGTTCAATTCACCATAATGTTCCCAGTCTAACAAACACTGTCAAAGATATCTGCTTGTCATTATTCAATTGAAAGGCTATGTAAGGACCTTTATGAATGCCTAATCATGCTGTATGTGTATGTGCCAATTATCCACAAATTGTCttttttAATAATGCT…	-	-	-	-	-	-	-
Eenc_2_contig20192-230	AC	CACACACACACACA	ACCTGCAGGCCAGATGTTTA	139	60.657	ACCTGAATGCAAGCCATCAT	390	60.492	CACCAGAGTTCACCCCTAACATCTGTAATTGCTTCTGACCCAAGCAGGCCTGGACCCAAATTACAAAATAAGGACATGGGGATGGTAAGATCAGGCTAGCACAATCCAGGCACCCAGGAAAGGGTTAACCAATGCAAGACCTGCAGGCCAGATGTTTATGGCTGTCTTGGGGAAGCACACTGACTTTAGGAGTCCACTGTCTTTCCTTAGAAATCACTGCTGGCACATGcacacacacacacaAGATGCACATATGTACAGTATGTCAGGCCTAATACCACACGTTGGGTTGAAGCTTGGAGTAGTCCGATTACTGTGAGAGCACCCAAAGCTTTAATTTATATGTGTAGGCACATTACATACTTTAGTTATGATGGCTTGCATTCAGGTTTTAAACAC…	-	-	-	-	-	-	-
Eenc_2_contig20201-62	AC	CACACACACA	AGGTCTGCTTTCCATGTCCA	40	60.656	TGGCGTGTGGAAAGAAGTTT	287	60.668	TACAATAGGTacacacTTTTATTGATGCACACCAGTCAAAGGTCTGCTTTCCATGTCCATTcacacacacaAACACTTAACACCACATCCCAGAGATAATGGACAAATGTGGTAGCAATGCCATGACAAAGGTATATGTATGCTATGCGATACATGATGTAATGCAAAGTACAAAACTGCTTAATAACAACTGCCTTAATATACTGCTGGTAGACCCAGATATCATTTATGAACACGTGAATGAACTTTCATATTGTATTGCACTGAAAACTTCTTTCCACACGCCAAGCACTCATACGGTTTCTcccccgtgtgtgtCCGCATATGTCTCTTCCATTGAACTTGCATGCGGAACCGTTTTGGACACAAAGTGCAGGGGTAAGGTTTCTCGTTTGTATG…	-	-	-	-	-	-	-
Eenc_2_contig20206-167	AC	CACACACACA	CCAATGAGGTGAGGAGGAAA	126	60.042	GCTAGTGCATTCCGTTGCAG	215	61.901	GATTAGGTCAAACTGACATAATAAAATTaaaaaaaTACAGGAGAGCAGCAGACAGGGCTGGGTCCAAATGCCTGTCCGTGACCTCCTTGGAATGAAGAAGctctctTTTCAagagagGAGACACCCCAATGAGGTGAGGAGGAAACTAGGGCTGCGTCCTTAGGACcacacacacaCCCTCACACTCATCTTCATCTGCAACGGAATGCACTAGCtcatcatcatcatcatcatcaTTGTGAACGTCATCATTGTGATaaaaaaaaGGCTGCAATCTCCATTGGACACAGCCTTACATCTCCTTCTACACATTCATTTCAAacacacGCAGTGCCATTGGGAGCACGGGTCTCCTCAAGTCCAGGTTTCAgtgtgtTGTGGGTTCAGTCCGTGTAAGTT…	-	-	-	-	-	-	-
Eenc_2_contig20310-227	AC	TGTGTGTGTG	GGGTTTGAGATCCAGGCAGT	55	61.429	TTGGGCCTCAGCTCAAGTAG	295	60.529	ATAGTTAGTTGTTATATTAGGACTGAAGTAtttttGTCTTCCACATTAACACTGGGGTTTGAGATCCAGGCAGTCATGGCATGTCTACCTTGAACTATAGTGTATTTCGTAAGGTCCTGTGATGTATAGTATAACAGGTATGAGTGATTAGTTTACCAAGATACTGCAATAATACTATTGTGACTGAAAGATGAGGTATGGGGCAAATTACCATTTCTTTTAAATCtgtgtgtgtgGAGCCAGAGTTCGCTCTGGTGTGAAATCCGTGTTGGCTCCTACTTGAGCTGAGGCCCAAGAATAGCAAGGAAAATGAATAACAGCAAGCAATTTTCATGAAATTAACAAAAGCTGCTCACCATTGGTGCATGCACATTGTCTCACGGCCTCTTGCGACCAGAC…	-	-	-	-	-	-	-
Eenc_2_contig20318-371	AC	TGTGTGTGTGTG	ACAGGAGCGCACTACCTACG	260	60.474	CAATTCTCCACCTGCTGCAC	407	61.81	TTGACtttttATTTGATTTTATTTTATGATTAATATTCACATCACTAGTTAACAATTAATCACAATGAACTTCTCTTCCATACAGaaaaaaaTTACATCTCaaaaaaTAAAAGGGGAGACAATGAATCCAGTCTACGGAGACTGATGTCTACACTCCATTGTCCACTGCGCATGCTCTTATGGTGTTTCAAATAGCAAGTacacacTTCAACGAGCCTGTTGAGCAGGTGCACAACTATAgggggCTCCTCGGTGGTCTACAGGAGCGCACTACCTACGGTACTTTCACTGCACCACATGCAACAAGACAAACTATTATTAGTCTCATAGAAAGAGGAGTGGAATGGACATCTCAGCAACATTCACTGACtgtgtgtgtgtgTTGGGGTGCAGCAGGTG…	-	-	-	-	-	-	-
Eenc_2_contig20338-400	AC	CACACACACA	AAGGTCCAGTTGGTCTGCAA	336	60.69	CCAGTAGGACACCGCTATGG	429	60.529	TTTGAGGAAATACTGATGCAAATTTTATTAAAAGAAATATCACAGACaaaaaaaGAAAACaaaaaCAAGGGAGGAAAACGaaaaaGAAGAAAACAAAACCACTaaaaaTTGTATCATTTCAACACCCTTTCTTGTTTTCGGCTCCACCTGAGGAGCCCTCCTGTGATGCTCGCTCCATTTcccccACAATGCACCACTCTCCTCCCACAATGCGTCCctctctGGGCCGCAGGCCATCGGTTCGACGGCCTGTTAATTAAAGCTCATGACAGTGCCGTTTAACGTCGTCTTTATCCTCCAACTTCTCCTCctgactgactgaCAACTACCATGTCAAGGTCCAGTTGGTCTGCAACCAAGTCCATCATCACCTGTTGCCTCCAAGAGCTGCTTCCAATC…	-	-	-	-	-	-	-
Eenc_2_contig20392-190	AC	ACACACACACACACAC	AACACTGAGGGCAAGCTGAC	159	60.453	CGCAATCTCGGTTTCTGTTC	302	60.776	CTTACGCTTAAACGTTACCTCACAACGTCAGTGGTTACAAGGCAAATTCAAACCTTTTGAAGTCAGCAGCCAGTTGGTGGGAGATGTGGACAAGCAGGACACCAAATATGCAGACGTACCCCGTACTTTGTCCTGAACTATAGGCCTAGTTTTACTGTAACACTGAGGGCAAGCTGACTCCTACAGTGTacacacacacacacacGACTCCAACTTTGACATAGAGCGTAATCGGCTCTCAACTGCCTGTCTGTCGATGTCAGACTGATGTTCAGAGTGATGGAACAGAAACCGAGATTGCGTGAGATGAGATGGGCCTACTATATGGAGAAATTGCCATCTTATGTCTGATGTATAGTTCTCTTGTTACAATGTGTTTGATCAGTCAATCCACACCGA…	-	-	-	-	-	-	-
Eenc_2_contig20396-200	AC	ACACACACACACACACAC	CACACCTGTGTTCTCACCCA	145	60.627	TCACATGCACTGTTTCCACA	240	59.705	GTGTGAGGCAGTTAtttttCTCTTACAGCCGCAAACATACTCAGAGTGAGCATGGCACCTCAATGGGAAAATATTGGCAAATACAAGGAAAATAGAAATaaaaaCAAAATAAAAGTATTGAAGCAACAGCTTATGTCACTGTGGCACACCTGTGTTCTCACCCAAACAGGTTTCAGGGCAGTACTGGTTTGGGCTACATacacacacacacacacacCACTGTGGAAACAGTGCATGTGACTACAAGTAATGATGaaaaaaTAATAATTTGTGGCAAtgtgtgtgGAAATGGCAACACTGAagagagATGGTTACAACTCATCTTGACTGCTAGCAGAGAAAGTACAGAATATGAGAAAGCTCACGGTGATTGGTGCCCATTGTGGCCGATAAGCTTGC…	-	-	-	-	-	-	-
Eenc_2_contig20397-275	AC	ACACACACACACACAC	TGTAGCTACCCTATGACGTACACAA	250	60.018	TTTGGTTTGATATGTGGACCC	353	59.537	CCATGGATTGGGGCGACATGAATAGAAGTGCCTCCTGCCCATCAGTTGAACAGTCATCATGACCCTCTGATACGtttttGTAATGTCAGTTTGAGGTTGAGGGAAAAGTATCAGGTGGCCGTCTTTCGACAGTGTGAATGGCAGACATCTTGCAGTCTGTAGGAGAGTACTTAACATAGTGTTGCTGTGCGACCCTGAAGCTTACTGGCCGTCTGTCCCACTGATCAGACtgtgtgtgGAGGATATGAATGTAGCTACCCTATGACGTACACAAacacacacacacacacAGGTTCCTGTGTAATTCAAAATGCTTCTTTTGCACTGACTTGGGGTCCACATATCAAACCAAATCAAACTGTCTTATTTGATTGACTGTCCGGAGaaaaaaaaGACACA…	-	-	-	-	-	-	-
Eenc_2_contig20543-319	AC	CACACACACA	CAGGAGAAAGGCTCGACTCA	256	60.668	ATCCCAAACCCAAGTCCAGT	390	60.607	AAGTAACaaaaaaTCACTTTATTGAAGTATTATTAATAACAAGACATAAGGCATGcaacaacaaCGAATGCATTTAAATACAAGCCACAAATGTGTATGAATATTTAATTAAATAAACACATTATACAGACAACATTAATTAAAGTGCTTTTCATATTTATTTCAGTACAAAGGTTTCAAGCGAGTAACTCTCAGGAGTGTGAACTCTGCATATCAGCGATCAATGAATGCATCAAGTGTTCCATCTTAGCTCTGCAGGAGAAAGGCTCGACTCAGGACCAACTCTAGTCTATTCCTGCCCAGCGAACACGCTTCCAGcacacacacaAACTTCTGATTTGCCAGCTGAGATCTGGTAGCCATCAAGTCCACTGGACTTGGGTTTGGGATGTGGGGTGA…	-	-	-	-	-	-	-
Eenc_2_contig20691-107	AG	AGAGAGAGAG	TGGTTGGTAAAGAACCCACG	80	60.776	CCAGTGGCTTGGCTTGTAGA	173	61.362	GATGAAGACAACATCTCCAGTAGCTTTCATGGGCTTCAGCACCCTACAGCAGACTGCCTGAAGTCAACATTTccccccATGGTTGGTAAAGAACCCACGCAGCTAAagagagagagCGAAAGATGGCCGAAAGGGCTCATGACAACATTGGTTTCTACAAGCCAAGCCACTGGCACGCGTTGCACCAGGTTaaaaaTCTTCTTACTTCTTCATCTTGGGCTACTCCTTCCGTTAGATGTCCATCTCAAACTGGGCGTCTTCACCTGGCTTGGAGTCATGGTTGTTGATGTGGTTGGCTTCGTTCTTCTTGTTTTCGTTCAGGACATTTTGGCTGGTCACTCCTGGGATGACGGGGAGGTGTGCTGGTGGGGTCTGGGCTATTGGGGAGTTGCGTCTGTC…	-	-	-	-	-	-	-
Eenc_2_contig20726-287	AC	TGTGTGTGTG	CATTGCCAATTCATGGTTGA	232	60.321	AAAGTGGCCTAATCCGTCCT	341	59.962	TTTTATAGCACTGCATGTTACAATGTATGTTCCATAAGGCAGTaaaaaaaCCTGAGTTTTGATTCTTTGTTTTGTGATTATCTGTTGAAAGAATCCTGACATCTTAATAGATGTACTTCATGGTCGATTATGAGTCTTAAACAGAACTTCAACACAACTACCACTACTTAACAAAGGTCCTCTATGCAGATCCAGTTTATAAATACTAGGTATAACTaaaaaGAAGTCAACCATTGCCAATTCATGGTTGAGACTGCACATCTCTGGGTTAGCTGCGTTTACATTTtgtgtgtgtgCTTTGGCTCCTTTCTTGTAAGTCTTAGGACGGATTAGGCCACTTTGTATATGTTAAATGGGTGTATTCCATGAACAGGTTAAGCGATAAACTGGCTAAGTTAA…	-	-	-	-	-	-	-
Eenc_2_contig21055-257	AC	CACACACACACA	AAACCACCATTTCAGGTCCA	176	60.21	CTTCTCGTGAGTGTTGCTGC	330	59.776	TTAGGAAATTGGTGTAACTAAACGTATTTAGCCGTGTAGCTCCCTTGACTCCCATTCACTTTTCACTTGGTTGCCATCGCCCCAGGTGAATGGGGAGCAACagagagagGACATGCTCGGAACAATCTAATCTGAACATCAGGTCACATCACATGGACAAGACTGACCTAAGTCAAAACCACCATTTCAGGTCCAGAATGATCACTTTAAACCAGAGCAACTCAACCAAGTACTCCATTTCAAACTAGCTTCTCATcacacacacacaTCTGGATTCATCTGGCATTTGCAAATACCTCATGACCATAAAGCAGCAACACTCACGAGAAGTGAACCTTAGGCACAACGACACcacacaGGATCCTAACCAGGACCCTGTTCCTCGAAAGTATCGTTGCT…	-	-	-	-	-	-	-
Eenc_2_contig21084-136	AG	AGAGAGAGAG	ATCAAGGAGGCCTGAGTTCC	42	60.596	TATGCAGCAAATGCACACCT	171	60.288	ACAAGGCCATCAGGCAGGAGAACTCCACCCTGGCAGCCAAGATCAAGGAGGCCTGAGTTCCCATGGAGACAGACGCCCACCACAGTGCCCTTTGAGGATGTTGGTGCCAAACGGCAACAGCGAGGTAGATCGCCCagagagagagAAAGAAAGGTGTGCATTTGCTGCATATGGGGAcaccaccacCGCGGACGGAagagagGAGAGGAACGACGATTCACTATCTGCACTTACCAGCCACCCTCATCCACCTCATCGCTTCTCCTATCCAAGCACATACTGCACACGCTGGGTGTTAtttttGTCCCACAgtgtgtGCAAGAAGGAGAATTTTGTTGtttttttGTACTGAGGACttttttGTTTTGTTTTAAGGGCACAAACTTGAGGCAATATTAA…	-	-	-	-	-	-	-
Eenc_2_contig21147-183	AG	CTCTCTCTCT	TCCTGTGTTTCTGACCTTGTCTC	159	60.706	AAATGGATAGGCGGATTCAAA	248	60.63	CTATCTTTCTTTTCCTTTTGTGTCTTTCAATCTTTCTTCTGATCCCTTCTGATGCTGAATGAATATGTCGTTCTGTGTAACATAACGTGTGAACTGGTGACAATGATAAATCTATCGCTTATTTcccccACTTGTTCTCCctctctctCACAACATCTTCCTGTGTTTCTGACCTTGTCTCActctctctctTTTTATTCTCGCTCTCATTTTCTCTTTGTGACTATTTTGAATCCGCCTATCCATTTTCTTGCTGTCTCCTCCTTTGTCTGTCCCCTAActctctctATCCATCTCACCACAATTCttttttCCCTTCTCTGCctctctGGCCCTCAATGCAGCTTCATCGCAAATCCATCACATATAATACATGCAGTCAGTGGATTACCAGCCAAT…	-	-	-	-	-	-	-
Eenc_2_contig21285-76	AG	TCTCTCTCTCTC	TGTGCTGAATTCCTGAAAGTGA	3	60.807	TTGGCATTAAAGGCAAACAAA	108	60.461	ACTGTGCTGAATTCCTGAAAGTGATGTTTTGAGTGTGCCTTTGATTAAAAGACACTTCTGTGATTTGTATTCATTtctctctctctcTTTGTTTGCCTTTAATGCCAAGAACAACTCTCAttgttgttgtttttttGCAGACTGGAATAGTGTTTTATTTCTCCATTACATACGTGttttttAGTGTACCTCGTCTAACACTGGAATAATTTGACTGACATTCCTGCTCTTATTGTAGGAATACTTCTCGGTGGCTATCCTTTGTTTCTGTCCAACACAATGCTCAGTGTTGCATTCACCTGAACTGGtttttGTTCTGCTTTGTTTCTGGCTACCTTCCTCACAGAACCCAAGATTCCTGTCATTTCAGTCTTTTATTTTGCAGAGTTTAAAACATTA…	-	-	-	-	-	-	-
Eenc_2_contig21373-359	AC	ACACACACAC	AACTTCAAGAGGCAAGGGCT	319	60.382	TGAAGGTGAGCAGTCGATGT	415	59.42	TCGGGGTTTTCTGTCAGTTTTCAGTTATGGCAAGGTGTTaaaaaGTAGCATGAAACGACGCTATAGAGTAGACCACCTCTTATTTGATCTGACGCAGGTGGGTCTTGGAACCCTTGTGGCTGCCGGTGGCTAAGGGAGATGGAGCGACTTCTTTTACAGCAAACGTCGATCAGGCGGaaaaaGTTATCAATTTGCGGGAGGCTTGAATTGGGCTTCAAATGCTGTGCACGCGGGGACGGTTGGTCATCCTAACTCCAAACTGTCCTCGTACTTGCAGAGGTCGCTGGTGTTAGGCTATCGTCaaaaaTCCTAGAGCGTAACTTCAAGAGGCAAGGGCTAGGGTGAGGGTTAAGCACATacacacacacCCACCCAATCAGGAAGTGATATGCAAAACAT…	-	-	-	-	-	-	-
Eenc_2_contig21439-22	CG	GCGCGCGCGC	GAACGAGGAACTGCAGGG	1	59.34	AGACACTGTCCTGCTTTCGG	152	60.444	GAACGAGGAACTGCAGGGCGGgcgcgcgcgcACGCACACTAGTCTGTTGGCAGACAAAGTGCTGATGAGACATCGAAAGCATGAACGGTTTCAATATAATTTTACAGCATCGATCTCAAGGATTGGGAATCGCCGAAAGCAGGACAGTGTCTACAAGGACGCATTGCATGTAGATGCAAGATAAAGCCCTCACATGCACATacacacGCACATGTAACCAGTAGTATTCTCCCAGGGAAAGCATAACACCAAGGAGGGCATTTAATGAACATTGTTGTCCTTGTTGTGTCTACTTGTTCTTCAGAAACATTCTCAATGGTATGCAGATCGGTTTCTATACGAAACTGCTACACAATAGCCTACTGAGTAGTATTTCACCTAGCTCCAAAACTCACTACA…	-	-	-	-	-	-	-
Eenc_2_contig21653-347	AG	TCTCTCTCTC	ATACATGACTTAACAAAGCCAATTTGA	316	61.221	AGATGTGCCCGCAAACAG	405	60.84	AAAtttttCGTAACAAAACAAAAGaaaaaGAAACaaaaaGTAAATAtgttgttgtAGAGTATGAAGACATACATGtatatataCATAGACTGTATGAAGCAGCAAGTAAGTCCGAATGAacacacacATCTGCAAAATTGAACCAATGGAGCAACATATGAGCCCAAGAATAAGaaaaaaGGGAAATTGACAGATCAAGAaagaagaagaagaagaaaaaaTCCACACCGATTTTCCTCAGAAATTCCCTGATGACTGAAAGGTGGGAAGGACCTCAGGCGcacacaCTCACACTTCCTGTcacacacacacaCTATACATGACTTAACAAAGCCAATTTGAGTGAtctctctctcAACCTTTTGCAGTCCCTTGACCTGAATCCTTCTGTTTGCGGGC…	-	-	-	-	-	-	-
Eenc_2_contig21666-342	AC	CACACACACACACACACACA	GCCACACCACAATCTTCACA	169	60.58	AAGTGTTACCCATTTCATTAAGGC	396	59.702	ATGTCCCTACTGCACTCCAGGGTCGGGCgtgtgtTTTACGGGGTGACCGCTCGAGATGGTGCTCTGGGTTCCAGGTACAAGCTCCACGTGATGAAGGAGCTGAATCACCACTTTGAGGTGTTCCGCGGAGTGGCGCAGCAACTTTGCGAAGAACTTGGACAAGAGTCTGCCACACCACAATCTTCACATTGAAGAATTTTCCAGACATTCCTTACAATGTACTGAAGAGTGCCCAATGACCGTATAGATACAGAATGGAATGAGATGAATGCCCATGTCGTTAGGTTTGCCAAACCTGACAATCGTGTGAAAGTATGTTTGTCCTTGCCAGAGAAAGGCACcacacacacacacacacacaTTTTAAACATTGCCTTAATGAAATGGGTAACACTTGAA…	-	-	-	-	-	-	-
Eenc_2_contig21799-314	AC	CACACACACACA	TCGAGAATGACATGTCTGTGG	277	59.692	ACATCCCTGTCTCGTTTGGA	376	60.51	CACTCTTGTCAGGTCTCGTCAGCTTTTATACAGTAGATAGGTGttttttaataataatTAGACCCAGTCTATCCTGTCGatatatTTTTGTAGATGCTGATGTGGTGTTTGTAGGATAATGTACAGTACTTGGTGTCaaaaaCACAGCCACAAATGTACTCCTGCCTGCCTTCATAACTAGCCCTTTCtttttGTTTTCTGTCCTAAtttttCTGTTCTGTTTAGTCAGTGTTTTGTGAACTTGCCCTGTTCTtgtgtgGCCGTGTCACTTGGTTTTCGAGAATGACATGTCTGTGGGAAAAGGCAGGAACTCcacacacacacaATATTTGGATTGTACATTTGGTAACAAAAGTTCCAAACGAGACAGGGATGTAAAATATAACAAGAGCTACATG	-	-	-	-	-	-	-
Eenc_2_contig21826-147	AC	GTGTGTGTGT	GAAGCAGCGTTATGATTGGG	78	60.606	GTTGGCCGTTAGCCAGAAAT	204	61.357	GGGGCCGAGAAGGATATTCCGGGAATCCATAGCAACCGGTCCTTGACGCTTGGCaaaaaGGTTTACTAATGCAGGAAGAAGCAGCGTTATGATTGGGTGAATAGAAAAGGATGCAGCGTTGTGATTGGGTGTATAGAAAAGGATGCgtgtgtgtgtACTTTGACTAACAAGAGCACAGCAAGACATTTCTGGCTAACGGCCAACTTTCCTGCttgttttgttttgttTTTATTCGTTTTATTGtttttttCTCGACATGACATCTACATAAACACTATGGCATTTAGGACCACTCAAACCtttttCCtcttcttctTTTCCTCTtctctcCTTCTTTTAATTATGTTtctctctcTTTCCTGTCTTTTCAATCAAACAGGACAATGTTTAGTGGTGTAT…	-	-	-	-	-	-	-
Eenc_2_contig21894-211	AT	TATATATATA	GGAGGCGATGATGTATATTTGAA	143	60.181	TTGACACTCAAGTTTCTGCCC	295	60.284	GGAggggggCATAGGGCTTCATGTGCTAGTTAAGGTATCCATTTGTCTGTTTCAtttttGTATTCCTTTTCTTTTCTCGGCTTGCTTTCTTTCAGACttttttttCTTTATGCAGAATCGTCCATTActctctGACTGAAAAGGAGGCGATGATGTATATTTGAAAATGGGCTAAATATTTTGTGATAAAGTCTGATGGGGATGCATTATtatatatataAGAAAGTTGTCTGTGCTATTATACGACAAGCAAAATGGATCATTTTGTTCTAGTGGGCAGAAACTTGAGTGTCAATTTCTTACtttttttttGCCTTAGGGAAAGATTTGATTTCCCTGTTGAAATCCCAGAACaaaaaGaaaaaCCGAAACACTaaaaaCTAAGACCAGAAACCTC	-	-	-	-	-	-	-
Eenc_2_contig21920-312	AC	GTGTGTGTGTGT	ATGACTGCCGATGAGTGCTT	244	60.833	TGACAGAGCACAGCTCTACTTCA	350	60.384	GAAATGGCAAGAAAATCAAGTTAATTTCCTGACAGAGGCTGTATTTATACACCTGCACAAAGGCTGGTCTGGATGTAACCTGCACAGTGCATACCACAGATTTGGCAGCTGTTTGAAGCACTTTCTCTTGGCCTCGGCCTCAGTTCACCAGTGTAGCCATTCAGCAACGCATACTaaaaaCTAGAGCAGCAATTGCAGATGGTtgtgtgTATATTTTGAATGCAAAGGCGTGTACAATAATAAATGACTGCCGATGAGTGCTTGCGTGTATGTCCATATACAAGTATGTATGAATGAGTGTATGAGTGTGAgtgtgtgtgtgtAATGTGAAGTAGAGCTGTGCTCTGTCATGTATGAATGCTTGTATGTGCATGTACTAGTAAGTGTATGAATGCTTGC	-	-	-	-	-	-	-
Eenc_2_contig21935-22	AG	GAGAGAGAGA	CTATAGCGAGCAACTCCAGC	2	57.905	ATTGCCAACGCTACAAGCAT	142	60.667	ACTATAGCGAGCAACTCCAGCgagagagagaGTTCCGGGCACGCAAGGAGGAGTATGTGAAGAATAAAGAAGCGGGTGTTCAGGGGAGGGAGCTTGGCAAGCGGGCAGAAGTGTACGTGGGGATGCTTGTAGCGTTGGCAATGGctctctTCCTCAGTGTCAGCTCTCCGAAATAGCATTGTTCCTGAACTCAAGGCCTGTATCATTGTAGTCCTGTTTCACCTGATATCGGACACGTTTGGTTTACCTCGAGGGACACAGTGATGACGCagagagATGAGCCCATGTAGGCCTTCTCCTTTCTGCCTGTATCTTCTGTAAATTGTGAATTATTTATTTCTaaaaaCGAGCTTCTGAAGTCATAAAGGCATTTGACAGAAGATGCCTGTACCATCGC	-	-	-	-	-	-	-
Eenc_2_contig22185-308	AC	GTGTGTGTGT	AATGTCCTGCATGCTCCAAT	229	60.492	TTGTGACATGTGTTATGCCATTC	356	60.673	GCTATAGGATACCTCAACAACATGCTTTAGGTGCATATCCTTAATGACAAATGGTACAGGAGGAGCAACACTGGTGATTTGttttttttttttttctttctttctttTCtttttAAAGTTGAGTACTGGCCTTAGTGTGAGGACACTAGAAGGATGGCTTAGCTTTAGAATGAGATTCAGAGCCCTCATGGAAAGGCCACAGCTGATGCTTTGGCACTATGTCACTAGAATGTCCTGCATGCTCCAATGGCACACTGGGTAGGATGGCTGTAGGAGAACGCGTAACACTTTATTTGACATGGTATACgtgtgtgtgtCATGTAGCAGTCATAAGAATGGCATAACACATGTCACAAACATTAATGACACATTCAGCAAAA	-	-	-	-	-	-	-
Eenc_2_contig22219-320	AC	GTGTGTGTGTGTGT	CAATGATTGACTTGCGACCA	177	60.665	CAATCAAACACTATGGTGTGCAG	360	60.467	TATCGCGCCAGAAAATAATTTAAAGCTCActctctCATTTGCAATCAAGGCACCACaaaaaTCGCTCTGCCACCGGATGACCGTGGGAAAACATCTGTTTTCTCCGCGGAGGCGGGGCAGCACTGTGGCAAGAAGCCAATGGCCACAGAACAGGTCAGGATGGGAGGACAGGAAGACAATGATTGACTTGCGACCAGCATCTTAATACCGTTCTCCCTATGACCCTTGGATCTACACAGACATCAGTCAGTTGCTTCAATTGTTCCTAATTGGTTTTATCATATTTGGTAATCAATACCTAATTGGTATTAACATTTGCgtgtgtgtgtgtgtTTGTCTGCACACCATAGTGTTTGATTGAGAGGTATGTCTGCAGTCTTTGACAAA	-	-	-	-	-	-	-
Eenc_2_contig22293-103	AT	ATATATATAT	GCACTCCTGTGCCATCATAA	43	59.679	TGATCGCATACAGTGAATGACC	141	60.925	TTATGATGGTGTACATAAAACTACACCAAACGTTTAtttttCGCACTCCTGTGCCATCATAATTGTGTTTACAGGGAACTCATTGGACATGCACTTTTAAAAatatatatatACAAAGAGGTCATTCACTGTATGCGATCAAAACAAAACAGAAATaaaaaaCATGCTGACATCTCAGCAATTGGAGAAAACTGGCCAAGTTCACtttttATACCAAAAGtctctcAATGGCCATTTGAACAGATTGGATCTGCGGCTTCAGTTGGGATCCTTCCTTGATGGTCACCGAGGTGGCTATGACGGGTCTGGAGACCCCACATGCTCGCCCAAGAGCCTGCTTGGACCTCACAACACATAGGGGACATTCTTGTCCTCGCAGAGCAGC	BT075565	gb|BT075565.1|	Osmerus mordax clone omor-eva-506-324 NHP2-like protein 1 putative mRNA, complete cds	5e-46	214	8014	Osmerus mordax
Eenc_2_contig22304-295	AC	CACACACACA	CGATCATAGGAAAGGATGCG	256	60.564	AGGCCAAGTTACCCAGATGT	350	58.525	GTGTCTTGCAATATCCTCCAGTACTCTAAGGACTTTAGTGGCTGTTTGAAAACAGTCTGTCGGGTTGGTGACTCACTAACTCAGGTTGTaaaaaaaaaGATAGTTGGTTCCAAACATATCACTATTTCACATCCAAAATGCttttttttAACAACCTATCACTATTTCACATCCAAAATGTATTGGTTTCAGCCAGACAGTTTCAAACAAGGCCATGACACGCAATGTACAAATCAATTCACCAATTCCATTCAACGATCATAGGAAAGGATGCGAGTTTGGTGTTTTGACTTGcacacacacaCGTTATGACTCCATTTTGATTTCTCCACATCTGGGTAACTTGGCCTaaaaaaaaaGCAATGTCTTCCCAGAACGTCTGTG	-	-	-	-	-	-	-
Eenc_2_contig22315-253	AC	TGTGTGTGTG	TTGGAGCGTGTTGAATGATG	216	60.665	GAGCAACAACGGAACCTCTG	326	60.833	TGTGAGCTCTACTCTCCACTGACGGGAGAGGTGGTGGAAGTCAACGACACGTTGGCTGACAACCCCGGCCTTGTCAACAAGTCCTGCTACAAAGACGGGTGGCTGATGAAGATGACCATTGCTAAGCCTGACGAGCTGAAGGCCCTCATGGATGAAGCTGCCTATgagagaTACATCAAATCAATTGAGGACTAGAATGTTTGTAGATATTGATATTGGAGCGTGTTGAATGATGTCTCAGGTTTGTTTGTTtgtgtgtgtgTCTACAACCTGATGGACTAACATACTTGAGACCCTAAGTGGTAGCAGAGGTTCCGTTGTTGCTCTTATCATGTGGAGCATGctctctTGACCCTTGACCCTAACTGGAGACTGACtgtgtgCC	-	-	-	-	-	-	-
Eenc_2_contig22345-138	AG	AGAGAGAGAG	AAGCTCTCATTGGTCAAAGCA	114	60.008	TTCATTGTGTCTCTGACGTGG	204	59.736	GTCCCTGTGGATAGTGACTGTGTTTTCTGGCCGAGGCCTCCCtttttGGAAACGGGTAAagagagagAAGCTGACCTTTCATTGGTCAAAGCAGGTTGAGGgagagagaAGGTAAGCTCTCATTGGTCAAAGCAGGTagagagagagAAGGTGACCTCTCATTGGTCAAAACTCTGTCTGGAACCACGTCAGAGACACAATGAAACTCCTGATGAAATCTGTAGTaaaaaaGGATCAACTTTTGCCTAAAATGAAACTGTTTCAAAGTATGGATGTCATACACTGTTGTAGAATGTCCTGCAACAGTAGAACTGAGTATTTTCTTGGCCGTGCCGGTCAGGTCTCGCTGGCGGTAATTCGCCTGCAGAGAATAGGCCTCACCT	-	-	-	-	-	-	-
Eenc_2_contig22453-259	AC	CACACACACACA	TTTCCCATAATCATGCTGCC	225	60.807	CCATGAATGTGTCTACTTCGCA	316	61.08	ACTCATTGAAAATCTACTTTTGGGCGCAATGATTTaaaaaaaaaagaaaagaaaagaaaaTCACTATGTAACCTTGAACACAGAGGGCAATATAGTCCCTGCCGTCAGTCGTCCTTGAAGCCAGAACATGTTACCAGGCTGGTGTTTCTGAACAAAATTCTACACAAAATTAAATAGTTAAttgttgttgAATAACCGTGATTTCAATTTTGAtttttttCAATTTTCCCATAATCATGCTGCCCCATCACTCACACTcacacacacacaGTCATGTACTCCACCCCTCTATTCTGCGAAGTAGACACATTCATGGCTCTGcccccAGGAGCGTCCCCATTAAGTCCATGTTAAGTTGCTCTGTTGCAGCATGCTGCTTT	-	-	-	-	-	-	-
Eenc_2_contig22558-298	AC	ACACACACACAC	CAGGTGCCTGCCTATGAAAC	232	60.657	AACGGGCTGGTCGTATCAC	357	60.94	GTGGATTTAGTCCTGGGTACACCTGATGGAGAAGACAAGCTGTGATCCCTCTCACTTCTCACTTTGAGCAGCTGTAGCTCTAAGCCAGATCTGCTCATCTATCTTGAAAGCCAAGATATGGTTTCATAGCAGGCTAACAGCCCCTTACATATGCCAATGAGAAAACCTCCGCCAATTTTCTTATTGGGTTGCACAGTTCCTCTTTCTGTAAGGAAGGTTCCACTTCAGACTCAGGTGCCTGCCTATGAAACGCAGAGGCTGATGTTACAATAAGGAAGTGAAAGTTATAAGACAAAAacacacacacacAATGAGAATAAACCCACATAAGTCATCATGTGATACGACCAGCCCGTTGGCCATCAACTCCCCGT	-	-	-	-	-	-	-
Eenc_2_contig22610-140	AC	TGTGTGTGTG	AAATGGACACAGTTCAGCCAA	109	60.544	TATTCAATTCGATCCCGAGG	199	59.856	GCATGTAAGGTTTGTGTATTTGTAGTGTATTATTTCTGAACACAACTTTCTGAACATCACAATCTCAAAGCACCAGGTGAAAATCAATAAAATAATTCATGCATTTACAAATGGACACAGTTCAGCCAACTCCACCAATtgtgtgtgtgCTGTACATGTGCACATCTTCGGATCATGACCCTCGGGATCGAATTGAATACAATATCGATACAATGTCGTTACAGCCtgtgtgAGCCTGTAAGTCTGTGAATCACAGATTTCTGTTGGCACCTTTGAAGGAGTGGACAGATTTGCACAAATCTTGTGGACTAGCTGTCAGCATTGGGCACATGAGGTGATTACATTTTGGAGGCCAACACCAATATGGCCAAATA	-	-	-	-	-	-	-
Eenc_2_contig22662-102	AC	ACACACACACAC	TCGCAATTTGCTGACTTGTA	51	58.075	GGGACTGTATTGCCTGTTGG	154	60.375	GGTTTTGATGTCTGTGTCACAGGGAAAAGTTTGGGAAATGTaaaaaaaaaTCGCAATTTGCTGACTTGTACAATGTATAACACGCAAATGGTTAATTCTGAacacacacacacAAGGGAATGTGTCTAATGATTCCAACAGGCAATACAGTCCCACTtatataCCATGTATGTATGGAGTATGTAATCTGTCAGAATGCAAGAATGACACTTGTTGTGCCTTTTAAATGTGttttttttCTCCTTGGTTTGTGAGGAGGTTAAATCAGAAATTCTaaaaaTTATTTATAGCTCAGCTCTGTATTAGTGTCTGGGGCTCGAGCCAAAGTCCATTTTCTGCATAAATGTAAATAAAGGTGTTGTGTCACCT	-	-	-	-	-	-	-
Eenc_2_contig22686-215	AT	ATATATATATATATAT	CAGATCTTACAAGATGTATGTCCTTT	182	57.162	GCCATGAATGAAATAAACGCA	281	60.826	GATGCTTTCAGTATtgtgtgttttttttAacacacTGTACAAGAGGAAACTCAGACGCATTCCTGTCAATGAGTGTTGAGCCTCTTCTACACAGAGTTTGAAAGAAGTGACCCGTGATTTTccccccTATGTGTTCAGTTCCGCTATACAAAAGTGCTCACTGtctctcATGTGCACATTACAGATCTTACAAGATGTATGTCCTTTACTTGTAatatatatatatatatGATGAATATGTGATTTATTGTTACGTTTTGTGCGTTTATTTCATTCATGGCagagagCAGGGTAATTTGAGTTGAGACAGTGAGATATGAGATTGAATCAGGGCAAGCTGAACATGTGACTGGAGCAGAGGAAGCTAAT	-	-	-	-	-	-	-
Eenc_2_contig22747-242	AG	GAGAGAGAGAGAGA	ATAAGCTTGAAGCAGCACGG	180	60.543	CTATTTAGCCAAGGGTCCCG	342	60.802	TTTCGACATTTACtttttAtttttGTTTACTTGTAACTCTATTCTGTCAGGATTGAAGAGCAAGAAGCTTTACTGTAAAGCTTAAAGTCACCTGTTTCTCTTGTCACCCATCTCTTCATCTCCATCCGTGCTTCTtctctcGGCTGACTTCATTTCCAAATGGATGGGGCCTCAGTACAATAAGCTTGAAGCAGCACGGCACATCAGCAGCGCCGGAGTAGCCTACCCTGCATACCAGGTGgagagagagagagaTGGAGGCTGAACCAAGCACCGTGGCTGCCTGGCGGGTGCAAATATTGTCCTTGTCAGGATGTGGAGTCGGGACCCTTGGCTAAATAGAGGTCAGCATACACAATTCCTCTGA	-	-	-	-	-	-	-
Eenc_2_contig23085-215	AG	GAGAGAGAGAGAGAGAGAGA	TCTGGGAGTTTCCAGCACTC	47	60.386	GACGAAGATGAGCCACCAAT	281	60.081	TAATGTTGTCAAAatatatTGTACAAAACTATTCaaaaaCATTAGGTCTGGGAGTTTCCAGCACTCACTGAACAAGAGTTACATGGAAGATTGACTAAATTGCCACAACTACACTGGATTATTTCTATGGAAGGAATCAATTTGCACCAGAGGTTTATTTTAAATGGCACCCTGGAAATTACAGCACTGTCCAGCAGTTGTGTTAAGAAACATTgagagagagagagagagagaTGCAAAACTAGTCACGTTTGGGAAATAATTGGTGGCTCATCTTCGTCCGAATCAAACTCCACATTTTCATCTTTAATCCACTTGCCACTCCGGTCCTGGAGCCAGCCAGCACTTT	-	-	-	-	-	-	-
Eenc_2_contig23087-168	AC	CACACACACA	TCAATATGGCACTACAGCGAA	144	59.339	CATAAGGTTGCATAATTTGGTATTT	242	57.706	GTTTCTGTCtttttACACAAATAAAATAAAGAATAAATATCCtttttAAGTAGACAATCTGCCACAGCTGTGCATgggggCTGAGAAGTCTTGTCAGATTTTGCTCTGGCGGTTGATCAGTGGGCAtttttGTCCTATCAATATCAATATGGCACTACAGCGAAGTCcacacacacaACTGAACGTCATCCACCTGAAAAGCTTGTTAAAGTCTAGAAAATACCAAATTATGCAACCTTATGTAtttttttCCTCTAAATCCACATAAGttttttAAACATAAATCTCCACATATCACGGTTTCTTGTTCtttttctctctTGTTAACATAAAGTGCATCAGTGCTTAGTA	-	-	-	-	-	-	-
Eenc_2_contig23144-146	AG	TCTCTCTCTC	CGGCAATATGCACCAATAGC	40	61.368	TCCTGAAATCATCCAGGCAC	202	61.016	CGGGGATAGTATAGTGTAATAGTAATTTTAGAATGTCAACGGCAATATGCACCAATAGCACTTACTACCTCGCAACTCTTTTCATTTTCCTCTTGCGGGGCACACTAACGTTCTTAGTACTTGATGGGACAGAGGCTTTATATTTtctctctctcATTTCAAACTGCACGTCAAACAGTAGAGTGCCTGGATGATTTCAGGAAATTTCAGTAAGAGGATAATTAGAGTCAAGTACAGGTTTCTGTTGTAATTGTTTTGTGAAAGAttttttAACACCAAATGTAAAATTTACATTGTAAATGTAATGTTGAACATTGTAATGTTGGATAATATCTTCATTaaaaaTATCCACAT	-	-	-	-	-	-	-
Eenc_2_contig23284-133	AT	ATATATATAT	CACGTCGGAATCATCACAGA	54	60.688	AGACGAGCAAGTGGCAAGAC	262	60.599	GGGGCCTGGACCAGGAAGTAGCGTCATGTTTTAGCGGCCGGGTTGCCTGTTGCCACGTCGGAATCATCACAGACCATTGAAACTCTGGGCGGCTGCGGCTGTCTACTGCGTTTTAAACTTGTGATAAACATAatatatatatCAGTGTAGCACCAGCACAACTATGGTGTCTGTCATCAACACCGTGGACACGTCTCATGAGGACATGATCCATGATGCTCAGATGGACTACTATGGCACGCGTCTTGCCACTTGCTCGTCTGATCGCTCTGTGAAGATCTTTGATGTGAAGAATGGTGGACAGATCCTGCTGGCTGTGATTTGAGGGCCAGTGAGG	NM_203636	ref|NM_203636.1|	Xenopus (Silurana) tropicalis SEC13 homolog (sec13), mRNAgb|BC061419.1| Xenopus tropicalis hypothetical protein MGC76017, mRNA (cDNA clone MGC:76017 IMAGE:5384687), complete cds	1e-45	212	8364	Xenopus (Silurana) tropicalis
Eenc_2_contig23308-161	AC	TGTGTGTGTGTG	CATGGCTGCTTACATTTGAGA	85	58.931	TGTTCAGGCATCATGTGAGAG	201	59.846	TTTAAAATGTTTAAATGGAATTCAGGTACTGCCACTAGTAACACAAGAGTGCCTTTTGaaaaaCACTAAAGTATTAAATAGTAACATGGCTGCTTACATTTGAGAAAACGCACTCACTTGATAAGACTTTTCTGTGTATTTGTGCTGTTTAAGATCTGTAtgtgtgtgtgtgTATAGTTACTCTCACATGATGCCTGAACACtttttACCTTTTGTAACCACAAGTCAATTTACtttttcccccTTCTTGCATTTGTAGTATGAAAGTAATACATTTATATTTATCTCAACTGTTTACATGGGGTTTACGAACAAACACAAATGCTGAAATAAAACTTTGT	-	-	-	-	-	-	-
Eenc_2_contig23485-44	AC	TGTGTGTGTGTG	TGTGATGTGTCTCCTCTCCC	21	58.584	CAGACACTCAAGAAACAGCCAA	114	60.465	acacacacacacAGCGTAGATGTGATGTGTCTCCTCTCCCCAAtgtgtgtgtgtgCTTCCTAAAGTACTGGATCCCTGGTGCTAGATCCCTATTGGCTGTTTCTTGAGTGTCTGTCTCTGctctcttctctcCTGTCGTAACGCTTTGGAGTTTATTATAATTATTTGGACATTTTATAGTTaaaaaCCCAAACCTACGGCTTCttttttATTAATCTTATACTGTGTCAACATGAAGACAAATTAAATACAATTTGATGTTAGAAATGGTTGTGATCAtgtgtgATTCTAGTGAAAacacacacacacGGTGGCATAAATGTA	-	-	-	-	-	-	-
Eenc_2_contig23493-107	AC	GTGTGTGTGT	CCACATGCGAACAGATCAAA	54	60.665	GCTGAACTCGATGCAGAAGG	199	61.087	GGCGGTAGATCTTCCTCCAGAGTTTATTCATCTCTACATCTCCAACTGCATCTCCACATGCGAACAGATCAAAGACAAATACATGCAGAATCGCTTGGTGCGTCTGgtgtgtgtgtTCCTGCAGTCTCTGATCCGTAATAAGATCATTAATGTTCAGGATCTGTTCATCGAGGTCCAGGCCTTCTGCATCGAGTTCAGCCGCATACGCGAAGCCGCCGGACTCTTCCGCTTACTCAAGACCTTAGACAGCACAGacacacCCACAGAGGGAAACCAGACCAAATAACACGCATGCACATGTGCGCACATacacacacGTGCACA	-	-	-	-	-	-	-
Eenc_2_contig23604-92	AC	CACACACACACA	TGGAGGAAACCCTTAGCTATACA	65	59.194	TGAATGCTTGACATGTGGCT	210	60.272	GTAACAGGGCAACATGCACCGCTacacacCAACAAAGCACACGCCCAACTCTCCATTGcacacaTGGAGGAAACCCTTAGCTATACATGGCcacacacacacaCTTGCAGACCCATCTGGAATGTTCTCCACACCCACTCACTCTACCACCATGCAGTAACGTTGCGGCCTCCATGCAATACAAGAGACAAGCCACATGTCAAGCATTCACTGAATACAAGGCACtttttttAGCCATCTCCTACTCTTCCTTTCTCCACCATGAAAACCCTGATACAGAGCTCCTTGTGTTGGCTGGTATGGATGCAGTACAT	-	-	-	-	-	-	-
Eenc_2_contig23785-47	AC	ACACACACAC	CAAACCGCTCATATACATTTACG	14	58.648	GGCAGTGGTTGTCTGTTTGTC	197	60.605	ATAGAAATCTATACAAACCGCTCATATACATTTACGTGATACAATAacacacacacTCCATATTCAACATCGTCACTGTCACTCACTAACACATAGAACAGACATGGTTACTTTAGTTCATGAAAATTCATCAAACAAAACAGATAACTTTGGTAAGTAAGTTACCATCTCAGCAAGACAAACAGACAACCACTGCCTCACaaaaaCTACACCCTgggggTACTCCAAGCGCTGTATGTGGTTTACTGTCCAAGAATGGTAATTATCATAATATAAGGGTCTTATGAATTCAATCC	-	-	-	-	-	-	-
Eenc_2_contig23908-84	AC	CACACACACACA	AAGATGATGCCCATGTTGTG	1	59.374	CAACTTATCGCTTTGTTTCTCCTT	142	60.176	AAGATGATGCCCATGTTGTGCCCCGTTTCAATGTCCACATTCAGTTCACTCACTTTTACTTCTTCTCCCAGTGCTGTTGGTACcacacacacacaTTCACATATTTTATCTCATTCAAAAGGAGAAACAAAGCGATAAGTTGTAGAGAAATGTCttttttAATATTCAAATATGTACTGTACTTAAAACTATTTGCAGATCTTACAAGTTTATTTCTGCTggggggATGGGAACCAATGAAATTGGGAATTGGAGTGTTTTATTGTATTCTATACTTAAGCATT	-	-	-	-	-	-	-
Eenc_2_contig23933-222	AG	GAGAGAGAGA	TTCTCCATGCAGGAAGTGAAG	142	60.382	CGTCTCCAGCTTAGCTTAGTGTC	272	59.746	AAAATGAATTACGCCCCAAATGAAAATCACCAGTACATGCACAAGATAGGAAAGGAATGGTTTAAATTCaaaaaGTAAAGCTGCATAGAAATGTAGTAGTTATTCTTATTCTATTCTTCATATTAAATCTTTTCATCAGAATTCTCCATGCAGGAAGTGAAGTACACCCATCCTGCTGTAATGTTGCTGATGGACGTCACGTCAGCTAGAATAGAAGTAATgagagagagaTTCAAGAGCACTCGAATAGACACTAAGCTAAGCTGGAGACGGgcagcagca	-	-	-	-	-	-	-
Eenc_2_contig23945-49	AC	ACACACACAC	TTTGCATTCATCCAGTGAACA	22	60.104	TGCATGCAGACATAAGCCAA	139	61.367	TTTTGAATaaaaaaCATTTTATTTGCATTCATCCAGTGAACACATGAGacacacacacATTGGAAGCAGCAGTATCGCCTTGTTATAAAACCACATAAGTGAGGTCTTGCAAATCAGACTTGGCTTATGTCTGCATGCAATACAGTaaaaaCATGATTACATCTGGGCGTCAGGATTTAGTTCTTTCTTCACACTCctctctTGTAGTATCAGGCACTGCACTGCCAAGTTACGACAATCAGCATCCACATCCGTTTCTGACAACATCTGCTAGCCAAGCT	-	-	-	-	-	-	-
Eenc_2_contig24060-114	AG	CTCTCTCTCTCTCTCT	GTAGCAGTGTATGGGCGAGG	17	60.678	CCCATAGAGCAACGTGAAGT	264	57.826	ATCTGTCACGGCATTCGTAGCAGTGTATGGGCGAGGCACTGTGTAAGAGACCTTGGTGGGTAAATTCACAGACACAATAAATAATAAATTTGAATTGTTCTATCTTTCTCACCctctctctctctctctTTCTGTGGTTTTAATGAGAGTGGCACAGAATGTTTTAAGTGTCTTGTACATGTTATTTTAATCTGTTGAAGAAATGATAAACCAGTACTCAAAAGACATAAATGTATAAGACTTTACTTCACGTTGCTCTATGGGG	-	-	-	-	-	-	-
Eenc_2_contig24114-180	AC	TGTGTGTGTG	ATCGGCATAAATGCAATCGT	96	60.318	CCATGAACACATGCCTCTCC	216	61.501	CGGtttttttCCTTCTTACCAAGCACCATCTTCAAATGCGGGACTTTGAACGGGaaaaaGGTCCAAAATTTCTTGCATCGGAGAGCGGTATCCATATCGGCATAAATGCAATCGTTGGTTATGGTTGGGCAACCAGGAGGAGTGCCACTGTCCTCTGCCCTGTGCTCTGTACTCTTTGCtgtgtgtgtgGAGAAGGGGAGAGGCATGTGTTCATGGTCTGGCCACGTGGCCGCGTTGGGGTTCGGgtgtgtG	-	-	-	-	-	-	-
Eenc_2_contig24211-104	AC	ACACACACACACACACACAC	GGTGATTGTGGTGACAGGCT	16	60.999	ACAGTGGCAATCTGAGAGGC	187	60.418	CAAGTCTGGTGATGTGGTGATTGTGGTGACAGGCTGGCGTCCAGGCTCCGGCTACACCAACACCATGCGTGTGGTGCTGGTGCCTTGAGCGGGAGCTCTTGATacacacacacacacacacacTCGATTGCACATACATGATTGTCTGGGAAGGGAAGGAACCATGTGCCTCTCAGATTGCCACTGTAacacacCAATAAAATGAAGAGAACTGTCTCTACTTCCAGTATTCTC	-	-	-	-	-	-	-
Eenc_2_contig24350-51	AC	ACACACACACACACACAC	AACAATGCAACTCATCACGG	5	59.572	TCTTGGTTTGTTCGTTCACAGA	119	60.7	CACAAACAATGCAACTCATCACGGTAATATGACATCGCTTGACATATGTGacacacacacacacacacCAACCAATGGAATGCGTAACGTAATGTAATCTGTGAACGAACAAACCAAGAATCaaaaaGCCATCACCTGGAATATCCTAGCACAttttttttGGAAGTGCCAGCCAAACCTCTTTCAAGG	-	-	-	-	-	-	-
Eenc_3_contig00862-52	ACG	CTGCTGCTGCTGCTG	CTCCACCTCTCCCTCGAGAT	3	60.748	AGGTCAAGGTGGCCATGTCT	98	61.905	ACCTCCACCTCTCCCTCGAGATCGTCCAGAGTAGCCGCCTCGACCTCCCCActgctgctgctgctgGTACTGCTCCTTAGACATGGCCACCTTGACCTCACACTT	-	-	-	-	-	-	-
Eenc_3_contig01017-83	AGG	GAGGAGGAGGAGGAG	AACCTAAAGGAGGAGAGGACCA	33	60.469	TGACAGTGTCTATGCTCTGTTCTTT	122	59.529	AGAACAGCAAAGAGAAGAAAAGgaagaagaaAAACCTAAAGGAGGAGAGGACCAGCAGAAACCTGTTCAAGTCGTACAGAAAgaggaggaggaggagAAAGAACAGAGCATAGACACTGTCAATGGAAAGAAGaaaaaGaaaaaaCAACAGGAACCTGCTCAAGAGATCAAGGAGGAGAAGAGGAGGAAGAACATACTATAGACACTGCAAATGGCAAGAAAGGAAAGaaaaaCaaaaaacaacaacaaCAGGAATCAGCTCAAGAATTAAGGAGGAGAAAgaggaggaggagGA	-	-	-	-	-	-	-
Eenc_3_contig01036-192	ACG	CTGCTGCTGCTGCTG	ATCTGTGGCAGTGTTTCCGT	110	60.577	ATTCTGCTCAGGAGGAAGGG	330	60.725	TTGTACAAGTCCTCAGTGTTTTATTAATCCTTATATTCTGTGGTCTTCTGCATCATGAGGTGGGGTGGGTTGTAAATGCAACAGTCTGTATTTAGGAGGGTTTGTTGGCATCTGTGGCAGTGTTTCCGTCTGTGTCTGTTCGGGTGTTGCTGTTGTAGATGTTGTGTTGTCTACTGATGCTGTGTTTTCTActgctgctgctgctgTGGTGTCTGGTGCTGCCGTGTTGGCTTGCTGTTCCTCGGCCAGCATCTCCGTCAGCTTCATCCCGAGGACGGGGTCCCTAGGCTCTGGTGCCACCGCAGGAACTCCCTTCCTCCTGAGCAGAATGCCCTCTGCCAGAAGTGCCTTACTGGTCTCCTCAAACAGGGCATCTTCCTCAAAGCCTCCAGTGCTTTG…	BT048981	gb|BT048981.1|	Salmo salar clone ssal-evf-545-348 Mitochondrial ribosomal protein S23 putative mRNA, complete cds	2e-26	142	8030	Salmo salar
Eenc_3_contig01593-26	ACC	TGGTGGTGGTGGTGG	GTGGTGCGAGCTGCTGTG	1	62.971	GTGTGCCTTCGACAGGAAAG	223	60.833	GTGGTGCGAGCTGCTGTGGCGATGCtggtggtggtggtggTGATGGTGTGGTCTCTGGTGCTCCTTCTCGCTGAGCGACGAGGAGTTGGAGTGGGACGAGCCGAGGCCTTTCCGCTGCTCCTTGGTCTTCTGCAGCACGCGCCGGTAGGACAGCGTGCACAGCCAGCACAGCAGCTTGCCATCCACCTTTCGCCTGCCCTCCTCTTTCCTGTCGAAGGCACACTGCTGTTTGCACTGCTCGCAGGTCTGTgggggTCCATACTTCTTTTCTGAGTTTGTGCAGCGCTGACATTTTGTACCGATGAACGCAGCGATGATGTTACAATACTGACAGGGCTTCGGCGTCCCAAACTGTTTGACATTCTGGGCACACtttttGCAGATTGTGTTGTTTTGCTT…	NM_199932	ref|NM_199932.1|	Danio rerio family with sequence similarity 76, member B (fam76b), mRNAgb|BC059652.1| Danio rerio family with sequence similarity 76, member B, mRNA (cDNA clone MGC:73333 IMAGE:4790077), complete cds	1e-124	504	7955	Danio rerio
Eenc_3_contig01663-178	AGT	TCATCATCATCATCATCATCA	GCACATGCTTGACATCTTCG	155	60.423	GCCAGCCTTCAAGGGTATCT	286	60.599	TTTACAGTTTAACCTTTTATTAAGATATTCGTGACAGTCCCATTCACGACTAACCCTTCAGGCAAGGAGGTGAATCAGCTGGTGAATCCTGTTCAGATCTCCTATTACCACCTCTTCCTCACAAGTGTGCCCTGGCCTTGTCCAGCTGGAACGGGCACATGCTTGACATCTTCGTCGtcatcatcatcatcatcatcaTCTTGGCTCTGCTGGGTCCAGCGGCTGCTGGTTGGAGCAGTATTCTGGCCTCTATTGTAGTTTCCACCAGATACCCTTGAAGGCTGGCGTTGACCTTG	-	-	-	-	-	-	-
Eenc_3_contig01879-116	ACC	CACCACCACCACCAC	CGAAATAACCGTCATTATCCC	90	58.325	AAACGAAATTGGCGTGCCT	179	62.812	GAGTATTAGGCTACTAAAGGATCAAAGGGACTAGAGATTATGTGTTGAATAAAGTGGTTATTAGCGCCCATTGCTGCCCCTCTtgtgtgCGAAATAACCGTCATTATCCCCGCTGcaccaccaccaccacAGCCAGACGCCTCGCGCCTTAATGGAAGGTAGGCACGCCAATTTCGTTTTAAATTCAATTTTGTGAGTAAATGATAACATTAATAATGTGATAAACAAATAATTGAATGAAATaaaaaTGAACACTTTTAAATTGAATTGtatataGGCTATGTAATTGAGTACACATTTATTTACATAGAtttttGTGCGTTGATAGCGTTGTACAAATAGTAAGAAATGCCCCTCTTGCTTTCCGTAGTCTACACTAACACTAGCCTACataataat…	XM_003448062	ref|XM_003448062.1|	PREDICTED: Oreochromis niloticus tryptophan hydroxylase (Tph), mRNA	1e-60	270	8128	Oreochromis niloticus
Eenc_3_contig02315-303	AAG	TTCTTCTTCTTCTTC	CGTCCACCTGAGGAACTTTG	276	60.68	AAACAGGCTGCAGTGACCAT	445	60.721	TCAGTCATCAGTCTCTTATTCTCCATTAACTGGTATCAAGTCAGCCTTCtttttCtttttCTTCTTCAGCTTTGCAGGTTGAGTGCTCTCCTGTGCGTCGTGTTTCTGTGTACCAGTATTTGCATCACCGCATTCATTTTCATTACCCTCATCCACCTTAGGAACTTTGtttttCtttttCTTCTTCAGCTTTGCAGGTTGAGTGTTCTCCTGCGCGTCGTGTTCCTGTGTATTTGTATCACCAGGAGATTCTTGGCATTCCTTTTCAGTATCATCGTCCACCTGAGGAACTTTGTTTTCTTttcttcttcttcttcTTTGTGACTAAGCCATCAGAGGCATCACCTTTGCTCTCCTGTGCATCCACAGCAGAGTCTGTGTTTTGAACTGTCTTTTCAG…	-	-	-	-	-	-	-
Eenc_3_contig02618-91	AGG	GAGGAGGAGGAGGAG	CACTCGGCAGTGAGAGTGAG	21	59.757	GACGGCACTGAGTCAGAGGT	142	60.467	AGTAAATCAACTCCCTCCAGCACTCGGCAGTGAGAGTGAGACGTGAACAGTTTTCCCCTCGTCATGCTGAATCAGAGTGAAATCAGTGCTgaggaggaggaggagGCTGCAGCTACATCAGTACCTCTGACTCAGTGCCGTCTTAGGAAATACTTAAAGGGCTTCTTAAAGTTCACTGTGAGGTCAGGTGACTTTGTATTGTCCATGtctctctcCTCCTTAATTTCTTCAGTTTTGAAGAAGCGATGTGTCTGGTGTGGCGAATACTGTTCTTGCATTGGTTAATAGTTGA	-	-	-	-	-	-	-
Eenc_3_contig03447-227	ACT	GATGATGATGATGATGAT	GAAAGCACCAGGTCCAACAG	143	60.69	TTCGTCTTGAATGGGTTTGG	273	60.863	GGGAGAGCCCTGTCCCTGGACGGAAACTtctctctcCCTCTCCAACAACGCGCCGGGAGGAAACGCATGTGGCGAAGAAATacacacCAAGATCCTCACCAAGAACAGCAGGAAGGGAAACGAAATATGCGACCTTCTATTTGAAAGCACCAGGTCCAACAGAACCACTTGTGACAAAGCCAGGAGTGATACGCCCTGCCTCTGTACCTTTGAGACTGCCAACAGGgatgatgatgatgatgatGAGTACTTCCCAAACCCATTCAAGACGAACCTGGACAGacacacTCACAAGAGCCAAAGCCAGATAACcagcagcagCCCACTACAGGGAAAGCCCCAGGCTGATGGTGGGAGACCTTTGAACAGCCCGTCATTTAGTTCATCTGCTgggggAAT…	-	-	-	-	-	-	-
Eenc_3_contig03447-439	ACC	CACCACCACCACCAC	TACATGGCACCATGGCTAAG	419	59.566	GCGACGTGTTTCTGAGTGTG	535	60.51	GGGAGAGCCCTGTCCCTGGACGGAAACTtctctctcCCTCTCCAACAACGCGCCGGGAGGAAACGCATGTGGCGAAGAAATacacacCAAGATCCTCACCAAGAACAGCAGGAAGGGAAACGAAATATGCGACCTTCTATTTGAAAGCACCAGGTCCAACAGAACCACTTGTGACAAAGCCAGGAGTGATACGCCCTGCCTCTGTACCTTTGAGACTGCCAACAGGgatgatgatgatgatgatGAGTACTTCCCAAACCCATTCAAGACGAACCTGGACAGacacacTCACAAGAGCCAAAGCCAGATAACcagcagcagCCCACTACAGGGAAAGCCCCAGGCTGATGGTGGGAGACCTTTGAACAGCCCGTCATTTAGTTCATCTGCTgggggAAT…	-	-	-	-	-	-	-
Eenc_3_contig04314-173	AAG	TCTTCTTCTTCTTCT	TTCAGGCCAATGGAGTTGTT	32	60.495	TGGGTGTAGTCGCTGGACTT	209	60.711	AGCGGGACCCTGCAGAACATCCTCTTCACATTTCAGGCCAATGGAGTTGTTCATTAGCTCAGCATAAGCATATGCGTCATCGTGAGCAGCCAACGCAGCATCCGTAGTATTATAACCATCATCCTCATCCTCATCATCTTCATCTTTAAGTCCATTGACTAGATCCATATCAtcttcttcttcttctTTAAGTCCAGCGACTACACCCAGCAGAACACCATCGTCCTCAtttttCTCAAACTCCATTGCATC	-	-	-	-	-	-	-
Eenc_3_contig05006-517	AGT	ATCATCATCATCATCATCATC	AGGTTCGAAGATCCTCTGGG	486	60.586	CTGCGTAAACCGTACCTTGG	594	60.546	ATTTGCCCtttttGGACTGGTTGGTCTAAatatatACTTGGAAAGACTGATCTGTAAAAGTGTACTTGATGGTGACAGTCCAGGTTACCAACAGATGGAGCAAATAAGCTTTCTAGTTGGCATCCTTCGaaaaaCCATGGTCCTTCTGGCACTCCTGATTGTGCTGTATGTTGCCGTGCGGTATCGTAATGTCCACAAGGAGAGTTTGGAGATCCTGCATCAGCTCAAGGAAACCCATTCAAACCTTCAGCATGCCTTACGCAAAGCAGAACGtctctcAATGGGAATGGCTGaaaaaaaaGACATTTGGATGGATAGCGTGGGCAGCCCAGTCCATTCCTGTCAGACCTCCTCTCAAGATACTGCATTGGCCTTGGCAGAGAATCCATCGCTGAATCC…	XM_688003	ref|XM_688003.5|	PREDICTED: Danio rerio hypothetical protein LOC564674 (LOC564674), partial mRNA	1e-25	140	7955	Danio rerio
Eenc_3_contig05209-720	AGC	AGCAGCAGCAGCAGCAGC	GCAGATGGTTGGTTAATGTTTG	659	59.384	TGGTTTGGGACTGCTGCTAC	758	61.236	ACTGTGTCTGGGTGCTCCAGATTCATCATTGACTGGCTGAGCTGTTGCTGATTTTAGCAGTTTTAAATGATCCCCACCGGAGTAGGTAGgagagaGTTGGTTTATGTATGCTGTGCGCGTCACCTGTCTTCCTGATCCAGAATCGcacacaGCAAATCTCACTGGAATTTTGTCTGTTTCTTAACGCCAGTAATTTGGCGTCATACACTGTGACCGTGTGCACAACATTAGCGACTTGCTGTTCAGTATGACAGGCATGAGACATGCTTGCTCATATTTTAGtatataTCATCTCAGAGTAGGAGAAAGTTTTATTTATTTGTGGCTTGTAGTGTTCAAACAGCTGTCTTAATGGTCCAGTGAGCAacacacTGCAAATCCCACTGAAACTTAGGCAGT…	-	-	-	-	-	-	-
Eenc_3_contig05299-421	AAG	TCTTCTTCTTCTTCT	TCCTGACCTTCTCCCTCTCC	351	60.727	CGCCCACATCTCATCCTAAG	459	60.615	GCTTTCTTTGCCTTCTTAGACTTAACATTATTTACTTCAGCAGTTTCTTCTGGACTCTTCGATGCGTCATTTTCATCCAGTGGTTTCTTTATTTCGCAAACCTGTTTTGTCTCAGACTTGGGTGTCTGAAGGCTCTTGTCCTGGTACTTGTTTTACACCTCtttttGTTCTTTATTCTCATTCTCCACTGCTTTCTACTAAGGGGCTTCTCCATGCTGTTCGTGGATTCTTTGTCAGTTGTGGCCACATCCTGCTCTTCAGTGGAGACTGATTCTGCACTTTTCACCtttttGACACCTTTAGCCTTTTGTTGTTTCTTTTGCtttttAATGGGTTTGGGAATATCAGCATCCTGACCTTCTCCCTCTCCACCTTCTGCCTGTGCATTTTCAGAGGTGT…	-	-	-	-	-	-	-
Eenc_3_contig05302-844	ACC	CCACCACCACCACCACCA	AAGGCGAGGACAGTGTGGT	825	60.729	GTCCTCACCTGCGTTGTTA	917	57.221	TTTAGGATAGTGtttttttATTCTGTCGTTACTAGGTTACATGACTTTGACAGAGTTGCAAAATAAATCAAATATCTGTAATTCAATATGGCAAGTCTTCATCAGAAGCAAAGAGGCATCTTCTGTAAGGATTCCTTCACGTtatataGCACTTTAATTTATCTATTATGtttttttAATCTTTTAATCACTTTGAAAATAATCCCTGACCCCAGTGCTTTCACaaaaaaaTCCCCAATGCACATCCAAAAGACACAAATTCAAAAGGGTCTCCGCCTGCAAGTTaaaaaCTTACAATAAAAGATCTACTGATCCAAACATGACAGAAGCAATTTAATATACGGAAACAACTTGTTGAACAAGATTCATTTAAAGAGAATATTCAATAGAAATGACATT…	-	-	-	-	-	-	-
Eenc_3_contig05691-301	AAT	TATTATTATTATTATTAT	ACTCCACCAACATCTTCTCACC	275	60.414	GAATGGCAATGTACCACACTGA	364	60.817	TTGCCAGTAACATTCTGCTGGTGGATGAGATCATGAAGGCAGGCATGTCctctctGAAGGGCTGAGCAGCTCCGCCAGACCACCACGGCCCCATTTTAGTTGTCACCATGAGAATGTCTTTGGGCGGAGGAGCTGCGATGTGTTGGTTGCGTTGTCGATTTCCTGAAGttttttGAAAGCTCTGAGACCCACAACTCTGTCTAGCAGGCCTACCTACCACCACTGCTACTTAGGcccccTCCTCGGGTGTCTCCATAGAAGAAGTATCGcccccACTCCACCAACATCTTCTCACCTCAAtattattattattattatTAGTATGCTCTTCCCGTCAGATTGTCAGTGTGGTACATTGCCATTCTTTATTTGTACTCATTaaaaaaTGTTTTGGCTGAT	-	-	-	-	-	-	-
Eenc_3_contig05995-88	CCG	GGCGGCGGCGGCGGC	CTTTCACCACCCTGAAGTGC	10	60.69	CCTGGGTGTCCTGTGAGTTG	131	61.594	ACAGGGCCGCTTTCACCACCCTGAAGTGCTGCGATTGGTCGAAAGCCTGAATGAGGAGCGGGCGAAAGGCATGGGAAAAGGAAGGGTggcggcggcggcggcACAAGCTGACAACTCACAGGACACCCAGGCAAacacacCATCTACCTCCTCGTGACTGAAACACTGATCTGGGACCAGGGATGAAAATGGGCATGAGCTACCAGGCAAAATGCCTGTGAAGTGAAAGTGGATGGTGGATTTTGAAAAGATAATCAGAATTGGTTTCTTTTGAGTGGCTGAGGAAGGTTTTACAgtgtgtCAGTGGCTGGTGAAAGTTTGGCATCGTTTATTTCTGCCGCTGCTCACCTTGTGCGTGTGCAtgtgtgtgtgAGAGTgagagaCACATAATACACGCTT…	-	-	-	-	-	-	-
Eenc_3_contig06016-77	AGC	GCAGCAGCAGCAGCAGCAGCA	AGTCCAACAGGCAGAACACAG	5	60.35	CACCCTCCTCCAATAATCCC	119	60.517	ACAGAGTCCAACAGGCAGAACACAGTATAAAGGCTGGTTCTGAGCTTTTCTTTGGTCTGAAGGAATGTACTATAAGgcagcagcagcagcagcagcaTTGGGATTATTGGAGGAGGGTGGAT	-	-	-	-	-	-	-
Eenc_3_contig06715-236	AAC	TTGTTGTTGTTGTTGTTGTTG	CCGTCATTGTCGTTGATGGT	120	61.792	TCTGAAGACCCACAGAGGTGA	305	60.845	TCGATTATAGCAGTCTGATTTTGAAAAGACAAATGAAGAAAACAtttttCCttgttgttgATGGATAAgggggCAGTCTGATTTGAAAAGACAAACAAAAGAtttttGTTTTGCTTTTGCCGTCATTGTCGTTGATGGTAGAGGGTCATTTTGATCACCTCTGCAGATCCTCACAAATGTCATCATAGATTGATAGCAGTCTGATTTGAAAAGACAAACAAAGAAATACTTTGTTttgttgttgttgttgttgttgATGGACTAGCACTAGATGGTCATGTTGATCACCTCTGTGGGTCTTCAGAAGGCCGCTGGTGCTGGTGGTTCTTctcctcctcCTTCTGCTTTCCTCAGCTCC	-	-	-	-	-	-	-
Eenc_3_contig06740-154	ACT	ATGATGATGATGATG	ATGAGGATGACGATGGTGGT	87	60.208	GCCCTGATCACTGAGGTTTA	194	57.737	CTCTTTTcacacaCTTTTATTTGGCgtgtgtTGAGTTCGAGATAACCAACTAAACCAAGAGTTCCAGAAGGAAGATGATGACGAAGATGAGGATGACGATGGTGGTGATAGTGCATAGTGACAATGACGATGACGATGATGGTAACGATGGTAatgatgatgatgatgGCGATATAAACCTCAGTGATCAGGGCgatgatgatgatgatgat	-	-	-	-	-	-	-
Eenc_3_contig07389-45	ACG	GCTGCTGCTGCTGCTGCT	CCATTCTCCAGTTTCGCTCA	10	61.316	CTCGCCCGCACTACTGCTA	103	62.598	CGTTGGCGACCATTCTCCAGTTTCGCTCACAAAATTTACGGCTAgctgctgctgctgctgctTGGCCATTCATCACTAGCTTGCTAGCAGTAGTGCGGGCGAGCCGTGcacacaGTAGGCGAATGCGCTGTGCATACTGTTGGAGAACCCCACTGTGAAAATTGGCTTT	-	-	-	-	-	-	-
Eenc_3_contig07748-45	AGC	AGCAGCAGCAGCAGC	AAGTGAGATCTGTCAGCCGAG	1	59.613	TTAATCTTGGGAGGTTCTGGG	91	60.298	AAGTGAGATCTGTCAGCCGAGACATCCCCAGGCCTAGCAGCAGTagcagcagcagcagcTGCAGCAGAGCCCCAGAACCTCCCAAGATTAAAAGGGTGGCCCCAATGATGGCAAAATCTCTGAGAAACTTCAagcagcagcGAAGACATCGATGAGCAGTGATGAAATATTGAGATGCATGTATGTACATAAATAAAGCTTTGTTTGAGTGAC	-	-	-	-	-	-	-
Eenc_3_contig07964-201	AGG	GAGGAGGAGGAGGAG	CGGTTCAAGATCTGATACGGA	170	60.081	GAATATTCCTTCCCTTTGGCA	261	60.266	CCGAATGGACCAAGTGCAGCGGGCGTGACAAAAGAAAGGACaaaaaaGCAGACAAGCCGTTCTATTCCGATTCGGAGGGAGAATCTGGCCCTACGGAGTCTGCCGACAGTGGATCCGACTCTGAAAGTGATTCagagagTGGCAGTGAGACTGGCAGCAGCGAagagagCGGTTCAAGATCTGATACGGAGGACAGTTACgaggaggaggaggagTCAGACTCTGAAGGAATGGAGAAAGTGCCAAAGGGAAGGAATATTCTGCGACGCaaaaaTAAGACGTCTGCCTCAGACAGCGCAGCCAGTGATGAAAGTGGTGGAGAAGAGGACAGGCTACCGAAGCCAGGATATGGCAAGAGATCGGAGTCAgaggaggagAAGAGTGAATCGGAAAGCAGCG…	XM_003447557	ref|XM_003447557.1|	PREDICTED: Oreochromis niloticus adaptor-related protein complex 3, beta 2 subunit (AP3B2), mRNA	2e-25	138	8128	Oreochromis niloticus
Eenc_3_contig08633-52	AGG	TCCTCCTCCTCCTCC	CATCAAAGCAGTCCCTGTTG	32	59.288	TCAAGAAACTCCAGGATGGG	217	60.042	TCATCAAAGTTGTACTCATGCACAGACTGTTCATCAAAGCAGTCCCTGTTGtcctcctcctcctccTCATCATCTTCATCCCAGGCCATTTCACTGGCCCGCACCTTACCACTGTCCATGAAACTCAGGTGAGAAAAGCAGGAAGTGGTCATGAACTCTGATAACTTTCCAGTCTGTATCCTCGCTCCGCCATAATACCCATCCTGGAGTTTCTTGAGTGTT	XM_001923377	ref|XM_001923377.1|	PREDICTED: Danio rerio phosphorylase kinase, alpha 1 (muscle) (phka1), mRNA	1e-25	138	7955	Danio rerio
Eenc_3_contig08872-1721	AAG	TCTTCTTCTTCTTCT	GGTCAAACAGCCGTCTTCAT	1698	60.119	CTTCTGAGCCCACAGCAGAC	1843	61.155	TCTAATGACCTGGATAAATGATAACCTGGCCTGGATAAAGGATAATCTTTAAAGACATCATCACTTTCTTTCACAATAATTTTCTTTTGAAACACATTCACATCTTTGACTAGTGTTACACAATACAATGGATGAGGGCATGTTCCAAATCTTTATTTCAAGTTAAGCAGACATTAGGTGACTGGTTGAAGTTGTGACACTATGACATGTACAAAGGGATAATACAGTCAATGCtatataTCTATGTTTGCAtttttGTACGCTGCATCGCTAGCACCATGTTTAAAACAGATTTGACACTTACATACatatatTtatataACAATTTAGAtttttATATaaaaaaCTAATTAACTATTGAGAAGGATCACATATGGCAATACATGGAGATTaaaaaCC…	-	-	-	-	-	-	-
Eenc_3_contig08916-74	ACT	CTACTACTACTACTA	CCACCTAAGTTGACGTTCTGG	14	59.642	CATAAGGGAATCAGATTTGCG	109	59.556	ACTTGAAAGAAGACCACCTAAGTTGACGTTCTGGTTGTCAAAGTGGTGTTTCAGTCACTACTTACCACCACTGctactactactactaCGCAAATCTGATTCCCTTATGTGAAATTCGAGGTTACATGTTCATTTCAGGGTGctctctTAGTTTTCATACTGTAAGCTGTCTTGATTGTAtgtgtgTATCATTGTCAAATAGCTATTTTGACTTTGGCAGTACACTGTATTGGCAATGGCTACTGTATCCTTGATGGAGGAGACACAGTTGTCCTTCTAGAGCAGAACGATTTTGCCATGTATAAGAACATACAGTACTTCACatatatAACAAGTGTCCTCAAGTCGTGAGTGACGAATGCTTCGGTACGCTAATATCTAAtgtttgtttgttTGGTT…	BX465841	emb|BX465841.10|	Zebrafish DNA sequence from clone CH211-198K5 in linkage group 21, complete sequence	1e-30	160	7955	Danio rerio
Eenc_3_contig08939-974	AGC	GTCGTCGTCGTCGTC	GCGGATGAACTCAAAGTTGG	870	60.636	CGCCGGTAAGAAATGCTCTA	1118	60.356	TTTTCAAACCACTAGGTAAACATAATCAGTTACaaaaaaGAAACGTTTGCGGCATTTAGAAATGACATAAAACCGTTTTGAAGCAACATCCTGAACAGTGTCAGTTCACAGATTTGTTTTGAATCAGTCCACAGTCTTACGTTTTCAGCTCCCTGCAGTTTTAAGAGGGTAAGATGCATAGAAGTTCTCAGATTTTCCCTTTGTGGTCCGGTTTAGTTGAACAGTAATTGTAGACCTACAGaaaaaaTCCATAAAACCCTGTCATGCTGCCAGAAAAGCGTCTGCAGACttttttCttttttGCTACAGTACCAGCTTCATAAGCATCTAATTCATCAAACCTCACTTCGCCTCCTCCCCACAcccccTAGATAAACCACGGAAGAGGGCAGGGTAAGA…	HM008643	gb|HM008643.1|	Epinephelus coioides Sox11a mRNA, complete cds	0	1278	94232	Epinephelus coioides
Eenc_3_contig08951-1336	AGG	CCTCCTCCTCCTCCTCCT	CATGCTTGAGGAGGTATCGC	1174	60.765	CCTCAAAGTCGTCAAGGGTG	1380	60.68	TTTACATAAAACGGTATTCGTTTTATTTCCTTCAACCAATGTCCCAAGTTATACAAAAGAAGCAAAATGTAAAATCAGGCCAATAGAAGCCTATTCATAACAAAAGAAAATAATGCAATCATGAATCATGAAGTCTCCATATTAGAGTCCACATCGTATGGTCACATCAAATACGCAAGTGCCTAATTGTTCAATGGTAGCATCATCACAAGACATTGTCagagagAATaaaaaGTTTGAGGGAAAGaaaaaCaaaaaaCTACATACACCTCAATTCTCACTGAAATGTTAAACCTCAACAtttttGTCTTGTAATGGACATTGGGCaaaaaGGACAGGTATAATAATTCAGAGACTACAATAAACGTTaaaaaGTCCAATTGGTGAATCCCACAGTTG…	-	-	-	-	-	-	-
Eenc_3_contig09018-107	AGG	CTCCTCCTCCTCCTC	TCTTCTCCACCCTTCCATTT	76	58.568	GCTTAAAGCAGATTCAGTTCGG	168	60.383	ATGGAGGATGAGGACACGATTGATGTCTTCCAGCAACAGACCGGAGGCCTCTTCTGAATGGGTGAAGAATcccccTCTTCTCCACCCTTCCATTTATACAGCCCCTctcctcctcctcctcTTCCTCACTCTGCCCAACATCCTGTCCGAACTGAATCTGCTTTAAGCTAGACCCTCTCACACTTTAACAGATCTGCTGTTGTATATTgggggCTTTGGATGTTTCGTTCATTTCTTAttttttATTTCTgggggTTTTGTACATAAATGACTTTTGCCAATGCTACATCCATAGAAATGAAAATGATGCGTTACGAATACGCAAACAAATGTTCCAGTCCCATCATCCTGGCAGCGCCTGCTTGTAGGAGTTGGATGTCTGGTGCATTTGGTGTCTCG…	-	-	-	-	-	-	-
Eenc_3_contig09042-29	ACC	CACCACCACCACCAC	AGCATAGTGTAGGGCTCCAGA	1	58.972	AGTACCAAGCCCAGCACATC	124	60.142	AGCATAGTGTAGGGCTCCAGATCAGTATcaccaccaccaccacACATCAATGAAGAGACAACATTTTGCACAAGTCAGGGCTGTTGAAGACAATATTGGTGTGAGATGTGCTGGGCTTGGTACTGGTAGGGAAGTgcagcagcaGGGAACAATACTCTCCACTCCCCTACACGCTCTGATGTCATACAGGGTCCTGAGGGGAGGAGAAGaaaaaaaaaGCaaaaaGGAACGAGTTTCCATGGAAACAGAGTCCATTTCTCTGGCCTTCCTTGGCTAGCAACCATTCAAGaaaaaaGAAAAGaaaaaaaaTACAACCAATTACCACAAATGCTAgggggAATGTTCGATATTTTATTTGTTTATTTATCATAGCAATGGaaaaaTATAACCTTGTACAAA…	-	-	-	-	-	-	-
Eenc_3_contig09044-925	ACC	ACCACCACCACCACCACCACCACC	TTACAGACCGGAGGAACCCT	887	60.872	TGGTGATGGTGATATACTGTGG	1028	58.228	CTAATGAAATTTAACTGATGGCAGAGGAAGTATTGAGTTTAAAACTGCAATGTTTGGAAGACAGTTTTGCAGCACTACGTGGTGATTTCAGAAAATCTTCATAGCCAAGGAACTATAGAGCTTTCAAGGATGTCTGCAGACACTTATGTGTCATGTTTTCTGTGGGAGATGTGATGTTATCGGTTCCTCATCGAGCTGCTGATATTATGCACTTATTAGATAGGCTACTTATCAAATCAATCAAAGGTCACTTTCGCCGCAcatcatcatCAGTGAAAGTGTGCTGCTTGtgttgttgtTGCCTTGGTAATGGAATAGCATGTAGTCTTAGTGGCACAGTCTAAtctggtctggtctggCTTGTTCTGGTTTGATTgagagaCTCAGTTCATCGCATCA…	-	-	-	-	-	-	-
Eenc_3_contig09110-79	AAG	CTTCTTCTTCTTCTT	CCTCTACAGCGTCGACAACC	21	60.854	GATGAAGACGCTCCGGTAAA	114	60.214	GGCCGGAGCTCCAGAGTCATCCTCTACAGCGTCGACAACCTCCTCAGTGTCCACAGCTTCCTCAGCCTCAGCTTTCACcttcttcttcttcttTTTTACCGGAGCGTCTTCATCTTCAGgtgtgtGCGAGTCATCCAGCAGAGCTTCCGCTttcttcttcttctttttCTGTTTCTTCTCGCTGGGAACCTCAGGCTTGATCTTAAcctcctcctcctCAGCCTCCTCCCCTGTTAGCTTCTTctcctcctcAGCCTCCTCCCCAGTTGGCtgtgtgTCCGATTCTGCTGCCGCTttcttcttcttctttttCTGTTTCTTCTCCATGGGAACCACAGACTTGATCATAAcctcctcctCCGCTGCTGGCtgtgtgTCTACAGCCTCCGCTGCTGTCGA…	-	-	-	-	-	-	-
Eenc_3_contig09123-748	ACG	GCTGCTGCTGCTGCT	GAACGCACGAAGCAGAAGTT	722	60.581	AGCGAAGGGATAGGAGAGGA	826	60.306	CAGTTTGtttttCCCATCAGCCAATCGGCGCTCTAGCTGTTAACTTCCTTCAGCCAATGGGAGGACTGCTTGCTTTATCTCAAGCATTTCTTCAGCCAAGTGCAAGGAGCAGCGttttttGTCATTCCATTTGCTTAATCTGTGCCCAGTAGGCACCTACAAAtttttAATTGCCAAGTTAGAAAAGACCAACaaaaaaTGTCTATCTGTTTATCTGTCTGCATTCCAACCATATGAGAGGGGAAGGGGAAATACTCATTGAGACCAACAgggggAGCTATAGCTTTCTTGGTGTTCTCATCTGGTTTTCTCCCTGATTCTGTCATTCCTAATTAACaaaaaaaaGAGAACATTCCTGTTATTCACTTGTCTGGTCAGGTTTTAGGCAGGTTgggggAT…	-	-	-	-	-	-	-
Eenc_3_contig09228-461	AAT	TAATAATAATAATAA	GCAACACCAACTGAGCTGAA	417	60.032	CCACCAGGCATTCACAAACT	646	60.954	GTCCAGGTTGTCCGCCTCTATtctctctctcTGTCTtgtgtgAAGGGCTATGGTCCACTTCATTAACTCCACAAGCGTTATATCACTAGGGTACCCAACAGCATGAGCTGTATTGACAGAATTATAAGCCTAACCTCCAACTCTGCAATATCTGAATTGGCTTCAACCTCTGCTATCTGCTCTGCTTGTCAGTCAGTCCACTTAAGATTGACATAATGTCTAGACCCTGTGCGCAATTCTTACTGCACTGAttttttttctctctGACACTACTACCTTGAGGAAAATTACCaaaaaaaCTGTCTTTAAAAGAAAAGAAGCAAATGCAGTGTTGTTCTCATGGCTTCACAACATGGAGGAATCAAACAATGCAGTATTTACCACCTGTAACGTCACATC…	-	-	-	-	-	-	-
Eenc_3_contig09229-1040	AGC	CAGCAGCAGCAGCAG	CTCTTCAGCATCAGCGGACT	996	60.7	TGAGACGGTTCTTGAGAGGC	1119	60.533	CGCTATGAACCaaaaaCAGAATTTTCAGTGttttttAtttttttAAAAGACAATAAAACAGTcacacacaATGTCCACCTACTGAATAATTATTACCAAACACctctctGATTCAAAGACTGTTTGAGTCTTTCAACCTTTTCCCTCTCGCTGTGAAGtttttCACGCTCCACTCGAATCTCTTCtttttctctctGTAGCGTCTTGGCCTCTTCCTGAAGCGCTCGTCTTTCTGAGTCCAGTGCCTCCTTTTCTGCTTGGAGTTCACGGGTCTTTTCCTGCAGGACTTTCTGCTGTTCCAAACATCGTCCTTCCTCAGCCTGGACGAGTCTTAGGGCATCTCTTAGTTCACGTTCACGATGCTGTACACGATGTGTAGTCCTTCCTGTCATCTGCATG…	-	-	-	-	-	-	-
Eenc_3_contig09328-617	AGG	GAGGAGGAGGAGGAG	CGTGTCGAAGAGCATCACAG	580	60.616	TTAGACAGCTCAACACGCCA	722	60.596	ATGGAGGACGTGGAGGTGGACAACGAGAACAGCAAAGACACGTTCCGTATCTACAGTAGTGGTTCTGAGGGGCCCGTCCTGCTGCTTCTTCATgggggAGGACACTCCGCACTCTCCTGGGCCGTATTCACCGCGGTTATCTGCAGTAGAATCCACTGTCGGGTGGTTGCCATGGACCTTCGTGCACACGGTGATACGTCGGTAAAGAACAATGAAGATCTGTCAGCAGAGACAATGGCCAAGGATATCGGTAAAGTGGTAGAGGCACTTTATGGGGAATCACTcccccATCATGATGATTGGACACAGCATGGGCGGGGCCATCGCGGTTCACACGGCAGCAGCCAATCACGTGCCATCCCTGCTGGGCCTCTGCGTCATCGATGTGGTAGAAGGAAC…	-	-	-	-	-	-	-
Eenc_3_contig09410-1054	AGG	CTCCTCCTCCTCCTC	TTTCCTGCCCTGTGTCCTAT	1015	59.55	AGACAATGACGGACCTCACC	1123	59.969	ATTTCTGACCAGTGTATTGTAATGTTTCAGTGCGCTGCGCAGATTTGCACAGCGTGCACTGTCACAGACATACCCATTGGCTCAGTGGGCCATGCCcacacaGACCtttttCAAGCATAGAGACATGCAATGAATGACTCCAAAATCTGTGAATGTCAAGATGTCTCTATTTAAGGCCTTCAGAAGAGAAGATGATTTGAAtgtgtgCGTTtgtgtgtgCGCGCAGCgtgtgtACTGCATGTtgtgtgCtgtgtgTATCTGTCTGGTTGAAATCTCTGATGACCAGTCTTTATTAATGATTtgtgtgtgtgagagagTACGCAGTTTTGTAACATTTGTGAGTCTGTCTGGGTTGAGGGGCTTTCAATCTCAGCAGGATTTAAACGGCAATAGatatat…	-	-	-	-	-	-	-
Eenc_3_contig09483-47	AGC	AGCAGCAGCAGCAGC	AATACAAGACACGCGGCATT	27	60.531	AAGTATCTGCAAGGTTCTGGACA	119	60.178	CCAGATTTGAGCATGAAGCAAAATCCAATACAAGACACGCGGCATTagcagcagcagcagcTTCAGTCATTGGCAGCAAGCATATTTACATACACATGTCCAGAACCTTGCAGATACTTtatataCTTGCAGTCCACTGAAATCCTGGTCCCCAAAGAGAACCTAAAAGGTTAGATTCTGGAAAGATAGAAAACTAAGTATTACAAATGACCCCTATTTTCGGTAGTCTGTGGTTTATTTATAAATGACCACTCACAGGTGTCAAAATGAAAGAAAAGAAACTTCATTCCATTCAACAATTTTCTCCCTTTCagagagTACCATTTTGTTCTTAAGCATTAAATTaaaaaaaTGGAGTATATGTGGAAAGAATACATTGAATGACAAATGACAACAAAA…	-	-	-	-	-	-	-
Eenc_3_contig09674-179	AGC	TCGTCGTCGTCGTCG	TAATGCTGTTCTTGCCGCAT	106	61.686	AGACCTGCGCACAAATTAGC	303	60.416	TTTGGTGTAGATTTATTTTATTTAGGTCAAAACCCATAAGCTTACAAGCAAGATACCGTTATTCAAAATGGAGATTTGTCTAGCACATCaaaaaaaaGAGCTACATAATGCTGTTCTTGCCGCATAGGCTATTTATGTTATTATTTAAAATGAAATCCTCTTGGTGTAAATGAACACAtcgtcgtcgtcgtcgTCATTGTCAAGTATACTATAGAACTCCTTCCAGGTTTGGTATGGTCTTCTCGGAGAGTCACCTACTCTATCCTACTCGTCTCTTATCTAGGCTAATTTGTGCGCAGGTCTAGCTATATCGAGCTGTCTAAGTAGCAAAGTATAGGTTAAGGCTTCCCTCTTAAAGTGCACCATGCttttttAGACTCACACTCACACGTCTGCAGT…	-	-	-	-	-	-	-
Eenc_3_contig09916-675	AGT	CATCATCATCATCAT	TCCACATCATAGGCCACTACG	638	60.919	TGATGACAGTTCTGATGCCG	730	60.84	AGTCTTTaaaaaaCTTCACATACTTTTATTCattattattTTTTAATTAGAAAAGGcacacaTTCACAAATAAACAAAGaaaaaaaaCATAAATGACATTAAAATAATGGTACaaaaaaTGTATGAAGCCGTTAATTTACAGCAAGCGTCCAGTGCAGCGCTCAGAGCCACAACAGCATAGGAGTAATTTTCCCTCCACGCTCCCTACTTCATAGTTATAGTCCCATGTGAGCTCTGTTCCAGCCTTGACACGTTTGCTGGTGAAGAAAGCAACCCAAGGGAACCTGAGGTCAtgtgtgTCCACAAACACATTCTGAACAAACAAATTGGGATCGCAGCTATGTTAATGTAGCGTCCAAGGTTACCGTGCTGCCGTGCGTCGATGATGTAGCAGGAGTC…	DQ840142	gb|DQ840142.1|	Danio rerio SET domain, bifurcated 1a (setdb1a) mRNA, partial cds	5e-52	238	7955	Danio rerio
Eenc_3_contig10021-891	AAG	AAGAAGAAGAAGAAGAAGAAG	CGAAGACGACAAGGACAAGG	869	60.822	ACAGAGAAGTGCTTGACGGC	1065	60.599	GGCCCTTTCTATTTCCCTGCGTCAGAGTGCGGAggggggACGTGTAGAATTGGTGGCATTTATTCAAGaaaaaGTCAACAAAATCAACCAAGATGCCTGAAGAAATGCGCCAAGATGAAGAGGCGGAGACCTTTGCCTTCCAGGCCGAGATCGCCCAGCTGATGTCCCtcatcatcaACACCTTCTACTCCAACAAAGAGATCTTCCTCAGGGAGCTCATCTCCAACGCCTCTGATGCTCTTGACAAAATCAGATATGAAAGCTTGACAGACCCCACCAAGCTGGACAGCAGCAAGGACCTGAAAATCGACATTGTGCCCGACAAGAACGAGCGCACCCTCACTCTCACCGACTCTGGAATCGGCATGACCAAAGCAGACCTCATCAACAACCTGGGCA…	JQ929760	gb|JQ929760.1|	Miichthys miiuy heat shock protein 90 (HSP90) mRNA, complete cds	0	978	240162	Miichthys miiuy
Eenc_3_contig10179-938	AGG	CTCCTCCTCCTCCTC	CCGAATATTCTTGGCAGCAT	886	60.06	GGTCTTGAGCATGTGTTCCC	981	60.52	AGACCTGTGGGCCATCTATTAGCAGATTTGCCACTAGCAGTAGTTTGACTGAGCTTGATTTACCACCTATGTTCTTGGAATACCCACAAGGCTAACAAATGACAGCAGTGTTATGTCCATCACGCCTGGGTCATTTTCAGGGGTTAACACCGCTTGATGTTTAATGGtttttAAGTACtttttAACaaaaaaaGTCTTCCGACATTTCtttttGTTTGTGGCAACACATTCATCATAGCTTACAATGTTTTACAAAACTATTATGTTGGGGAttttttGCGTTTGTTGttttttttttACAGACGGAATGATTTCAAAATGcccccATTTGCaaaaaaaGCCCCTAGGCTTAGTTGTCTGTTAACTGTAGACATTCAATCATTTaaaaaaaGAGGAGAA…	-	-	-	-	-	-	-
Eenc_3_contig10196-446	AGG	TCCTCCTCCTCCTCCTCC	ACAGAGACGGCTGGTGAGAG	392	60.608	GAACCACCTGTGCCTGTACC	633	60.431	TGCGTTTCTCTTCTTGTTTGGCCTCTTGCTTGGCCTTGCGCTCTTCTGTCTTTGCCTTTAAtttttCAGCCTTCTCCTTTTCCTCCTTCTCtttttCTCTCGCCTTTCCctctctTCCTGTTCCTTCTTTTCTTTCCTCTCCCTCTCCTTCTCTTCCTTCAGTCGACGAGCCTCCAtttttttCTTCTCGTTGGCAGCCTTGGCCTCCATCCTCTGCTTTTCTTTTCTCAGCACGCTGCTGTTGCCTCTCCTCCTGTTCTTTTACACTCTTAAGAGATCTTCTTTTCATTTGTTTTGTCTCTGTAGTACCATCAGGATCAGTGGTAGATGACGGAGTGCGCTTTGGGGTCTTGGTGCCTCTGGCGAGCTCTCCAGTGTGGACAGCGAGCTGACAGAGAC…	-	-	-	-	-	-	-
Eenc_3_contig10561-663	AAT	AATAATAATAATAAT	CATCAGATCAAGGCCCTCAG	592	60.758	TTGTCGGATAACACGATAGGC	809	59.974	TTGTAAATACTGTTCTGTTTAATGCTTTAACCTCTACAGTACGAGTCTTCTGCAAATtatataTTATTAttttttttAACAGCATAACATGCTCTCATACCGTGAGATACAGAATAAAGTGCTATTGGGCATGTTGAAGGAAATAGACAAATAGGCCATAACCGTACGTTTGGACaaaaaCaaaaaGAGAAAGAAATATCaaaaaaCATAACCTCTACAGGTCAGAAAAGGTTCTCAGTTGCCACAACACTTTTGAACATTCTGCGATTAAGACATGGTGGGcacacaGCACAGCTGATAAACAAGGGCCACACTTGATGCCATGGCACCGTTTTCTTGTTTTCATTTGCACAGGAGCTAAAGGGCACCAGGGCGCATAAAGTGGCCGTGCTAGTCAAA…	-	-	-	-	-	-	-
Eenc_3_contig10589-510	ACG	GCTGCTGCTGCTGCT	TTGCAAAGAAACAGAGTATAGTGAGAA	476	59.909	TGGTGAACTATAATCCTACAGAAGGC	568	61.03	TTGACCGGGGAGGGAAACGACGAAGAGGCGACAGAGGTCAAGACGTTAAAAGTCTTGAAATCTTGGAAGTTTGAAAATAGTCCGACTCTGAACAGAAGAGATGATGTGTAAAGTGCTGTTGAGTTGTTACATTGATTTGTTACATTGTGTTTATTTGtttttATTAAATCTAGTAGGCAAACACTCTTAATCACcacacaAAGGTTCAGGTTCATGAATAGCCTCCTGGATCGCAATGTCTGACTGACTGGAATCTGTGTTTGCAAGACTTTTGTACGACCAATATTTCCATTGTGTCCTGTAAAACtttttGGTCTCTAGTTTATTATGGATTCATCAAACGGCAGTCATGGCAACCGTGCACACTATTATGTCATTCAACAGTGATTATATTTAATC…	-	-	-	-	-	-	-
Eenc_3_contig10666-278	AGC	CAGCAGCAGCAGCAG	GAATTCATGGTGGCTCTTCG	249	60.603	AACTTCTACCAGCACGTCGG	483	60.312	TTACTTTGGACAGCACGCTGTGCAAAGCTGGTTTTCTGTTCTGGGCAGTGTAGAGTAGATAGATCAGATCTTAGCAATGGGCTCTGGACATTATTTCCTCAGTGTTCTTCTGGTGCTGCATGTTCTTGTTCACCAGACTGATGGCAAACGGGCACCTTGGCTGCCACCTACGATTACCCACGATAAGATTTGGACGAGTCCCTCagagagATCTACTAGCTCTATGAATCTTCTTCCACCAGAAGTGGGAATTCATGGTGGCTCTTCGCAGGGGTCAcagcagcagcagcagCGCCCTGTTCAAGAGCCAGTGCAGAGCCAGCAAATCCTGCAAGGCCCCAAGGAGAAGCATGTTGCGTGGAGCTTCCCCACAAGCCAAAGGAACCAGTGGAGCCAGAG…	-	-	-	-	-	-	-
Eenc_3_contig10697-194	ACT	TGATGATGATGATGA	GTTTCCGCAAAGACATCAGG	96	60.636	ATCATTATTCATAAATTGTCATCGTT	238	57.201	AcccccTCTCTtctctcCAGAACAAGCCAATCAGATAGCTTCACTCGACAACCACCTCtttttAAACGAACACTcaaacaaacaaaTAAACAATAGTTTCCGCAAAGACATCAGGTTGCATCGCCAAAACCATGACTCCAAACTCGTCTGCTTCTTCCCCTGTGAATACGGGGCGACCAATTCTCGACGGTTGtgatgatgatgatgaTAATAACGATGACAATTTATGAATAATGATACTGATGATAATtatatataGTCATAAAGTAATGAATAATGCCCAATGTGtttttttttCCTTTCAttttttttGTTTCTGTTGATGAATCGAAATATCGCTTATAAGTACGAGGTGTAAGTGTCAtttttGTCATGGGTCAGTTTTGAATGCACTtctct…	-	-	-	-	-	-	-
Eenc_3_contig10732-750	AGT	AGTAGTAGTAGTAGTAGT	GGATGATGTGCATAATTCCAGA	726	59.791	GCCCAGTGACAGGGACTGTA	828	61.134	TTTAAGTTAAATTCTCaaaaaGGCTTTGAGTTTAATaaaaaaCCAGTGCAGAAAGTGTCATCGGTATTGTACTTGTATACAGAACATAACaaaaaTGACCAATATCaaaaaCACTGTTAACCCtttttCAAAGAAAGCCCACAAAACAATTCTTTCCCTAGCCCACTTTCCGTTTGCCAGACAAAGCTTCAACATAAATAATTTATaaaaaGAAACCAAGTACATTGTAGGATGTTGATTCAGACCTTTAAGGCAGCCAAGTCTGAACAAATCCATCCTCAAAACAGATACGCGAAGAAACAAGCGAAACTTCAAAATATAGGCGCTCGAATACTGTACTGTAGTTGATTTaaaaaTTAACTGGCAAAACTTACaataataatGCATGGTCATTCAGTA…	-	-	-	-	-	-	-
Eenc_3_contig11002-686	AAT	TTATTATTATTATTA	GAAGTAATGTGCGAACGAACG	648	60.683	GTGAGGAACAGGGACACAGG	789	60.563	GGAAAGTATACTGTTATGtttttttCtttttttCTTCCTTTCtttttGTTTATTTTCGGTTAATCTATaaaaaTAACAATGCTTGACTATTTAAGAATTAACCAATGCCAGTGCTGTGAGTTGTAGTTGTTGTCTTCatatatAGCTATTCACCCGGCTTAACCTGTTGTGCTGACATCAAGCCTTCTTTCATCTATCAATACGGATGTGTTTAGACTTTGCAGAGTTATCACTTCAAGTTCAGTTCCACGTGGGaaaaaaaCAAATAAACGGAAATACAAACTGGGTTTGAAGGGTTGCAGTGGGTCACAacacacTACACAGGGGAAGTTAGGGCAGTTTTGAGAGGTCTAGttttttGTTTTGTTTGGGttttttGCCCCTCCGAGGTGCAGTTCT…	NM_200925	ref|NM_200925.2|	Danio rerio staufen, RNA binding protein, homolog 2 (Drosophila) (stau2), mRNA	2e-31	162	7955	Danio rerio
Eenc_3_contig11025-141	AGG	CTCCTCCTCCTCCTC	TTCACATATTTCGCCAGGCT	52	60.606	CGTCAGCAAAGGAGTCAACC	321	60.833	AtctctcCTTTGCGTGAGCGAGCCATGCCATCCAGGAATCTGTCCAACAACTTCACATATTTCGCCAGGCTTGTCCTCTTGTAGTCTCTGATTTTGCGCCGTTCAGCCGCGTCCACCTCATTCTCGTTCTCCTTCTCCATctcctcctcctcctcACCCTGCAGAGGCTTATCCAGCTCCTCACAGATCAAGCTGATTGTTGGAACTTCAAACGGATCAAATGTATCAAGCTCTTCCAGGTTAATTGGTACAGAGATTCGTCCTGTTTTGGGGTGCACACTGAAGGGGCTCTTGAGTAAATGGTTGACTCCTTTGCTGACGTTGACGTCCAGTCTGGGGTAGCAGTACTGCAGCATGATCTCCTTGTCAATGTACTTGCAACCTTTCTTAGAGGTCACC…	-	-	-	-	-	-	-
Eenc_3_contig11208-835	AAC	CAACAACAACAACAACAACAACAA	TGGGACTTGACCTGAGCAGT	782	60.861	CCATGTATTATTGTGATTGTTCCTT	885	58.337	TTTGCCAATACTTTCATATTTATTATACCTCTTAAATCtgttttgttttgtttTTTTCTTAAATAAAGTTTCTCTTTGTAAAATCTCAAATCAAAACACTTGAAGGAGTGTTAAAAGTCTCTTAACTTAAAACGATAaacaacaacATAacacacAAATATTACAACAGTTCTTAGGCATCTGTAAATATCTTTGCTGCGCTGCTCAGTCTAGTAAGATTTGGCATGGTCTTTCGAGATGCATATGCCTTCTGACGGGTGGATCTGaaaaaaaGGGTTCTTTCAATCATTATTGCAGGTCGGCCAATaaaaaaGACTACACAGAGTACCCTaaaaaaCACTTTAAAATGaaaaaCAACAATATTAGTGCCAATGTTCATGAGcacacaACCAGCACATA…	-	-	-	-	-	-	-
Eenc_3_contig11263-453	AAT	TAATAATAATAATAA	CCGTGTTTCAGCGAGCATTA	402	62.25	CATCAGGGATCGTGTGACCT	515	60.956	TTTGACTTAGCGTAATGCATTCTTTATTTCAAAATTTTCATTAttttttAAAAGACAGCTAGTGAGTGTAGatatatatGGTTTTCTTTGATCATTCAATAAATAACAGCCGTAAAATACACAGAATGTCATCATGATTTCATTATATTTAGAAGGaaaaaaTGCTATTGTCTTTAATACCAAGGACAACACTGTGTCGACACTTAACATAAAATAAAGTTGTCCGttttttGTTTAGtttttACCtttttATACAAAATGAAAGATACACAGATAGCAATAATATAAGTTTCGTTCttttttAAGTCAATTACATGTCATATAAGCATGAAGTAAATCACGGCGACTGGACAAGCATTCAGCTCATCTCCTGTGCTCCGAGAGGTTTCCaaaaaTGGC…	-	-	-	-	-	-	-
Eenc_3_contig11300-370	AAC	AACAACAACAACAACAAC	TAAATACAAGACGCGGACGG	272	61.008	TGTCCGTTGACCCAGTTCTT	408	60.545	ACAGCAGCATGCATGCTAGCCCAAAGCTCACAGTGAACGTGAGTTGGCAGACAttttttttGTACtttttttGTCTGGCAGCCCTTCCTGGCACCTTGTCCTGACTGGATCGATAGCCGAGGAGTTGCTCCTGTCCCACTTGCTACAGATTGGGACATCCCTCTGTAGCCCAGGGAGTTGTGGAGACAACTCCTCTTACTCGCTCTCGTACCCATCTGACAGTCCAAGGAAGTGAAGGGCACACCGCaaaaaaaTGGCATATGCAATAAAATAAATACAAGACGCGGACGGACACAGCATTGGTCAAGTCAGTGGCGGACTGGATCCACATTGGCTGCCAGTTTAAAAGACGAGGAAACATTACCCCAAaacaacaacaacaacaacAAAGAACTGGGT…	-	-	-	-	-	-	-
Eenc_3_contig11327-568	AAT	AATAATAATAATAAT	GCGCTATTTATTTCATAATCTGTGG	539	60.237	GGTCATTTCTGCCAGTCAGG	658	60.656	TCACAAGTAGTAAACTCAGTATTTATTAATAAGAAGTGCATTGAATTGCTGTAAAATAACAAAACAGaaaaaCAGCGGAGGCAATGGAAAAGTACAGCTACTGACTGACATGTAACAGGTTGTTATGTGGGGTTGGTACCTTTACTTCACAGATCACACCATTTACTGTTGACACAATCAGGCACATGTTATTTCATCTGCTGTTTTGGAATGAGGAAGTCAGATAGTCCTAAGCCTTAGGCAGACACAAACACaaaaaTAAATCTGTAAAAGACAAAAGAATAAAATTGTCActctctTACATCTAAGTACACTGTGCTTATTTTCCTTTTGTTATTTATTTTCACAGaaaaaTAGGGGAAAatatatTTTTATCCAGATACAACATCTACAGTAGGC…	-	-	-	-	-	-	-
Eenc_3_contig11413-235	ACC	GGTGGTGGTGGTGGTGGT	GGCCAGAGACACTATGACCG	181	60.678	ATTGGACCACAGGACCACAC	326	60.701	GGCTTTCAGCGAGGCAGGGATTACCGTAATCAAGACCagagagGATTCCGAGGCCGAGGTCGTGGCTGGGGATGGCAGGAACAGCGGGGACAGTGGCAAGACCGGCGCTgggggTCAgggggTCACCACCAAGGCGGACAGCACAACTCCTACAACCAGGGATATggcggcggcGGTGGTGGCCAGAGACACTATGACCGCTACTAAATATCACATGACCTCAAACTCTGCTGAggtggtggtggtggtggtTGCATTGGTGATACCAGAGCAATTGGAATATAGGTGATACTTTCTTACTGAGCAGTGTGGTCCTGTGGTCCAATAGTAACAGGGCATGCATATTCACTTGCTACCTTTTGTCTTTAATTCTCAACAGAGGTTTATTTATTCTCGACA…	-	-	-	-	-	-	-
Eenc_3_contig11549-125	ACT	GATGATGATGATGATGAT	GCGAATCAAAGTCAGGGATG	70	60.603	AAACACGACCGATCCAACTG	190	60.954	CCGCCAGCTCCAGCaagaagaagaagAAACACGAGGAGAAGGAGAaggaggaggaggaggAAGGCAAAGGCGAATCAAAGTCAGGGATGAAAGTGAAAACAAAAGTTTGCTGTCTTTCGGTGGCgatgatgatgatgatgatGAGGAAGACTGAACTCTTTACTCTGACTCAGTTGGATCGGTCGTGTTTTAGACCTAAAATAAGAACTCTTTCCTTCTCCACCACAGGGTCCTCTTGATCAACTTAGtttttttCTACTGTATGCATTTTGCAAAGaaaaaCTCTTGCAGACTGTCCTCATTTGCAATTCAATGTTGTGAATGAGGACAAAgtgtgtCGGAGTATTTCGTTGTAACATTGGTGTCCTTGTGGATGTCCCAacacacCTGACCAAGGGA…	-	-	-	-	-	-	-
Eenc_3_contig11556-86	AGG	GAGGAGGAGGAGGAGGAGGAG	CCTGCTCGTCATTATGGTCC	4	60.483	CATCTTCATGCCCTCAAAGG	151	60.594	TATCCTGCTCGTCATTATGGTCCTACTGCGACCCTCAGTCAACAGCCAGAGGTTCTCCCACTCTCCTCTCATCGACGATGATAATgaggaggaggaggaggaggagGCCAAGGAGCCCATGCTGAACAAGGCCTTTGAGGGCATGAAGATGAGAGGCACTAAACCAGAGGCCAGTGACACTCAGAAACTCCTCAGCAAAGAGGATGAAGACCTGAAGTGGGTTGAGGAGAACATCCCCATATCTGTGGCTGACGTGGCCCTTCCTGTCATCCTGGACgaggaggagGAAATTCaaaaaGCTGAAATGGAACGATCTAAAATGGAGTAGCTgggggAAGTAAGCTGAATGacacacAAGCACACTGCTGTGCTCAAATGCAGTAAAATACAGTCTGGCCT…	-	-	-	-	-	-	-
Eenc_3_contig11570-259	AGG	CCTCCTCCTCCTCCT	TTTCTCCACCTCCTCCATCA	105	60.59	TGCTCGTCTGGCTAAGGAGA	293	61.216	TCCTGCACCTGTTTCTCCAGTGCTGCTTTGCTGTCCTCCTTATTGCCGGATGCCAACACCTCGTTTAGGGACTGCAGACTGACTAGTTCCAGGCGGTcacacaGTTTCTCCACCTCCTCCATCATCTTCACACTCTCCGCCTCGTTGTCTGCAAAGTAGTTAGAGTTCTTGCATGTAGTCCTGAGTTTCTGCCGTTCCTTCTTGATGGCCTTCTTCTGCATGTCCTTCTCCTTCTTGGCCACCAGGGCGCCTGCTTGGcctcctcctcctcctTCTCCTTAGCCAGACGAGCAGCCTCCATCTCTGCCTGACGCGCCCTCTCCCTCTCCTCCTGctctctctTCTTGGCGTCTGCCTTGGCTTTCTTCTCCGACTCCTTGCGGTTCTTCTCGTCCTCTT…	-	-	-	-	-	-	-
Eenc_3_contig11587-230	AAG	AAGAAGAAGAAGAAG	AGGACGATGAGGAGAAACCC	207	60.456	GCGACTCTTCCCTCCTGAGT	303	60.932	GCTCGCCAATGATCCCAACATCGTCATTGCTAAGATGGACGCAACAGCAAATGATGTGCCCTCACCATATGATGTCAGGGGATTCCCAACACTCtttttCGCCCCAGCTGGACAGAAAACAAGTCCAAAGAAATATGAGGGAGGTCGCGAGGTCAGCGATTTCATTTCCTACCTGAAGAGGGAGGCCACCAACCCTgtggtggtgCAGGACGATGAGGAGAAACCCAAAaagaagaagaagaagTCAGAGCTCTAAAGAAGACGCAGTGGCCAGCCGGCCCGCACTCAGGAGGGAAGAGTCGCTcacacagagagaACTAAATTATATTCCaaaaaTATCTAGAAGAACGACAGAATGCTCTGATTCCAAGTCATGTGGTCTGCCCTCCCCAAACCTGC…	-	-	-	-	-	-	-
Eenc_3_contig11815-752	AGG	CTCCTCCTCCTCCTC	GGCTCCCGTTTAGAGTCCAG	646	61.142	CAGGCAGAGTACGACCGAGT	787	60.466	ATCGGAGTGTTTGTTAATTTATTACAGTACAACATaaaaaCAACACAGGatttatttatttACTTATTTACAACAGTAGGCGACAACATaaaaaaCAACAACATAAAAGTTTAATGAGAAAAGAAAGCTCAACTTGtttttGACACTGTAATTAGTGTTATGCCAGTCAGAACAGTGACCAAAACGAGTCCAAGTAGTATGAAGTTCTTGACACCCCTTAtctctcTGAAACAGAATACACTCCATGCCAGTGATATGATAGCAGGTCCAGCAGTGCCAATAGGATACGTTATCACTGTTCCGAGGTAGTAACTTGACAGAAACCAGGTGATCTGGGCTGCGAACTGCAAAGTTCCTGCGACAAAGGCAGGTAGGACGCATTTGGCAGGCAGATAAGGC…	-	-	-	-	-	-	-
Eenc_3_contig11845-204	ACG	GCTGCTGCTGCTGCT	ACATGAATCGCACCAATGCT	178	61.482	TGTCCCATCACTGTGCTTTG	306	60.722	TAAAATACtgtgtgCCTCCAGCCCGGCTTCTAGTTGGAGCAGTCGAGGCCCATTCCaaaaaGAAGGAGaaaaaaTAGACAGTCCTGCAAAGGCTGAGTCATGGTTCATATACTGGGTGAGAGCCTAGACTTGTCACTGCAAGAGGTACTGTAGGAGTGGAGTgggggTTGTGATGCGACATGAATCGCACCAATGCTGCTGTGgctgctgctgctgctGCAGTGACCTGTGACTGAGGAGGGCCAACGGTAGCCATCGAGAGGGGACCACGTACTGTCCTGGAAGCCAAAGCACAGTGATGGGACAGGCCAGTCCAATAgggggTGCTGTGGGGTGGTTGTGGTTGtttttGTGGAAAGAGGGGTGTCCTAGGCTAAATTCAGGCAACTTCGCTCAGAG…	-	-	-	-	-	-	-
Eenc_3_contig11983-375	ACC	GTGGTGGTGGTGGTG	AGTTAGCCAATCAGGTGCCA	306	60.657	GCGTCACAGTGGTAAAGGCT	413	60.321	GGTATCACATATCTTTATAGaaaaaaTAAGTTTTCACATTTCTGAAGaaaaaaaaGAATGAtttttttCTCttttttAAACTCATTTGACAtttttttGTTTAtttttATTGTCCATTTATTTACGCGGTAaataataatTGAACAACTTGGCTACCATTAGCCATGCTCCTTCaaaaaaTCCCCAGTGTCGGAGGCACTGTCCCGCAAAGTTCTTTGGGCAGATGGGAGGGGCTGCGAAACaaaaaaaaTGGGGAAGGGACAAAACAAAACAAGTGGGGTGCCACCATTGGCTGATGAATGGTGAGTTAGCCAATCAGGTGCCATGGCAGAGCATTTCCTGTTTACTTCCTTGTTCGTTTGTGCACAAGGAGCgtggtggtggtggtgGAGGAGCCTT…	-	-	-	-	-	-	-
Eenc_3_contig12232-465	ACT	TGATGATGATGATGA	TCGCAGCTATATCGACCCAT	365	60.594	CAGTTGGACGCGTATCATCA	506	60.687	ggggggggAGTGAACCTGCAGAGGTGCGAAGGTGCCCCAGTTGTGCGGAACCACCAGAACCCGAGTCGGCCCGGAGCTAAGTGCTGTTTggggggAAAGGAGTCCGGTTGCCTGGCAACCTGCTTCTCCATAACACTCCAATCATCTTTGTTTACTCTGCAGCATGGAACTGCTTTCAGCGGTAGTTCCTTTCTAAGAAATaaaaaaTaaaaaCATAATCCTAGCGAACAACTTAGAAGTTTAAGGaaaaaaaGACaaaaaCAAAACAGATTTTAATATAAGAAATGTGAACGTTTaaaaaaaaTAAGCTACAGTGCAGTTTAAAACTCAGGGTTATTCTTCTTTATCTACCTTTTCCTGCATTTCGCAGCTATATCGACCCATGTTGTTTCCCAATCT…	-	-	-	-	-	-	-
Eenc_3_contig12556-261	AAT	ATTATTATTATTATT	TCACAATCGCAACAACGAAC	205	60.709	TGGATCACCACCATGTATCTG	312	59.23	TGTGATCTTTTATTACTCCAGACTCAGAGCATTTCAGATGCCAACTTCCATCTGcccccACCATCTCCCTTCATACTCCatatatTTATTCATCTATATTAAAGTCAACATGGCAACACGTCCGTGCTGATGAGAGTAAACCTGGTGGCCtttttttCTGTTATTTACAATAAAATGATGGAAATGTACAAGACTCAGTGGCATTCACAATCGCAACAACGAACACAATTTCTTCCCTCTGTACAAACTAATGACATTAGattattattattattATCTTTTACTCTTTTACAGATACATGGTGGTGATCCATTTTGGCCTACAAACACAGTcccccACTTGATTCTCTATCGCAAACCtttttttAAGTCATCACATTGCTCACTCTTTCTCCATGCT…	-	-	-	-	-	-	-
Eenc_3_contig12568-484	AAT	ATTATTATTATTATT	TCGCATCACGTCATTCAGTC	287	60.852	GAGCTGAGCTTGGCTGGTTA	519	60.678	TAAGGTAGTTTTGAATTTATTAATAAAGATGAATTAGCGTTAGCGAAAACaaaaaGAAAGAAACCTGAAGTTAAATCCTACAGTTTCCAACTAACAAGACAGACAGCACAAACACTGAAAGTATCTGAATCTTTAAGAGTCCTCTTTACaaaaaGAGATGCTTGAATCCAAACACGCAATTAACACCTTGACTTTATAATATAAAAGCAAGGTCAGCTGTTAGCTAAGCCATCTAGGCTTCACGCTTAAGGTTTTCATTTCATTTACAATCCTTGAAAAGATTTGATCGCATCACGTCATTCAGTCTGTAATCTGGTAATATCAAAAGGCTTCGTGGTTAGTCACAACAAATAGTGTGACCGTAATACAGTAACCATGATCATTTCTCTTAATTAGAAA…	-	-	-	-	-	-	-
Eenc_3_contig12713-503	AAG	TTCTTCTTCTTCTTC	CCGCTATTGCAATTACCCAA	469	60.821	ATGTATGCTGTCGTGGTCCC	566	60.812	GTCGTTCTCAGTAAAACTTGTAGCGtttttATTTCTAAAAGGATCAtttttGACACAGAAAGCCATCCTTTCTGACAGACACtttttCTTCGCAGTAGaaaaaaaaTCATCGcacacaTACATACAGGCAAACAGAAacacacCAGGCCAACATTGAGGCCTGGGCGTTGGTTTTCTACATTCAATCCATAAAacacacATACTCTTGAATCTCTGTGGCTTGAACGGACCTTCGCCACACGCCACACCTGCTGCACCAAAGTCATCTTCCtttttCTTCAGGGTTTTCCAAACACATTACAGAGGCTGTGaaaaaGCTTAAGCACTGTGAATAAAGCAGCGGCTACTCTTTTGTCTTGACCCCTTTTCCTCTTAAACTAGCAGACACGCATGTGTAAA…	-	-	-	-	-	-	-
Eenc_3_contig12913-470	AAT	AATAATAATAATAAT	AAATAACTGTAAACATTCCAGGCAC	417	59.747	TCAATTTAGCTGCATTGTTGTT	506	57.54	GACCTTTTCCCGACTCTCACTGCTAATGAAATCAATGCAGTGTCAAGaaaaaaGATGGCAAGTTGAGGAGGAATTTaaaaaaaaaaaaCTAGGGCAGTCAGAACTTGTGGAAACGGGAAGAAACATGTGTTGTGAATCTGCAATGGCATACtttttGTCTGCATTGtttttAatatatTGTTAGGTCCTTGTTTGGGAGTTTGTTAGTTGGGAGTTTGGCTGGTGGCTAGGTGGTAGGTGATGgtgtgtTCTTTGTTCACCAGCGCAGTCTGTGCCAGTAATAGTGGTTGTTTATATTCTGGGGTCTGTGCAGTGTTGTTTCTTCAttttttttttCgggggggAttttttGTTTTCttttttCGTTTTCCAAATTAATTGTCTACCAGAAAGAGGAAT…	-	-	-	-	-	-	-
Eenc_3_contig13123-535	AAT	TTATTATTATTATTA	TGTACGGTAGGAGCACACCA	467	60.175	CCCGGAGAAGAGACAGTGAA	578	60.377	TAGATCAATGGAGaaaaaaaGTACctctctCAACAAGTCTGTTGTGCCATTTCACACCTTCAGTTTGTTGAGGCATTGAAATGTTTCAATATTGTCAgggggTTCCTTTTAAAGtatataatatatatAATAAGAAATtatataTGTtatatataCAAACAAGAAATTTTAAGTGCAATTTAACTGCTGTATCAGGTGTCTAATTCAATGTTCTCTATTGCTTGAAGCATAGTGGGGATCAATTGGCCTATTGAGGGATAGCTGTGCCCAtttttATACTGCAATATTTTGTCACAGTTTTATATCTTTATATGGAATAACTTCACCTGTCTGACCATATTTATTGATAACGATATTAAGCAGCTCAGTGTTATTAACGTGCATTATGATAGTGGCATA…	-	-	-	-	-	-	-
Eenc_3_contig13134-443	AGG	CTCCTCCTCCTCCTCCTC	AGCCAAAGGTGAAGGAGGAG	404	60.756	GTTGAACTCGGTCTTCGCAC	552	60.844	TATGAGTATGACGCTGTATATGATGACATTCAGAAagagagACTagagagCCACCAGAAAATTCTTGGTGGGGCAGACAAGAAGCCAAAGTACATTAACCAGTTAATGAAAGCAGTAGAGGAGAGGAAGAAGGAGCAAGAACGAAGAGATGAGCGaaaaaTCCAGAAGgagagagaGCAAGAAGGGGAGAAGTATGCAGACAAGGACTCCTTTGTCACCTCTGCTTACCGACAGAAGCTGAAGGAGAGggaggaggaACGGGAGAGGGAGAAGAGACAGGCGGAGATGGAAGCTGCTTTGGATGTGaaaaaGCAAAAGGATCTGAGTGGtttttACCGTCACCTGCTTAATCAGACGGTTGGGGAGGAACCTATACCTGATGGGACGTCTCGCAGGGAA…	-	-	-	-	-	-	-
Eenc_3_contig13164-300	ACT	TACTACTACTACTAC	GAAAGGGTGGGTATGGGAAG	180	60.549	ATTTCCATTTGCTTGTGCCA	345	61.401	CCgggggTCAGGGTCTGGGTGCATGTAGGTaaaaaCAATCAAACACGCATACACCCACCCCTCCCTGGTCCTAATAGACATCAGACCACTTTAAATGATACAAGGAGGATGAGGGTGGCAGGGGCATTCTAGTTTACTTTTATAAATTTCAtttttGCTTTTGTAAATGACtgtgtgAGGAAAGGGTGGGTATGGGAAGATGGATGAGGGTTTTGTTTTGTTTCCCTTTCAGGTCTTGTAGATTCTGTATTATTTCATTGTCTTGATTAATGTCGTCATGATTATCTTTGTTGTCATATtactactactactacTGCGACATCTCTGGCACAAGCAAATGGAAATATGATTTCATAGCCTAGACCCTCCTTATACttttttgtgtgtTCTGTccccccT…	-	-	-	-	-	-	-
Eenc_3_contig13741-279	AGG	GAGGAGGAGGAGGAGGAG	CAATTTCCTCTTCCTGTGGC	206	59.67	TAGCTTGTTGTCGAGCCGTG	320	62.481	GTcccccTCGTATTCCTCCAGAACACGGCGCCCGAACCCGGCATGACActctctacacacAAGGCGGAGGCGAACACCAATCGTCTGAAGGCTCAGGGGTCCATGATGTCAGCGGTGGCCTGCGCCTCGTGCCGAAGATCACCGTGGTGATCgggggTTGCCATGGCGCTGACAGTTATGCCAtgtgtgGAAGGGCATTTGACCCCAATTTCCTCTTCCTGTGGCCCAATGCCAGAGTGTCCCTGGTGGCTCCGGGATGCTCAGAAGCACTCGTGCCTgaggaggaggaggaggagGCTGCACGGCTCGACAACAAGCTAgaggaggagAGCTGTGCCTTCTTCTCGTCTGGGAGACTATGGGATGATGGAGTGATCCTGCCCCAAGACACAAGGAAGG…	-	-	-	-	-	-	-
Eenc_3_contig13819-359	ACC	CCACCACCACCACCACCA	ACCTGGTCTGCCCATGTAGA	285	60.533	GCCAGGTGCACAGTATAGGC	402	60.688	TGAATCTCCAGGCCACTCCAGTCATACCACATCCACGTCTTCAACTTCAACTGTCCCAGACACCTACCTACTCCTTTCCATCCTCCATTCTTCTTATACAGttttttttAACTGATTTACTCTGGATCCtttttCCAATATTGGCTAAATAGTGTCTTTCagagagTTTATTGTAAACCAGTGAGTCAGGGATGTCGTCtttttATAGTGTTTATGTTGTAAACACTATAGAAAATGGAGGTGGATGAGAACCGATTATAGTCCGCTAACTGGTTCTTGTTCGGACCTGGTCTGCCCATGTAGATATGAAGAGTTAGCCTCGTCTTCAACACGTGTTCAGTCTCAACCCAAACACCCTccaccaccaccaccaccaCTCGCTGCCTATACTGTGCACCT…	-	-	-	-	-	-	-
Eenc_3_contig13921-389	AGG	CTCCTCCTCCTCCTCCTC	AGGTAGCAGCCACTGACTCAA	248	60.066	TTGGTTATTAAGAGGACGGTGG	428	60.229	AATAGGGATAGTGATAACATTTCAGGCAATGAAAACCCAGACAGGGGCTTCACCAGTGGAGAAGATGCGACTCAATCAGCAGTTGATCGATAACCAAATGGTGTTAGAACAAGCGATTCTAGTCATAACAATACTCGTGTAGAAAGCGACAGAACAAAAGTAGCTTTAGAATTTGAAAATGCTCTCCAAGTCAAGACTGATGTGATGGAAGACGAAGACTTCAATGTAATGCCACAGGCaaaaaaCAAGGTAGCAGCCACTGACTCAATAGTACAGAGTGATGTTGAGGTGGAATTAGATGAATCAAGCATGGAAGTTTCTCAACCATTAGGGTCATCAAGTCCTGACATATTTGAATCGCCAAGAAGGTTCAGGCCTCGTCATACATctcctcctcct…	-	-	-	-	-	-	-
Eenc_3_contig14033-228	ACC	ACCACCACCACCACC	CACCAGGAAACCAGCTTGAC	167	60.69	ATAGGTCTGTGCATTGGCGT	283	60.547	TCATGCttttttACCTATTaaaaaaTACTACTCCTGTGTCAGGAGTCCACATTCTCTGCCCCTTcccccTCCCCTCTCCTGTTACTGGCTGTGGATGGCGAGGCTAGACTGCTTGCTTTGGCTCTCGGTGATTGTGACTTCACAATGCGTTTCCATGGCACTGGGCCACCAGGAAACCAGCTTGACTGAAGCTCCTCACCTTAGCCCCTCATCCCTACCCTTCCCATaccaccaccaccaccACTACCACCTATCCTATACCCACGCCAATGCACAGACCTATGACACCCACCTATGTTGCACGAACTAACTAACGTTCTTGTGTTGCGTGTGGTTTGCTCCAcctcctcctcctcctCTCTGCCCACTATGATCATTTACaaaaaaaaGCtttttCAT…	-	-	-	-	-	-	-
Eenc_3_contig14033-344	AGG	CCTCCTCCTCCTCCT	ACGCCAATGCACAGACCTAT	264	60.547	GTAAATGATCATAGTGGGCAGAG	381	57.787	TCATGCttttttACCTATTaaaaaaTACTACTCCTGTGTCAGGAGTCCACATTCTCTGCCCCTTcccccTCCCCTCTCCTGTTACTGGCTGTGGATGGCGAGGCTAGACTGCTTGCTTTGGCTCTCGGTGATTGTGACTTCACAATGCGTTTCCATGGCACTGGGCCACCAGGAAACCAGCTTGACTGAAGCTCCTCACCTTAGCCCCTCATCCCTACCCTTCCCATaccaccaccaccaccACTACCACCTATCCTATACCCACGCCAATGCACAGACCTATGACACCCACCTATGTTGCACGAACTAACTAACGTTCTTGTGTTGCGTGTGGTTTGCTCCAcctcctcctcctcctCTCTGCCCACTATGATCATTTACaaaaaaaaGCtttttCAT…	-	-	-	-	-	-	-
Eenc_3_contig14128-515	AAT	TTATTATTATTATTA	CCTTCTGGTTGCCAGCTAAA	438	60.378	CTTGAACAGTTGAACGCCAA	572	59.881	TTGTGCATACACCGTAAATATGTGTTAATTCAACACTTAAAAGAGTCGACATCTTACACTTTCTAGATTGTTGTTCCATCATGAATTGGGCTGTCTACATCAACATAATTAATTCCATTCAGATCTGTCCATACAGACAAGTCCCAACAGGTGGTTCGAGACATAATTACACAGTTTAATTTTAGCTTGAAACTATAACCAAACATAGCTTATTACGATAAAGGTAAATGTGTTGCAAAATGTGACAGCCTGGGCAtttttCTGAATATTTCAtttttttCTTAAAATCAAGATTTCAGTATGCAGAAGTCCACTTCGGTGCAGATaaaaaGAGAATGAATATacacacAAATTTTCTCTAGaaaaaaTATTGAGACATTCTGATATGTCATGGCCGGC…	-	-	-	-	-	-	-
Eenc_3_contig14349-327	AGT	CATCATCATCATCAT	ATGCACCTGCATCTTCCTCT	228	59.834	GTCCTTAATGTTCTCCCGCC	367	60.826	CCATTAGTATTTAATTGCATAAATGGACAGAGGAAATTCCACAGaaaaaCTCCTCAAGGTAAATAAGGTTAATTCAGCATAAAAGTGCGCTTCATTTCCATTTCCAAGTCTGATCTAGATTAGAAACAAACTGGGTAACGTCCCATTGGCTAGACTCACCCAGGGATAACCAGAGCACTCAGTATGCTCTTAGAAGttttttAATTTGGTGCAGAAAGTGACTTTCGATGCACCTGCATCTTCCTCTGAGTCTTGTCTAGAACTGTGTTAGGCCTAGCCTTGATCTCAACATCATTGTTGTAACTGGACATACTGAACTATTGACCcatcatcatcatcatCCGACTGGCGGGAGAACATTAAGGACAGACATATCGGTTAAAATTCaaaaaTATATTC…	-	-	-	-	-	-	-
Eenc_3_contig14423-60	AAC	TTGTTGTTGTTGTTG	TTTGCAACATCTTGGTTCTCC	2	60.103	GGCCACATGGGACACTCTAC	148	60.395	TTTTGCAACATCTTGGTTCTCCTTTAAAACATGGGTACTTTGAAGAAAAGTAAAATATTttgttgttgttgttgGTGGTAGAAAATGCGTCATGAACAAAGTGTCAGAAGCTTGGCTTTACAGCTCTTGTAGAGTGTCCCATGTGGCCACGCTATACATGTGTTACAATTTGTGAGctctctTAATGCAAAACAAAGAAGGGACAGCTGtttttttGCTTCTCTTCATCAACAGTTCCAAGTTTGGTCACATACAGAAAGTGGAGAAgggggggAGCAGATATGTGCATCTCTAGCCTGTGCTTCTCAccccccACAGAATCCTCATCTCGCTCAGTTCCCAGCGGGTACTACCAAGGTCCCAAGGTTGCCATGACAACCAGTCtgtgtgTACAAAGTC…	-	-	-	-	-	-	-
Eenc_3_contig14430-137	ACC	CCACCACCACCACCACCA	AGGATAAGGGCACTGAAGGG	16	60.455	TGGTTGCTCCTGTGAGAGGT	255	60.861	TACAGCATTTTCCGCAGGATAAGGGCACTGAAGGGAAAGGTTGCTAAGCAGTATCCAGATGCATTCAGCACTGTTCATGAGTCCCCTATTCTTGAGGATGAGGACGAGGACTTTGACCCAGTCCCACCCAGTGTAGccaccaccaccaccaccaCGGCTACGTCCGAGCAGAGCACCGAATCCTGCGACTCATCCCCTGACGTCGTCTCCCCTACCGTAAGCCGCTGCTCCGAGGACCTCTCACAGGAGCAACCAGAGACTCCTACCCTTAACAGccccccGGGAACAGAACTCAAGGACGAAGGCCCAGATTAATACGGGAATAAGAGGGTTATTCCAAGTGGACTCTTGTGATGAATGATGTGGCTGTGCaaaaaaTACTGTCGTTTGGTCAACGAT…	-	-	-	-	-	-	-
Eenc_3_contig14513-383	ACT	TGATGATGATGATGA	TCCTGGGTCTTTCATTTCCA	334	60.43	CGTCGAACTCCTTCCTCAGA	448	60.523	AATCAGGAACGTCGCCAGACTTATAGGCTCGAGCAGGGATCAGAACTCCTTTTCCTTCCTTCAGGACTCGGTCATTGTGAGCACGGTTCCCAGAGTTACGGATGCGATCCAATAGCATTTTCCTTTCTTTGGACtttttAGGAAGGCCGAGAACCATGGCCACAtctctctcGTCATAGTGACGCACTGCCAAGTGCCTTGAAATCTTCGCAGGAAACGCTGAACAATACAAACAGTAGTTTCGCTTGTCATGCTTGTTGCCAATTGTTTTAACAGTCACACCAGTTTCTAAACCTGCCTCCTCATCACTTCtttttGAAACTCGTTGTTGCTTCCTGGGTCTTTCATTTCCAGAGGAGTCCTCACCACTGGATTCCTCCTCtgatgatgatgatgaTT…	-	-	-	-	-	-	-
Eenc_3_contig14594-413	AAC	TTGTTGTTGTTGTTG	TTCCTCGTCAGTGCCGTC	359	61.005	AATCTCAATCCACGAGGGTG	457	59.927	TCTGTCCTCAAAAGTGGTTGCTCTGCGTTTGCCCTGTTGTCCGTACTCAACAGTCAGAGgtgtgtGCACCTtctctcTTCTTTGTTCCACAAGCCCTCTGAGGACTTGATTACACATATGCCGATAttttttCAAAGCTAttttttttaaaaaTCCATCTGTGTATAAACACAGAATGGGGATTAACAAAACACCATTGTAACAGATGCATTTTATTGCCCTAAAATTGGACCATTTTAAAAGTTTTAAGAGATTTCTaaaaaCGCTTTATGCGTaaaaaaGCGTGAGAATGCGTAGAGaaaaaTATCCACATATGTGTAAACAGGGTCTAAAGGCATTCATTCGCCATCTTtctctcTTCCTCGTCAGTGCCGTCCACCACGATGCTGCTGTTGTATT…	-	-	-	-	-	-	-
Eenc_3_contig14889-266	AGT	CATCATCATCATCAT	ACATCAAACATCACCAAATAACAC	242	57.852	GTCACAGAGGCCTTCATTGC	331	60.812	TTGTATAATACAAGAAACTATATTCAATAGCAAGTGCACCATGAAGAGTGGTGGatatatGTGATTTTATATTTCCAGATACAAGTGTAAACATGAACGCTTTCCCCAAACACAAGAATGTaaaaaGGATAGTAAAACAGAttttttttttttttAAAGAAATATTTGTACTAACTGaaaaaGTAACCTTTGGTTTGGAAATGAGAAAGGAACaaaaaaaCAACCAATCACaaaaaaaaTTACATCAAACATCACCAAATAACACcatcatcatcatcatAATCACCACGACAACACTGAATCATTTCCATGCAATGAAGGCCTCTGTGACAGGATGATcccccGccccccccccatcatcatcatcatcatcatcatTCGTGCTTAATCTAGTCTTAA…	-	-	-	-	-	-	-
Eenc_3_contig15033-120	ACG	GCTGCTGCTGCTGCT	TCGAGACCGTCTACAACAGGA	67	60.838	AGTCATGGCCTTGCCTCC	164	61.201	ACAGCTGGCGTAGAAtttttGAGtttttttCtttttttGTCTCAAAATAAAGGTcacacaGCGTTATCGAGACCGTCTACAACAGGAGATACAAAACAGCCAGGCAATCTTTTATGTACgctgctgctgctgctGCCACCGCGGGCGGAGGCAAGGCCATGACTacacacacTCTCTATACACAGACGCAGCAGGGgtgtgtgtGACCCAGGAAATTTACACAATGCTGTTTGCttttgtttttgtttttgtTTAAATGTACACTGCAGCaaaaaGGAGTAAATAACAAATCGaaaaaaCAAAACaaaaaaTAAAGGGGaaaaaaaGGAAGAAATTAACAGATTTATACAGTCACTTACATTAGAGCACATAATGGCaaaaaaaaGGaaaaaCATAAAT…	-	-	-	-	-	-	-
Eenc_3_contig15041-380	AAC	TTGTTGTTGTTGTTG	CAACTGACCAAACGACGAGC	241	61.833	AAATCCGGATGCATTTGTTG	421	60.701	AATTCTCCTTTTAATCATGCaaaaaTGTAAAAGCAGAAGCCTCGATCGAGGTGTCTTATTGATTGTCTTGTGaaaaaaaGAGAAATAAggtggtggtGAGAAATGTTAATGTTAACACATCTCACTTCACtgtgtgTATTGAGGAGCGCAGCTCAGATATGTTGGCTTATTCAGACATCACGTTTTGGTCAGACATCAACATGTTCGCTGACttttttCTTTGAATTCTCTTCATCTATACAACTGACCAAACGACGAGCCAAGCACTGTACGTACGTGGTTCCCTTTTCTGTTGCACATCCCTGTATGTCCATTAAAACTGCCTTTGTTTCAAGAATACTGCGGACATGACTTGTGGCCCTTGCATTTTACTTAATTTttgttgttgttgttgTGGCT…	-	-	-	-	-	-	-
Eenc_3_contig15682-410	ACG	GCTGCTGCTGCTGCTGCT	TCGACTGAGCTTGTGGTTCA	327	60.593	GGTCCTGCCTCCTTGATCTT	576	60.596	TCCATATGTAAATAAATGTTTATTTGTACATAAAATAAGGTCAATAACATATTGCATAAGAAGTTAGTGCAGAGACAATACACAttttttCtttttGGTATGAAAAGTTCAGGAACAAGAATGCAGATCCACTGTATGTCGCCAGCTTGACCGCAACACATCAAGAAGGGAGAATGGCTTTAGTTTCAGCATACAGTCATGGTTAGTAGTGTATACTATGACAGTTAATAGCTGATATTCTTGCAGCATGTAGTGCATAGATACATACACGTCATAATATAAatatatGTAttttttATAGACAGTTGACAGTGACAGTTTTCTAGTCGACTGAGCTTGTGGTTCACAGGCCAGTATATCCAGTTATCTTCAGTCATGGGTCTCCACAGGTCAGGCTCC…	-	-	-	-	-	-	-
Eenc_3_contig16171-214	AGT	CATCATCATCATCAT	AAACAACCAGAGATATGTTCAGTG	167	57.376	ATCCGCATTAGAACCAAGCA	300	60.606	AGGTTGATTGTGTTTGTTTATTCAGTTTaaaaaTAAGTTACAATAAATATTACATAATATCAAATAAATAATGGACACTGCaaaaaaGCACTTAAATGGAAAACACAACAGCATTAATGAGACGTGATATTaaaaaaCAAACGGAGGAATTTACAGTgagagaCCAAAACAACCAGAGATATGTTCAGTGTATTAGCTTGTTTTGCAGCGGCAcatcatcatcatcatCACCTGGACAAAAGGGTTCTAGAACCTCAGAATGCTTTCTGATAGGTCAGTGTGCTTGGTTCTAATGCGGATATTGATAAAGTAATGCATTTGAAATCACGACAAGTAGGGGTTTAGAAAGAGGAGCCTGCATGcacacacaATAGCACAGGCGATACTGAACAAAGTTTG…	-	-	-	-	-	-	-
Eenc_3_contig16226-47	ACT	ATGATGATGATGATG	GCGGACGGTGGGTTATTATT	23	60.93	TGGGTGGTAGGAGTGGAGTG	134	60.976	GGGTGACTAGGGAATATGATGGGCGGACGGTGGGTTATTATTTACTatgatgatgatgatgTGTGAAGGAGAGGAAGGGTGATGTACCTCAGATGCTACACATTACATACACCCCACTCCACTCCTACCACCCACCcacacacacacaCTCTACTGCTGAGGCAGACCAGAAATGTGTTTGttttttttGttttttAGATTTAGTGACCTTgagagaACAAATGGaaaaaTtatataGAGTGTTTGGTCtatatataAAGGCATGGACGGCTTaaaaaaCAAAACAAAGAAAATCAAGTCCTCTTCTCTGTCACATGcacacaTCCTCATACATTTTacacacAACTGcacacaCTCGAAATGTGAGAAGGGAGAGGGTATCCCACTGTTGTGaaaaaT…	-	-	-	-	-	-	-
Eenc_3_contig16558-364	AGG	GAGGAGGAGGAGGAG	GGGTATTGCCAAGCTGGTTT	326	61.228	ACAGTTACGGGATCCTGGGT	470	60.628	ATCTTAGCAATGGGTTTCCAGGTTTGGCCTAGTGTTAGTTTGGTGCTGGTGTTTCTCGTGCTCCACATTGAAGCTGCTGGTGAACCATTTTGGCGTATTCCTACGAGCGAAGATGGTTGGAAAATTACAAGGTGGTCGAACTATCGTCCTCAACGAGAGGGTGTGAGTGAAGGCGGTCTTGGTAAGTTTCTGAGGGCTCCGAAACCTTGGCAAGAGCCGGTTGCCACCCAAGAACCTCTCACTGTGCAGAAACCCAGGCCTGTCAcccccGTCCAGAAGTCTGTCACCAGTAAGTCTGAATTGAGCTCACTACACaaaaaTGGCTGGGTATTGCCAAGCTGGTTTAACTATCGTCCTCTACACgaggaggaggaggagGATGATGTGGAAGAAGCTCTT…	-	-	-	-	-	-	-
Eenc_3_contig16589-55	AGG	CTCCTCCTCCTCCTCCTCCTC	CTTCCAAGTCGCCATCTCAC	9	60.801	CACATGACAGGGTGCGTTTA	136	60.574	AGGTTTTCCTTCCAAGTCGCCATCTCACCTTATTAACCAGAGGTCAGATCTCAActcctcctcctcctcctcctcACAGAGTCTGGCTTTGCTCTCGTCTACAGTAAGCGGCAGTATAAACGCACCCTGTCATGTGCTTCACCATCCGCCTGTTATGCTgggggAGGGGCATTACAGTGACCCCTGTAGGCTACAGTACGTACAGCAATAACAACAATGTGCTTCtttttCCCTCCTGTTGCCAACTGTTAAAAGCCCTATTTGCACTGATACAAGGTGATGTGAAAGAGTGAGCGTATGCgtgtgtgtATGTGTCCTagagagTGTGAGAGTGAGTTGGGTCATGGCTGCTTATGGAATGTGTTTGTAttttttttAGCTATGGCAGTTATTCATTTT…	-	-	-	-	-	-	-
Eenc_3_contig16675-290	ACC	CCACCACCACCACCA	CCTGCTACGCTACGCTGTTT	159	60.595	GGCCACAGGAAGGAAGATTT	448	60.443	TGTCTGCCCGCGATGCAACAAGACCGTGTACTTCGCTGAGAAGGTGACATCTCTGGGTAAAGACTGGCACAAGTTCTGCCTGAAGTGTGAACGTTGTCAGAAGACGCTGAACCCTgggggCCACGCAGAGCATGAAGGCCAGCCGTACTGCCATAAGCCCTGCTACGCTACGCTGTTTGGACCCAAAGGAGTTAACACGGGAGGTGTAGGCAGTTTCATCTACGATGACCCGAACGCTGCGACTCAAGAATGAATGAGGCCTTCCACCCGGCTCCTGTCCTGTCCCAGCccaccaccaccaccaACAACAACCAAACACCAGGCTGCCTGACTACTCCTACTGTTCGACAATGGTGCACTCTTCTCTGTTTCCAAACGGGTTTCAGCCACTGTAGACAC…	-	-	-	-	-	-	-
Eenc_3_contig16703-86	AAT	ATAATAATAATAATA	CAGTACAGCAAAGACGGCCT	19	60.453	GAGGAAGGGTGTCAGACCAA	256	60.088	GTCACGGCCTACACCCTCCAGTACAGCAAAGACGGCCTGCGCTGGAACAAGTACACGGATGACCCTGACTATGAAATGAAGGTACataataataataataATGATTGTAATTACACAATTCTATGATTTGTTTGTAAAACATTCAGGAAGTGCAATCAACACCCTGTAACGTGTTACAGTGGGCAAAGTTAAAGTCTTAAGAAGTATATTCATGTTTTAACCAACTTACAAGTGTTTTGGTCTGACACCCTTCCTCAATGTGAGATGGTTTCCTTAATATTGGCCTTGAAAGAACTTTTAATGGCCTAGAGATACTGTATCTGAAGTGTTGTCCTGCACAGTTGTACTGTTGCCTATTGTACTGCACTGCAGGGCTAATCCTGCCCCGTGCAGGAATTC…	-	-	-	-	-	-	-
Eenc_3_contig16776-229	AGG	GGAGGAGGAGGAGGAGGA	CGCAGGAGCAGTGATGATAA	136	59.972	ATCCATGTTTGGTGACCAGC	381	60.79	AGGCCctctctGGACTCCAGAACCTCATGGTCGACTCCTGTCCCGGGCTCGATGGCCAATCTTCAAGTAAACGCACCCCTGACACCACAACGTCcacacaAGCATTCACTCCAACGGCAAttttttCCACTGATGCGCAGGAGCAGTGATGATAATTTCCCAGGCAGACGCAATGGCCTGCTCCAAGGCAGCCGGAGTGAGGCTAGTCTGTTCTGACTTCAGGGAACCggaggaggaggaggaggaAAAGTAGCCCAACACATGGCTTGGCAGGTCTGATTGGCTTTGGAAGAGATAGCCACAGGTGAGTGCGACCACTGCTACAACCGCAGCCGTCTTCCACATGCTTCTACTGCAAGCCGCTGGTCACCAAACATGGATTAAGACAGCAGTTCACCA…	-	-	-	-	-	-	-
Eenc_3_contig16976-152	ACT	ATGATGATGATGATG	CATTATGGATGGCTGCATTG	62	59.914	TCATTGGCACTGCTCTTCTG	215	60.136	TGGTTCAAATAGTCCTCACGTGAGGAACTATTGCATTTAGGTAATCCCTGATTATGGATTTCATTATGGATGGCTGCATTGTAACAGATATTTAACTATTGTCTGCATCCAATAATCCAATAACTATTGTCTGCATCTGAAACCAACACCCatgatgatgatgatgTGATTGACCAGACAGAGAAAACAAAATTACAGAAGAGCAGTGCCAATGACaaaaaaTGAATGGCAGGTCCGgtgtgtTGATTCAACATCAATGCGTCCGTGAACAGGAGTTAACAAGGCACAtttttCGTAGACATGAAAGAGCAGGTGGGCTCGCTACGATGCTAAACAAATCGTGTTGAAACGACGGTGAAGCCAGTGATGTAGAACTAAGGTAGCTTTTGGCGCTAGCCT…	-	-	-	-	-	-	-
Eenc_3_contig17049-136	ACC	CCACCACCACCACCA	ACCAGCTTGGCAGAGCATC	116	61.538	GAGAAGGGAAGCAAAGGGAA	251	60.683	AAACCAACTCTAGCGATAACTGCCTCTGAACTCTGTGGACCAAAGTGTTGATTATCGGGAGCCCTCGTGCGTATGtttttCCCTCTAttttttCCTCCTGCATTttgttgttgCCACCAGCTTGGCAGAGCATCGccaccaccaccaccaCATATGCCCCGTTGCATGGCTGAGCATGTGCACATCTTATCTCACCGCACTCCGTGCAAGAGCAAACCTCTCCGGCCTCCCTTCCCTTTGCTTCCCTTCTCCCTGCCCGCGCCCCATTTTGCATGCAGACGCCAGCTCGGTTTAGATTGGAAATGCATGAGCTAAGGCCCAGGCATGCTGCACAAACACAAGACCCCTTCTTTTCACTTTTAATTAGAAATGCATTCCAGTTGCTCTTGATAAGAGTGT…	-	-	-	-	-	-	-
Eenc_3_contig17512-394	ACT	ATGATGATGATGATG	ACTTGAAGACGTGCGTTGTG	288	59.946	CAACTCGACCGTGTCAACAG	471	60.348	AACCATTCGTTTCGTTATTCAGGAGCAGTTCATACATCTTTGGATCTATGCTAccccccAAAACATCCAACCCCAGTGTTCAATGCGCTCCCCTCGATCAGACTCTGATGCCCACGATTATGTTGGCAGAtttttttttttCAAGTGTAGTAAGGATATCGACCCAAGTCATCCTTTTCACAGAATTTGGACAGTCTGTTCCTGAAAGACACTCAAACACAAGAAGCTGAGTTGACTCAACACAAGTACGCACGTGCGGTGGTATGCAACATTGGTAAGaaaaaTGGACTTGAAGACGTGCGTTGTGGTGATTTTCCTAGCCTTACGACTACAGTAGATCTCGTTGTTATTGTACCTCCCCACCCCTCTTCTCTAGAACCATGTTTGATGATCatgatg…	-	-	-	-	-	-	-
Eenc_3_contig17707-401	AGG	CCTCCTCCTCCTCCT	GCCTTGGAGACCTTCTGGTT	377	60.628	CACCTGAAGCTGGTGGAGAA	467	61.39	TGCAAATCATGATTCCGCTTTAATCTCAAATAACAGTGTGCATACTGTacacacacATAGGTAATAAAGTTATCTGAATAACATTGAGGAAAACGAAACaaaaaaaaaCTGTACATGTGAATAATaaaaaTCCAGAAAATTTAGTTTAGATCATCAGTCTCTGGGCTATAACTTGAGCTTGCTGGAATTAAGCTCCTGGTCGtttttcttcttcttcttGCTCTGGTCCTTGGAGCCTTTTATCTGGGACTTGACCTGGTCCTGCAGCTGGGAGAAGAAGGCCTGGGACGAGCGCAGAGCCTTGTCCATGCCGTCGTTCGTGAGTATCTTGGCTTTCCCTCCCTTGGTGAGCTTCTTGAgtgtgtCAGCCGCCTGTGCCTTGGAGACCTTCTGGTTCTC…	-	-	-	-	-	-	-
Eenc_3_contig17823-97	ACC	GGTGGTGGTGGTGGT	GGTGGTGGATGGTGTAGATT	51	57.127	CTAACCTGGCCTCGGAGTG	171	60.796	TGGGAACgagagagaCTGGTTGCTCATAGGTCAAGGAGATAgtggtggtgGGTGGTGGATGGTGTAGATTAGATGAATGAGCAGAACTTCAAAGAGggtggtggtggtggtGATGGAGTAATTGGAGAGGGGAGCGCGGATCCACTCATGCCCACTCCGAGGCCAGGTTAGCTgggggAGACGGCAGGCGTGGTCTCCTTGCTGATGTTCACCAGGCACTCGCTGGACTTCAGGCTAGCCAGGGACTTGCAGCTGGGAAGGGAGGCCagagagCcacacaGCCCCAGCATGGAGGGAGTGTAGTCTTTACCGGTTGTACACCAGCCAGCATCTCCATTTTGTTTACCGTCAGTCTTCTGGGAATCTGAGTTCAGGCTCATCTCAGCTgagagaTGGTCC…	-	-	-	-	-	-	-
Eenc_3_contig18340-344	ACG	GCTGCTGCTGCTGCTGCTGCT	TGGACAACCTCTGCAACCTT	212	60.69	CAGAAACAAGCGGGAAGCTA	455	60.514	CTCCTCAGGCATTGCCTCCAGCTTGTTGACCAGGATGTACACATGACTTTTAGGATCAATTTCCACCAGCTTCAGTCCAAACGTCTGGTCAAATGTGCGGATGACACGCTTCATGATATCCTGGTACATTGACCGGTATTCTTTGATGACGTGTTTTGCGATGTCTGCTCTTCGTATTGGTACTTTCCTCTGGTCCTTTATCAGGATAAACTGGACAACCTCTGCAACCTTGCGATCGATCTGGATAGGCGTAAAGCTCTCCCGGGCACGCTGGACCTGCGACGAACTTGGCTGAGTCAAGCTCACATCCTCGTCGTCATCCGACTCTTCCCTTGACCGATTGgctgctgctgctgctgctgctGCAGCAGCTTTGTTTTGCGACGCCGATAGCCGTTT…	BC165513	gb|BC165513.1|	Danio rerio necdin-like 2, mRNA (cDNA clone MGC:192601 IMAGE:100061058), complete cds	3e-31	160	7955	Danio rerio
Eenc_3_contig18344-124	AAT	TATTATTATTATTAT	CCTGCATCACGGCTTTATTT	92	60.096	CTTCACCCAAGGCAACTCAC	226	60.69	GGAATAtttttttCCTCTCCACTATAACACTTGCTCCACTTATTATTGTGTCGTCGCTGGGCGCTTGTAAGAATTGGAGATTaaaaaaaaCCCTGCATCACGGCTTTATTTTCAAGAATGCTAtattattattattatTACTATGGTTATCATGGCTTTTATAATCTTATGGATTTGTGTTTTGTTTCTTCAAAGCTCTGACGGAAGTGAGTTGCCTTGGGTGAAGGGGTGGGCAATGGAGATTAAGCCAAAGATTGTGTTTTCgtgtgtgtgtCTGTCtgtgtgtgtgGACATGTTTTGTTTAATTGTAttttttCTTTGttttttACTGGGACTTATGAGTGTATCTATTATATGAATGACgtgtgtTTGCTGTCTCTATAAACATATGGTTTGAAT…	-	-	-	-	-	-	-
Eenc_3_contig18353-454	ACC	TGGTGGTGGTGGTGGTGGTGG	TGCTGCCTGGACACAGTATG	347	60.895	GCTCCTCTTTCTGTTCTTTCCT	496	58.288	TCTAAATTCTCTAGCCTCCAGGGAAGAGAATGAGAGTCGCTGAAAGACAGGGGCGAGGTATTCTATTTTAGAATTTAAATAAAGGCACCCCTGTCTTTTAAACCCCTCTCCTTCACGTGATTACATcaaaaacaaaaacaaaaaAAAACAACAAGGGAGTGTGCCGCTCCACAACTTCGGCACTCCTGCACCAGCAGTcccccccAGcccccACCCCAATGTGATTAAAGAGGAAGGCCAGAGGGGCCAAGGGTTCACCTGTTTCAGGTGAGTCCCTCGGGCGCGTTCCACCGCACCCAAGAGtttttaaaaaGACAGCTTCTCTGCTACAGCCCTGAATCTGCACTGCTGCCTGGACACAGTATGCATACATGGCGTCGTAGGAATGGACCGAGCACT…	-	-	-	-	-	-	-
Eenc_3_contig18596-320	AAG	TTCTTCTTCTTCTTC	CAGAGTACCCACTGAAGGAAGA	280	58.454	GGAGACAAACTGCAATTCTAGAGC	376	60.766	TTTGATACATATCCTTTATTTAAGCCAACATTCAGCTTCAGCGTCAACATAGCTTCAGCCTCGTCATCACCCGTACATCGCCTTCTTCACAGTAttttttttATTTATTTCAACAttttttttATATTATTCCTGTCTAAAACGGCCAACCTGACCAGGAAAACACTATACCTTTGCCCTAATTTCCAAATTTCAGGATCGTCTCGTAGAACTCATAGaaaaaCGTAACCTGTAACAAACAAAATGAACAGAAACGCAGAAATGAAAATAAAATaaaaaCAGAGTACCCACTGAAGGAAGATTTACAATATTAACAGTGttcttcttcttcttcACTGGATCGGATTACACAGCTCTAGAATTGCAGTTTGTCTCCtttttGTTGTCATATTAGTAATA…	-	-	-	-	-	-	-
Eenc_3_contig19201-362	ACT	ATGATGATGATGATG	TACACTGGCTCCCTCATCGT	277	60.678	GCCTCCAGCGATTTCTTCTT	464	60.846	GGAAGGCGGGGCTTTGGACAGgtgtgtgtTGTGCTGTGCAGGTGTAAGGAGAGGAAATGCATGTGTCGAAAAGCAAGTTAAATCTTCCTTCGTCCCGATTCCAGCTCGAGCCACCGACGGTGCAACAAGCCAAGCATGGCGCAGGACtgtgtgGGCACGTGCAGGCCGTTATTCTTCCTCGGAGTACTTTTCGACGTCGTTGGTCTGGTGGTCTTGCTGGTGGGCAtttttGGAAATGTGCGGCTGAACGGCAGGTTTTACGGAGACtttttGATATACACTGGCTCCCTCATCGTATTTGTAAGTTTGATCTGGTGGCTCTTGTGGTACTCGGGCAACATCAAAGACACCTCTCAGGACTatgatgatgatgatgACAGGAGTGCTCTGGGCAGCTTC…	-	-	-	-	-	-	-
Eenc_3_contig19209-396	AGG	GAGGAGGAGGAGGAG	GTATGTACGAGACCAGCGGC	357	60.688	ACTACCCGCTCTGCCTTCTT	458	60.403	ATACGACCACCTGCCAAAGccccccAAGCATCATCTGGCCAGGAGCCAGCAGAAGTGTAAGCGCAAGGTCAGAGGTCACCAGTCAGAAGGTGGCTGTAATCAGGTGAGTCATGAGCAAGTGGTGGGTTTTCAGGAAGCTGAAGGAGTCGACACAGTCAATCATGTGGACATGGAGGTGGAGCCCCATTCGAACAGCGATGGAGAGTCTACAGGTTGCTgggggggTTTCaaaaaaCACTGTGTTGCTGCTTCCGTAGACGGGCAACCAAGCAGAGGAACAAGCAGGAGAGgagagaAGAAGAGCAGAAGAGCCAAGAAGATAATTACCTAATCCTGAAAGAGGAGAGGTTAAGGGAGTATGTACGAGACCAGCGGCAGAGGACACTAAACGAGATgagg…	-	-	-	-	-	-	-
Eenc_3_contig19260-313	ACC	GTGGTGGTGGTGGTG	AAAGTGTTTGTGGCGACCTC	283	60.156	CCTCCACCTTGGTGTACTGC	396	60.567	GGTCCCAACTTAAATTCACATCTTTCAGAACATTTCAGATTGGTGTCtttttGCAATAATATTAGTATCATGATAATAATTGACAATAATGGTATTGTTAAGTAtttttCCCGCAGTGCGTATTTTAAGAAGACTCTGTTGTACTATATCACTGTTCTTCttttttattattatttttttAATCTTGTGCAAGTGtttttAtttttCTCCtttttttCGTTTTCTTCACGAAACTTATTACTGTCACGCACAAGATGGaaaaaaaCgtatgtatgtatCTTCAAAGTGTTTGTGGCGACCTCACAGTTGTCTgtggtggtggtggtgTTTGTGATTTTAGGCATCCATGGTCTGTTCTGTTCAGCTCTCACTTTTAGCAGTACACCAAGGTGGAGGTGA…	-	-	-	-	-	-	-
Eenc_3_contig19346-213	AGG	GAGGAGGAGGAGGAGGAG	ACTCAAAGGCAAACAGAGGG	131	59.328	TAACACAGCTTCCTCCTGCG	251	61.499	GGCAATGAAATCCGTCGTGGTCTTGCTGCTACCAGCTGCTACCATAGCAGACAATTTGCCAAAGCCTCTGAACTTCACCCAGCtgtgtgGACAGTCATTCCcacacaATGTCGTCTCGTGCATTAAGGAGACTCAAAGGCAAACAGAGGGGACAGGAGGAACTAAACATTGAAGATCTGAAACTGAGCGAAGAGCAAGCGGCAGATGTACAAgaggaggaggaggaggagGCGCAGGAGGAAGCTGTGTTACAGCCAGCTAAGAAGAGTAACAACCGGAAAGCTAAGaaaaaCAAAGCTCAGaaaaaCATTAGCAatatatatGAACTGATTGGCGATGCTGAAAACGAGGTTGAGAAAGGATTGACGGATGAAGATAGTGGGGTGAAACAAAATGCAG…	-	-	-	-	-	-	-
Eenc_3_contig19824-100	AAT	ATTATTATTATTATTATT	TGGTTGGTCACCACTTGGAT	72	61.238	TCCCTACTTGATATGCACTATGGTC	165	60.605	GTGAACCTTTTGGAAGAGTcacacaCTTAAAGttttttACCGCTATCTTTCATCCCAATACACTCTTTACTTGGTTGGTCACCACTTGGATGCGTTACCattattattattattattCATTTTCAGACTTGACTAAAGATGACCATAGTGCATATCAAGTAGGGATACTTTATCACTAACgtgtgtgtgtTTGTGAAGCCGTCTCGGGGCTTTACaaaaaaaGAAATGTTACTAGTCACCAAAGCTGTGCAGCTTATGTGAAGAggggggTTTTCTGTCCGCATGGAGGTTTaaaaaaaGGTATACCAAGATGAATGGATATGGACTTGGCAAAACGaaaaacaaaacaaaacaaaaAAATCACACTTTGCTCAGGGTTTTaaaaaTGCAAGCAAATTC…	-	-	-	-	-	-	-
Eenc_3_contig19838-277	AGC	CAGCAGCAGCAGCAG	ACACCCGATTACATCCAGGC	257	62.069	GTCACCAGATGACACGCAAG	346	60.319	TATGcccccAGTGGACAATCGTTAAGCAACTGAACTACCCAGAAATCAAAAGAGGTaaaaaTAGACCCTTAccccccTCTCCCCaaaaaaCATAGCTCCCCATCTTTTAAATACAATACAATaaaaaGGGCtttttAAATAATAAAAGACAACATGGAACATGTAATGTAAACAGTGAGGCAGGTTGCATGCCCTGCAGGAGGTGGACAGCAGTGTAGTAGGCACAGCGTGAGGGTCCTcatcacatcacatcaTTACACCCGATTACATCCAGGCcagcagcagcagcagCAACGGTGGCCAACCTTCACTGGCAGCCGGCTCCTCTTGCGTGTCATCTGGTGACAAGTCGGGATGACTTGTTCTTGTGCTTAGGACATCTCATGGAAAAGTTCTCCT…	-	-	-	-	-	-	-
Eenc_3_contig20006-295	AAT	AATAATAATAATAATAATAAT	TGGCCTCATTCAGTCATGTG	221	60.688	TGATTTCACCTGAGCAAGCAT	361	60.791	TGAGACCTCCAGGCTCTTCTATTATCTGATTTACCACTACCTCCACAGATTAACTTAACTTGTTTAACTACTGAACCACCTTCTTGGAATTCCCCTCTGGTCCTGCCCGCTCCCGGTCAGAGCATGCTCAGTTCATTTGTGTCCATCATGTCTTATTATGAActctctCACTGTGTATACCGGAGAAGTGAATGTACTCCTTTTCATGATTGTGTTACTGTGGCCTCATTCAGTCATGTGGCAGACACCTATAGTACTTGATCAACTTTTACTGTATATGACATGTTCTACAACaataataataataataataatACCAACAGTAATCTTCTGGATGTAAATGCTTGCTCAGGTGAAATCAATAATCATTTCCAACTGTGTtaataataaTGATCAATA…	-	-	-	-	-	-	-
Eenc_3_contig20479-27	ACC	ACCACCACCACCACC	GAGCACCGTGCCCACTAC	2	60.279	CGCCACACTTATTAGGCCAG	234	60.648	GGAGCACCGTGCCCACTACCACCACTaccaccaccaccaccCACAAGCCCGGCCCTGGCTGGTGCAACGGCAAACCCAACGGCATCTACGCCAACCCAGACAGCAAGACATCGTTCTACGAATGTGACAGAGGGGAGACCTACCTTAAGCACTGTTCTGCTGGCACCGAATTCGACGACGCCTGCAAGTGCTGCAACTGGCCTAAATAAGATAACTGGCCTAATAAGTGTGGCGGACACTaaaaaaGAAGCGTTGCCAGACTTGCTTTTGAAAACAGACaaaaaGTGACAATAGCACACTGCTGCAGAAAATCGTGGCGAAATCGCAGTCTGTCAGTGCTGTCTTATGTCATGCTGAGATACTAGATAAATGTACAAACTTTGTTTGTGCTTGTGGCGA…	-	-	-	-	-	-	-
Eenc_3_contig20948-288	AAC	GTTGTTGTTGTTGTTGTT	TGGGCTCGAGTTGTACTGGT	264	60.711	CCTGCCCTCGAAACAATAAC	354	59.569	GTTAAACTTGAGCTTCAAAACTGTTGGGCCCCATATAACCATCGGAATCATACGCAACAAGAGTTGCATGTcacacaCCAACGGCCTTCTTGCGTAGGAGAGGAATATGAAGaaaaaTAATaaaaaTAACAAACACATCTTCAGTTTTGTGGTGtttttAGATGGATCTGCACAGTCAAGGCTAGGTTATTCTTAGaaaaaaCAAGGGTGAGAGgagagaAGAGAAGGGTGTAAGACCAAATGTTCGACCCATAACAGTCTATTGGGCTCGAGTTGTACTGGTGGTGgttgttgttgttgttgttGGTGGTGTCGTTTAATTTTCTAGTTGGTTGTTATTGTTTCGAGGGCAGGCTGTTCCAGGCTgtggtggtggtggtggtgttgttgttgGGCCAG…	-	-	-	-	-	-	-
Eenc_3_contig21503-72	AAG	TTCTTCTTCTTCTTC	TGCTCTTTATGCTCTTTATCCTTC	45	58.326	GGCGACGAGAAAGTTGAGAA	289	60.517	aggaggaggaggaggAAGAACCATTATGCTCTTTATGTTCTTTATGCTCTTTATGCTCTTTATCCTTCTTTttcttcttcttcttcTCACCACCGTCCTTGTCCTTGTGCTTCTCCTTATCCTTGTGTTCACTCTTGTGTTTGTCACCAGATGAGAAGAACCCCTTATCCTTGGACTTGTCCTTATCCTTGTCCTTTGACTTGTCCTTATCCTTGTCTTTGTCTTTCTTGCCGAATCCAAATAATCCCTCAACTTCGTTCCCCTTTGATTTCTCAACTTTCTCGTCGCCCACGGCACTTGACAAATCAAAATCCATGATAAACTGCTGCGGGGATTACAGTGGTGTAGTTCTACACCGCAATGACGACTTCAGACCGTGCACACCAGCTGAAGAAACTT…	-	-	-	-	-	-	-
Eenc_3_contig21533-40	AAC	CAACAACAACAACAA	TACTTAGGGTGGAGATGGCG	1	60.088	ATTTGGAATGTCAGCGTTGG	92	60.894	TACTTAGGGTGGAGATGGCGCCCACTATAATGTAATGCCcaacaacaacaacaaAAAGAGAATGTAACTACGCCAACGCTGACATTCCAAATACTGCCCAAATGTTGTCTTGGTGTCCACTGAAATATACTGTTGGCATCAAAGGAAACATAATGGAAATGACTTTGGTCAACAGTGTATAGCtttttGAtttttGCAAGGCACTGTCCTGGCACACGCGCACATCAACAATCACTGAAATCAGTGTTGTCaaaaaTACAGGTGTGGAGCCCCAGCCATGGTTAGGTTAGGGCATTGACAGTTACAAATTGttttttttttttGTAACTAGTacacaccacacaGGGATGTCGTGAGTGGCGACAGGGCTGCCACCCACTTCCCAACATGCATGCAGTA…	-	-	-	-	-	-	-
Eenc_3_contig22265-209	ACG	CTGCTGCTGCTGCTG	CTCTGGTGTGAGGCTAGGGA	136	60.399	TAAGAAGAACGAGGGCAGCA	367	61.041	TATTAACTGGACCCTCTCCagagagGGGTCCAGGGGAGTGAAGCGCACCGTGATCAGCTCATTCATCTTCAGGGGTCTCCCAGACATAGGACACAGCACGCTCTTATCTGGTTTCTTGATCAAGGTGGGCTTGGCCTCTGGTGTGAGGCTAGGGATCCAGAAGCTGGGCAGGGCTGAGGAAGAGGCTGAGGCTGAGGAAGAGGCTGAActgctgctgctgctgGACCCAGAGCTGGAACCTGCCACGGCTGAGTCAGAACCGCCTGCTGACCCGGATGGACCTGCGGAGCCGTTCTGGGCAGCTCCCTCTTTGCCTGAGGTGAAGGGGTTGATGGGCTTGGAGACGATGCTGCCCTCGTTCTTCTTAAAGTTCGCCACGCACTCCC	BT079049	gb|BT079049.1|	Esox lucius clone eluc-evq-502-155 Nitric oxide synthase-interacting protein putative mRNA, complete cds	1e-35	176	8010	Esox lucius
Eenc_3_contig22837-258	AAG	AAGAAGAAGAAGAAG	AGTATCAAAGTGGCGGTGGG	201	62.203	TCCTCCTGTTGCGTCTCTTC	328	60.533	GGGTGAGACAGGaaaaaaaGCCAAACAGAACAGATGGGAGGAGGCAGGGTTATGGACATGAAAAGGAAATAGGGGAAGAAGTGAATGTAAAGGATGGAATGAAGGGATGACAATGGAATGCGaaaaaaGCAAAGGGGTGTGGGAAGGTGCAAATGTAATAGGCAGTTCTGTTGTCCACAGGCAATAtttttGCAACACATAGTATCAAAGTGGCGGTGGGATGTGGAATATTCATAGGCTCTACACTTCCTGGTAGTaagaagaagaagaagGAAGGAGAGGAGGTGAGAGGTGAGGGAGGGAAAAGAGAAGAGACGCAACAGGAGGATGATACATTTCTGGACAGACAGAATACGGTCTGAAC	-	-	-	-	-	-	-
Eenc_3_contig22910-179	AGG	AGGAGGAGGAGGAGG	CACCAAGGTAAGCACCAAGC	159	60.689	GTAGGATGACACGCACCACA	269	60.604	TGGTATTGTAGTTACTTTATTGACTGGGCCATCATTTAAAAGTATTTACATCAGCCAGAAGATAACATAGAGTCAATACATATTCTTTTCATAACAATCGTCGACATCTCCCACCCTGCACCTCTaaaaaGCTCTGCTGCCTTCAGTGCTTTGGTAAACACCAAGGTAAGCACCAAGCaggaggaggaggaggCATGTAAAACTGAAATGGTATATTTCACTACATACAGTATGTAAAGCTCCTGGTCGTGTGGTGCGTGTCATCCTACATCTTAGCTGCGTCTTAGTGAAGTcccccTGTGGATGGTGgagagaCACCAAAGGAATGTTCTTGAGATGTTCTAGAGAACGTATTGGAT	-	-	-	-	-	-	-
Eenc_3_contig22957-53	AAC	TGTTGTTGTTGTTGTTGT	TCTGCTCTTAACAGAAATGGTTGA	20	60.288	TGCCCATGAAACTTCAGTCA	129	60.24	AAAACCTCATTTCCTCTTTTCTGCTCTTAACAGAAATGGTTGATTGAAACAGtgttgttgttgttgttgtTGATAGTGGTATTGTTGAGATAGCCCTGTAACAAAATGGTGACTGAAGTTTCATGGGCAGAGTGAAGGTCTAGGACAGAAGAACACCCAGTCTGAACCCTTTAAGacacacTGAGGCAACATGAGAACAGCCTCAGCACTCCTGCAGATATCTTGACTGTATTGCCCCATTGCCTTCAATGCATTAGCAGTTTGGTAGTGGGTTAGCAGCTAAGGACTtgtgtgAATGTTAACCGTCTCTGTGCCGCGCTGTTCTAGACTACTGAAGCCACAGGCCCACTGATACTACT	-	-	-	-	-	-	-
Eenc_4_contig01531-120	ACCT	GGATGGATGGATGGATGGAT	TACACAAGGGAGATTGCACG	43	59.716	ACCATTCCTCTTTGCCCATT	168	60.693	TTTTGGTGGTCAAGTTGAAAGACTTTATTGTAAAGGTTGACATACACAAGGGAGATTGCACGGTTCCCCAGCGTAGCCCAGTTGTCGCCCATTTACAACACTGCTGTGGGTGGGCTGTCggatggatggatggatggatAATTGATTGAATGGGCAAAGAGGAATGGTAGGAAGGGAggggggTTGTGATGGTGGAGTCGCTCAGTCATTCCATCAGGGTATGTCAAACTGATTGCCCagagagAAATCCATTTTGGCATTAAATCTTTAGTCTTCATTATGTTTGCAACGGAGGGAGAAAGAACTGTGAACCATCTGATTACTGCCATTTGTACTGCAGAGTAGCAGAGGGGAAAGGAGAGTAAATGATGACCAACGTAGTACAATAAGACGAGAAGG…	-	-	-	-	-	-	-
Eenc_4_contig03651-175	AAAG	TTTCTTTCTTTCTTTCTTTC	ACTGGCCATGTGATCCTGTT	91	60.395	TGCTTCAGGAGTCAATTCCAA	220	60.76	GAGTACAGAACCTATGTGAAATCATACTACTAGTGTGGTAATTACATTTGTAGCAGTGCTTCTTCCCTTTGTAGGGCAGTTCCAACTCTGACTGGCCATGTGATCCTGTTGTACCTCCAAGGACCTTGTCATGTGGTCTCTGGATAGGCCTGGAATCAATGTTGTGGCATGCTTtttctttctttctttctttcTGAACTTGGAATTGACTCCTGAAGCAATTGCTTTTGGCACAAAACAAATCAGGATATGGTGAATGTGAAGGGAAAATAtttttCCATGCATATTTAGATTCAG	-	-	-	-	-	-	-
Eenc_4_contig04765-138	AAAC	TTGTTTGTTTGTTTGTTTGT	CACCACTTATCGCCACTGC	92	60.279	TTCTTGATCATGCTCCCTCC	286	60.158	CGTGTGAAAGTGAACTTAttttttAGTGTTGCCACGGTATAGCAACAACAGCATCCTTTGCCttttttttCTCCCAGTGGGTGCAGGAGGCCACCACTTATCGCCACTGCGCTGTCCCCACATCAGCCTAATTTTGCttgtttgtttgtttgtttgtTTTTGTGACAAATAATGTTAGGGGTAATGAGTCTTCTCATGCAGTCAGACTGGGCTACTACTTATTTGTGGGACAGTACATGACGATATTTACTGACATTTTGTGGAAGGGAGGGAGCATGATCAAGAAATTATAATaaaaaaGAAACCCTCACAAAAGGGTGGCGtttttACACAGACGCGAATATAGTCATaaaaaTTCCTGTTTTAGTAATaaaaaaTTGCCATGTTTAAATATGAATA…	-	-	-	-	-	-	-
Eenc_4_contig05197-434	AAGG	GAAGGAAGGAAGGAAGGAAGGAAG	AATGCTGTTGATTGGATGCC	211	60.874	TTTGGTGAGATGTGGGTTCA	488	59.935	TTTATGTTAAACAACATTTAATGCCGCCGCGATACCCCTGCCTTGACAGGAAACAtttttGTCCTGCACCCTAACCTAGCTGCCTACCCCTGCCGTACAATGTACTGTGCGCAATGAGGCATACCATTCGGATGTATAAGACAGATCACCCTTTGCAAACATATCATTGGTCTATTCATGGAAGTCTACATTTATTTAGAGAAGAAACAAAATGCTGTTGATTGGATGCCACCAAAAGACATTTCCTTCAATAACATGTGTCAGAGAATAAATCAGAGAATGTGTCAGAGATTTTGACAATAAAGTACACTTGACTTAAAGTGAAATTCTGAATTACTTTGACAACAAATATGGCTTGCCAATGAAAATGAGCCCTGCTCACCCTGAGAATGTTACTGT…	-	-	-	-	-	-	-
Eenc_4_contig06049-129	AATG	AATGAATGAATGAATGAATG	CTAGATAACAAGAATTCCATTAAGCA	79	57.403	TGCATGCATGATTTCATTACG	190	60.489	TTTCTTTATTGACATTTATTAACAGCTTATTAACCAACATTTCACTTTCACTTTGCATTAtttttCCGCAATTTATTACTAGATAACAAGAATTCCATTAAGCATATGAATGAAAACATATGGAATATaatgaatgaatgaatgaatgAATATACACAATGAAATGTAACGTAATGAAATCATGCATGCAAACACTTTTAAATTCTATATCCTATTCAGAAACTAATTTGAGAGTCAATTCACTTCAGGTCCTTgggggTATACGAAGAAGCTGGTT	-	-	-	-	-	-	-
Eenc_4_contig07913-57	ACAG	AGACAGACAGACAGACAGAC	ACATGGGATAGAAGAACACAAGA	28	57.737	TCCTATCTTCCCTCCCAGTCC	117	61.686	ACCCGTGCTGAgggggCTGGGCTATCGACATGGGATAGAAGAACACAAGAGCAGGTagacagacagacagacagacAACCGCAGCAACATGCGTGCGGACTGGGAGGGAAGATAGGAgggggTGTTGGTCTCTGTGTATCGtttttGGGTCGGGATGGGCAGAGGTGAAAATGGGCAAGGCCAGGATGGATTAAAAgggggCGGTGTGGTTGTGAAgggggCAGTTTCCTAAATTGccccccTACAcccccTTCCCTTGATAGaaaaaCaaaaaTGGCTGGCTCATGTTCTAACGGTCATCTTGGTTTCTGCTCTCGACttttttttttttGGTTGTTCTTTCCACATCATAGAAAACAAACTGAAATAAAATGGGAATTAAATTGACAA	-	-	-	-	-	-	-
Eenc_4_contig08917-375	ACAG	AGACAGACAGACAGACAGAC	ACTGGAAGGAGTTGTTGCCA	322	60.69	GCTGGTTACCATGCACCCT	413	60.94	ACCTCTGCGTTCCGCTCCAGCCAGACCGCACTATCACATCAGCGACCAAAGGAAAACCATCCCTGCATCTTTACCACGATATCATGGCAACAACATCGGAGCCACTTTATCCGGACCAAAGTCCTTTCGAGTATGATTATGAAACGCTGCGGACCACTGGTGTCATACTGGCGGTGATCATGTTCGTGTCTGGGATTCTTATAGCTCTGAGTaaaaaTTGAAATGCTCAAAATCCTCCAACCCTGCCGAAGGATCCAAAGTACCGGTACCACAGACAGAAGTGCCTCCTCAGACTGCATGAGGGAGGCTGCATGTGTCAGCACTGGAAGGAGTTGTTGCCAGCGCTGACCATGGCGGATCTCCTTCGCACACCGagacagacagacagacagacAGGGT…	BC142855	gb|BC142855.1|	Danio rerio cDNA clone IMAGE:7086400	2e-21	126	7955	Danio rerio
Eenc_4_contig08921-775	AAGG	CTTCCTTCCTTCCTTCCTTC	CACGGTGATTCCTGCTCTG	736	60.409	AACACTTGAATAGAACCTGCGG	825	60.533	GGTGGTGGGTGTGAAGGCTTTACTTCCGGGTCAGCCTATCGACCTTGGTTAGTGGGGATCGTCATGGCGGCCCTAGTCAGACTTGGTTCGTTTTGTCACAGAGGTGTCAGTCCTGTCCTGCGTCGGAGTGTTCTGCACGCAAGGCCACTGGTGGGACcacacaAGGAGGATGAGCGGCCTCAGCTATTGGTGTCAAGGATacacacATCAACTCCAAGTTATGCTGGCTCAGGGTCCAAAGCCGCGTCCTTGCACTGGACAGCGGAGCGCGTGTTGAGCATCGCGTTGCTGGGAATGGCACCCGTGGCCTACTTCTACCCCGGGCCAATCATCGACTAcccccTGGCAGCAGCCCTCGCACTGCACGGACACTgggggATTGGCCAAGTACTAACAGAC…	BT071922	gb|BT071922.1|	Salmo salar clone ssal-rgf-503-379 Succinate dehydrogenase cytochrome b small subunit, mitochondrial precursor putative mRNA, pseudogene cds	1e-68	300	8030	Salmo salar
Eenc_4_contig09237-1336	ACCT	ACCTACCTACCTACCTACCT	AAGGCTGCATGATTTCTGGA	1236	60.744	CCGTAGTGTACATTATGTCCCG	1379	59.29	TCACCGCCACCTTCCTCGTCATCTACCCTGACCTGCCTGACGACGATGAGAGTGAAGATgaggaggagGAAGAAGAGGCCGCTTGTATTCGCAGAGACCCCAGCGTCACGGTCATGGAGTGCCACCTTGATGACAAACCCAGCGGCCTGGCACTTAGAAACAATAGCTGTAAGCTGAAGATGGAATCTTCCATTTGAAAACTTTCAACAAAGCCGTGAAAATCTCACGACTGCACTACCTGTCCTTCGACTTAATCCTTTTAGAGGTTCGGTTGTATTAAACACTTAAGCaaaaaaagggggTTCTAATTATAATGTCTTGGAGGGACGTTTAACCAGAGATGGTGGAAAGGGAAAATGTTTGGTGTAACTGAAAGTTCAATGGGAGCAGTAGAATGTG…	-	-	-	-	-	-	-
Eenc_4_contig09847-1009	AGGG	GGAGGGAGGGAGGGAGGGAGGGAG	TCCATTTGACCTTCAGTGGG	986	60.892	CGTGTTGTCTTGTAGCGTGC	1140	60.517	TTTTGaaaaaaGTTTTAATGAGAGTTGTGATTTGTAAAGACAAAAGACCATAACATGCCCAGTGCTTTTCAAATACCAATAATTTAGCAAAAGTTAAACAGCTGTCGttttttaaaaaaGGGTTTGTGTATTGATCCATTTTACAAGCTCATGGCTTAGAGCTACAGTACAATCATtgtgtgGTATTGTGATTTCAAGACATCCAGGAAAAGTCACAGAGAATATTCAtttttCAATTAATTTTCAACAGAATCTTTGATTGAGATTTGATTTTCAGACAGCACTGAGGTGGTGCACAGCTGCAGATTCCAAGGGATTCGCCCGTGGACCAGAGCTGCACACCCTGGTCACGCTTTAAGCAGAGACGGTCTATTATGAATTAAAAGAATGTTTGCTTTA…	-	-	-	-	-	-	-
Eenc_4_contig10033-903	AAAC	TTTGTTTGTTTGTTTGTTTG	AGGCGATGACAATTCATGTG	845	59.527	TTCAACAATGAAAGCCACAA	989	57.733	GAACACCAGAACTTACAGTATACACCTACCAGCACCGGGAAATGATCCCTGCAGTTGAACCATGACATGAAGCTGTTTAATCGCAGAGATGTTCCCtttttAACTTaaaaaaaGAAACAAACGCTGGATTGAATAAACAATGTAAAATGAGCAatatatGTAATTTCTCCCCACAAATAAATGTAATGAGGGaaaaaGTGGGGAAGGGATTTTGGCTGATACTTGATGGGTTGCGTGATTCaaaaaaaCGTTCCTCTATTGATGGGATATGCACGTGCTGttttttACATAAACATTGTTAGTTTCGTTTGTATTTTGTACATAACTCATTTcccccccATCGCGAGATCCCATGGTTTCATTCATTCTTTTCAGAAGAGATAAAAGATCATAAACATA…	-	-	-	-	-	-	-
Eenc_4_contig10656-401	AAAC	ACAAACAAACAAACAAACAA	CCAGGGATATTCTGCTGCAA	357	61.129	TGGTCAGTCTGTGTCTGTTTGTG	446	61.237	TATGAGTTAAAGGATGACTtgtgtgACTTGTCTTGTCGACTTCCAGGGAAACGTGCTGCACTGAGATCAGCTAAGTTGTTCCAACACGTTCCCTCCCTCAGGCATGCCGGCCCACTCTGTCTGCATTGTATCAGCCAATGGGAGGTCCTCAACCAACACTAAAAGAAAAGCCCCATTTCCTGTGAAATACAATACAGGCCTACCTACGCACACCTGaaaaaTGCCTATAGCctctctCCCCTGTCGCATCCCACTGAGCTCTCACACTCTCCTCAGTCCCTTTAGCCAGTGGATCTGGAACAGCTTGCCCGcacctcacctcacctCTAAGCGATCTAATCtgtgtgGGGGATAAACCAGGGATATTCTGCTGCAAAGGGGCCAGCGATTCACTTACAA…	-	-	-	-	-	-	-
Eenc_4_contig11193-426	ACAG	TGTCTGTCTGTCTGTCTGTC	TTCAATCACATCACCATCGC	361	60.49	AATGGGAAGGAACTTAGCGG	473	60.443	TTTCTGTTTGTTCATAGCACGAATATGTTTAATATTTAATATTTAACCACAATGATAAGAGAACagagagagTAATGATGAGTTTACATACagagagCATCAAGGCAGGGAGATCCATCTGACAGCTGTCAATCAAAACAGGCAACCGTGTGCAGGCCTCAGTCCAGCAGCTGCCACTCCTCaaaaaaaCGTCAAGGGGAAATCTCATTGGACGAGTGCCCTCACAGCTCACTGATGACTGTCTTTAAGTCCAATCCCTGATTGGTTGGAGGCAGATGCAGTCATTTGTTGCTCATGTGCTCACTTTCATCACTTCGCCCACATCACCTTCCTCTGTCTCTGGTCACTTGCTATGTGCCTTTCAATCACATCACCATCGCCAGTCAGTCCACACCTTTC…	-	-	-	-	-	-	-
Eenc_4_contig11964-384	AACC	GTTGGTTGGTTGGTTGGTTG	CCCAAATGGTTTGGTTCCTC	346	61.466	TCCTTCCACAGGATTCAGGA	436	60.59	GGCTGTCTGTTATTAACACAGCACAGCAGAGCAGAGTTGTTCATAGCACACGacacacacacAGTCAGTACTCTATGGAGCAGATCAATGCCATGTCTGTAACAAAGTCAGAGACAAAACATACATACGCATGTGAAGCATacacacGTcacacaTACGTCACATACATTCAAAGTCTCTTTCATTTCGATAAGACATAACTTCCAGATGTTTTGGTGGTAGGTAGATAACTGGTCCATTGATGGAGGCTTGGTTCTGTGATCCTGGTAACagagagTGATAGCGTTCCATCATTAGAACCAGATCAGGAACCACTggggggAACtatatataAGccccccAGTTCCCAAATGGTTTGGTTCCTCTCACTAGCTCTGTTCTCTgttggttggttggttg…	-	-	-	-	-	-	-
Eenc_4_contig17774-412	AGGT	TCCATCCATCCATCCATCCA	AGAAACTCACGTCCACAGCC	370	60.307	CACCCAAAGGACAGTTGAGG	460	60.536	TACACCATGTTGACTGGCTTCACCCCATTTGCTAATGGACCTGAGGacacacCGGAAGAGATCCTGGCTCGGATCGGGAGTGGCCAGTTTTCCCTGACGGGCGGTTACTGGAACTCAGTGTCAGTGGATGCAAAGGACCTGGTGTCTAAGATGCTGCATGTGGAcccccACCAGAGGCTGTCTGCGGCCCAGGTGCTCAGACACCCCTGGATCGTGCACAAGGACCAGCTGCCCAAGTTCCAGCTCAACAGACAAGACGcccccACTTGGTCAAGGGAGCTATGGCTGCAACATATTCCGCCCTCAACCGGAACATCACCCCAGTTCTGGACCCTGTGGGCTGTTCCACTTTGGCTCAGCGCgggggTCAGAAACTCACGTCCACAGCCCTCTGAAATA…	-	-	-	-	-	-	-
Eenc_4_contig20580-361	AACG	ACGAACGAACGAACGAACGAACGA	TTTGTGAATTGAGAAGTCGGTG	328	60.147	TTTCTTCGAGCGCCACAG	422	61.256	ATGGGTAGTGTATACTGTAtgtgtgtgAATGTGTACGCATCCTCAGTGTGATTgtgcgtgcgtgcGTGACATGAGGAATTCCAAGCCCTGAATGACCGACCCGATTCAACGTGTCGTCAGGACAATTTGGGAAAACtttttAGTTTTATTGTTATTGTTCATTATTTTCTTCCAACAATTTGAACTCTGgtgtgtAtttttCAttttttCAtttttCCAATTAATTTCTTCTTGTTTCTCCTCTCCTATGATATGATGCTTGCTTGCCTACTTACTTATATTGTTGCTTTTGAtttttGgtgtgtTGGGTTGGTTCTTTTGCATGCTTTTGTGAATTGAGAAGTCGGTGGTGCTGTATGTacgaacgaacgaacgaacgaacgaACGCCATGCGGAGGA…	-	-	-	-	-	-	-
Eenc_4_contig23316-179	AATC	ATCAATCAATCAATCAATCA	ATAATGAGCGTCACTTGGCA	151	59.301	TTTAGATGCCATGGATTGTGC	240	60.852	ATAAGTGCCGCCTGATGCAATACATACATCCATTCCTCACTTGGTAAAATAACTTGGTCTAAGAGCGCGTGTCACTTGGTTTGCaaaaaTCCACTCACATCAGGTAGAGAAGGGTGCTGAGGACAGTTTCATACTaaaaaTAAAGAGTTTATAATGAGCGTCACTTGGCATCGTCAGCatcaatcaatcaatcaatcaGATGTAGTGTTAAATTCATGAGCACAATCCATGGCATCTAAACCCCGATATCTGTCAGTTATTATTTATTCATTtatataCTGTATATGtatatatttttttAAATCAATGACTAATCTGGCTCTATTCACTCGCC	-	-	-	-	-	-	-
Eenc_5_contig06596-88	AAAAT	ATTTTATTTTATTTTATTTTATTTT	GTGCCTGGTGCTCGATAGTA	39	58.903	AGCCAGCTCCAGACATGAAC	206	60.418	AATCCTCctctctCCCTGTATTTGACACTTTGTACCAGGTGCCTGGTGCTCGATAGTATTTTGGTCAGAATTTGAAACATTCAAAAGattttattttattttattttattttGTTGGTCCTTCATTAGCTACTAAAGCACAGCTGAAGAGCTATCGGTCTAGTCTGGATATGACATCTGCCCGTTTGTTCATGTCTGGAGCTGGCTGTGCTATCCTATAAAAGGTGAACCTGAGAGTTGGCTGTCTAATGGAAACACTTGTACAAACAGAGACTAGACGACCTGGGAGGCAAAAGGCCACATTTACAAAATTGCCA	-	-	-	-	-	-	-
Eenc_5_contig10920-50	AGCCT	AGCCTAGCCTAGCCTAGCCTAGCCT	ACTCTCGCAACTAGCCTTGC	29	59.786	TCCCAGGTAACCCTCTCCAT	153	60.704	GCAATCACATAATACTCCAGCATTTATTACTCTCGCAACTAGCCTTGCCagcctagcctagcctagcctagcctCGCTAGATAGCTAGCTACAAGCACATACTGAGATCGGGGAATGGGCCTATGGAGAGGTGATGGAGAGGGTTACCTGGGATCATCTTTGGAGCTAAAGTGGGGCAATCAACAAGTTTCGGTGGAAtgtgtgGAGGAATGGCTCAGTGATAGTCACCATGCAAACATGAGATATACGTCATGCAGAGTTTTATTACTATGCTGGGATTGGTCTAGCTAGCGTTACTATAGTAGTTGCTGAAGGGGAAGGATAAGGAAGGGGTgggggAGGTAAGGGTCCCATTATTGGTAACCAAGAGTGATCTTGGAGAGGAATTGTTCttttttC…	-	-	-	-	-	-	-
Eenc_5_contig15332-218	AGGGG	CTCCCCTCCCCTCCCCTCCCCTCCC	CATCGGACTCTTCATGACCTG	88	60.662	TGAAGCCTTAAATGTTATGTTGTCC	280	60.599	ATTTActctctctTCCCAAACACGGAGTAGCCCCTGAACGGACCAGGTAGACCAGGTGCCCAAACAGAGCACATAATATaaaaaaCTCATCGGACTCTTCATGACCTGAACCAATCAGTGGTTCTTTTATCTTGATCAGAACCAGTCAGAATGACTCAAGAGGTCAACAACGTTACGATGACATCTTATTTAGAACTTCCAAGCACCCAAATCCATTctcccctcccctcccctcccctcccCTCAAATAGCACTGGACAACATAACATTTAAGGCTTCAACTGAAAATACACAAGTCAACTTTAAGCAGAGaaaaaaaGAAAAGCAAATTATTCAATAAAATAAGTACATTATAATCAAAAGTTAAAAggggggAGGGAATAAAGgacagacagacaC…	-	-	-	-	-	-	-
Eenc_5_contig22137-197	ACGAG	CGAGACGAGACGAGACGAGACGAGA	ATGGTGGGAGGCCTAGAGAC	128	60.477	TCCACCTCTGCTGACCGTAT	248	60.678	GTTTACATTCGACCTCACATCGCATAAAATAACAAGCAGCAGAAGCAGGAATATGTCGGAGTTTGGAATTTTGGGATGGCTTTTGACTGTAAATATTTTAAATATTTAAACTTTTaaaaaaaGCAAAATGGTGGGAGGCCTAGAGACGCCCTCCTGTATTGTCAAAGCCGACTGAAGTGGACTGAGGACACCAGCCcgagacgagacgagacgagacgagaCAACGCGATACGGTCAGCAGAGGTGGACAAATTGGCTTACGGAGACCGAAAGGTCCCACCAGATATTctgcctgcctgcATTCCTCTCAGCTGATTTCATTGACTAGCTGATCTAATCTATTCAGCTGAagagagGAGTTAAGTGGGATCAGCTGGAGCAGGGTGCAGGGAGA	-	-	-	-	-	-	-
Eenc_6_contig09716-134	AAAAAT	TTATTTTTATTTTTATTTTTATTTTTATTT	TGCTGCTAAACTGACAGAGGC	113	60.725	AAGCTGCGAGAAGTCACAGG	213	60.733	TACTGTTGTAAAAGCAATCAGGAGGGTGTGCAACACTAAAGTATGACAACGTAAACAAATTTATGGCTAGAAAatatatGTGAATTCTATCGATCATAAAATTATACATGGATGCTGCTAAACTGACAGAGGCttatttttatttttatttttatttttatttGGTAATATCTTCAGGCACCAGGGACATTCCCCTGTGACTTCTCGCAGCTTTGATCACTGAAGCCTGCtttttGTCCCCTCAATTAGGTCATTGTAGtttttATCAGACCAGTATAATGCCTGTTCACAACAGTGATAGCCACCACAGACCCCTTAGTTCAGGCACAGCTTTCCAtttttGGACACGTTTACATAGAAATTCATGCCGACTGGGGTTCGGTACAATAGGCCTACCGG…	-	-	-	-	-	-	-
